# Supplementary material for: BRUTUS-LIKE (BTSL) E3 ligase-mediated fine-tuning of Fe regulation negatively affects Zn tolerance of Arabidopsis
Source: J Exp Bot. 2023 Jul 2;74(18):5767–82. doi: 10.1093/jxb/erad243 (PMC10540732; doi:10.1093/jxb/erad243)
Supplement: erad243_suppl_supplementary_dataset_S1 [file erad243_suppl_supplementary_dataset_s1.xlsx]

## Sheet: Shoot clusters
Cluster	Tair ID	Expression (standard deviation from the mean)
		Col-0 control	Col-0 Zn excess	btsl1x2 control	btsl1x2 Zn excess
Cluster I	AT4G10340	0.52323	-1.26665	0.571664	0.171753
	AT1G52230	0.403855	-0.970091	0.447571	0.118666
	AT4G02770	0.504033	-1.16826	0.519683	0.14454
	AT2G30570	0.507278	-1.19214	0.540199	0.14466
	AT5G61410	0.389199	-0.913822	0.411506	0.113116
	AT2G26500	0.633084	-1.48665	0.637409	0.216161
	AT1G15820	0.530529	-1.29935	0.576268	0.19255
	AT4G04770	0.801769	-1.95227	0.870087	0.28041
	AT5G39530	0.325256	-0.808439	0.35963	0.123553
	AT2G43750	0.37337	-0.902601	0.392144	0.137088
	AT1G52220	0.300129	-0.721953	0.314551	0.107273
	AT5G02540	0.685903	-1.64996	0.721134	0.242928
	AT1G31330	0.706753	-1.80452	0.774859	0.322904
	AT5G54270	0.493064	-1.23748	0.529166	0.215252
	AT5G01530	0.465244	-1.19871	0.532357	0.201108
	AT1G29930	0.457488	-1.19612	0.532109	0.206524
	AT4G06115	0.879329	-2.22961	0.995692	0.354591
	AT1G32540	0.960385	-2.41554	1.06714	0.388011
	AT3G16120	0.460307	-1.15388	0.504557	0.189018
	AT3G08940	0.424974	-1.12454	0.518575	0.180992
	AT5G04590	0.420531	-1.07236	0.497076	0.154749
	AT5G56600	0.355125	-0.896719	0.407929	0.133665
	AT4G13575	1.05378	-2.69293	1.32192	0.317234
	AT4G28750	0.35988	-0.914954	0.449367	0.105708
	AT1G67870	0.578304	-1.46574	0.690263	0.197174
	AT1G51400	0.520573	-1.33724	0.640675	0.175992
	AT5G16030	0.410453	-1.0304	0.493769	0.126176
	AT5G66570	0.299651	-0.806521	0.41051	0.0963603
	AT4G12800	0.333737	-0.889496	0.449355	0.106403
	AT1G68650	1.25768	-3.37347	1.76169	0.35409
	AT3G50750	0.365317	-0.981279	0.509642	0.106321
	AT3G46780	0.419501	-1.18236	0.583704	0.179159
	AT3G49160	1.4815	-4.28295	2.1064	0.695051
	AT3G27690	0.687825	-1.92179	0.921884	0.312078
	AT3G07010	0.299524	-0.83384	0.40262	0.131696
	AT3G53800	0.661715	-1.8576	0.948976	0.246912
	AT1G08550	0.262315	-0.775242	0.399374	0.113553
	AT5G35490	0.401709	-1.15651	0.590875	0.163927
	AT5G64040	0.780847	-2.06137	0.880227	0.400299
	AT5G59400	0.923337	-2.40978	1.02888	0.45757
	AT4G05180	0.532004	-1.45436	0.625253	0.2971
	AT5G08410	0.40212	-1.09223	0.468136	0.221971
	AT1G62380	0.284638	-0.771613	0.331769	0.155206
	AT2G05070	0.444163	-1.21848	0.562069	0.212252
	AT1G61520	0.401564	-1.13633	0.536006	0.198757
	AT1G66940	0.35951	-0.987127	0.442765	0.184852
	AT1G15825	0.494631	-1.38115	0.627641	0.25888
	AT3G26200	0.514906	-1.4443	0.659041	0.270352
	AT3G61470	0.438369	-1.27265	0.578578	0.255705
	AT2G20260	0.264218	-0.800095	0.375416	0.160461
	AT5G50950	0.569752	-1.71015	0.761975	0.378422
	AT1G03130	0.479832	-1.40067	0.616287	0.304547
	AT4G13250	0.860552	-2.48479	1.055	0.569243
	AT1G71695	0.282245	-0.829356	0.35014	0.196971
	AT5G10170	0.585409	-1.77224	0.771972	0.414859
	AT5G28020	0.337905	-1.0044	0.402204	0.264291
	AT2G34430	0.81928	-2.38666	0.964645	0.602736
	AT5G51720	2.25748	-6.37959	2.58463	1.53747
	AT2G30010	0.347338	-0.968762	0.387144	0.23428
	AT4G15110	0.263454	-0.743404	0.304408	0.175542
	AT4G34980	0.274762	-0.77321	0.319101	0.179347
	AT1G58290	0.986044	-2.58509	1.03769	0.56136
	AT5G17170	1.17634	-2.92509	1.11838	0.630366
	AT1G23080	0.298183	-0.742478	0.28574	0.158554
	AT3G61870	0.636547	-1.68797	0.645373	0.40605
	AT3G17580	0.654133	-1.68981	0.629428	0.406245
	AT3G02870	0.363657	-0.953485	0.345401	0.244426
	AT1G25440	0.282765	-0.747895	0.272313	0.192817
	AT2G30790	0.346812	-0.991574	0.355783	0.288979
	AT4G11460	0.557064	-1.5897	0.549505	0.483127
	AT2G46710	0.272574	-0.754073	0.274376	0.207122
	AT4G08390	0.898286	-2.1248	0.84692	0.379594
	AT5G59080	0.605938	-1.47191	0.588006	0.277962
	AT1G29910	0.375022	-0.871806	0.351917	0.144868
	AT5G11420	0.311338	-0.697775	0.259893	0.126543
	AT5G15160	0.465857	-0.997095	0.376032	0.155206
	AT1G49010	0.519463	-1.1038	0.384395	0.199946
	AT3G62030	0.399713	-0.879794	0.284004	0.196077
	AT1G09750	0.507857	-1.18389	0.398072	0.277964
	AT2G40300	0.92298	-3.31389	1.39814	0.992777
	AT4G25030	0.4248	-1.42662	0.581251	0.420566
	AT2G36885	1.02668	-3.15562	1.25594	0.873001
	AT5G45410	0.436131	-1.34185	0.532101	0.373622
	AT5G09220	0.443329	-1.33177	0.52439	0.364053
	AT3G08890	0.338939	-1.05224	0.410427	0.302874
	AT2G21650	1.09004	-3.44915	1.39316	0.965957
	AT1G54820	0.281625	-0.889285	0.3667	0.240961
	AT4G01390	1.25552	-4.22692	1.93851	1.0329
	AT2G40100	0.395959	-1.29256	0.555197	0.341403
	AT1G69040	0.255809	-0.854381	0.367367	0.231205
	AT1G22640	0.270261	-0.991547	0.383449	0.337837
	AT1G03430	0.22724	-0.81302	0.308276	0.277505
	AT1G68190	0.332648	-1.34657	0.525296	0.488626
	AT3G55240	1.35134	-4.53067	1.75151	1.42782
	AT1G10657	0.544113	-1.67248	0.595606	0.532761
	AT5G54530	0.37322	-1.1501	0.418835	0.358048
	AT3G05730	0.255599	-0.833532	0.307505	0.270427
	AT4G32690	0.438258	-1.43843	0.519953	0.480218
	AT2G05710	0.254787	-0.881965	0.309559	0.317619
	AT2G36050	0.260321	-0.877235	0.306358	0.310555
	AT2G44740	0.352365	-1.03868	0.342018	0.344301
	AT4G04955	0.329273	-1.31556	0.563116	0.423167
	AT3G63088	0.369608	-1.45937	0.634925	0.454838
	AT4G24120	0.469569	-2.10219	0.995057	0.637567
	AT1G15125	0.466014	-2.31596	1.06599	0.783951
	AT5G25610	0.36689	-1.07088	0.286188	0.417806
	AT4G24510	0.223509	-0.741188	0.201813	0.315866
	at4g061	1.03623	-2.56029	1.33877	0.185279
	AT1G08380	0.444235	-1.07849	0.547008	0.0872478
	AT3G54890	0.416046	-1.05089	0.529955	0.104885
	AT5G14970	0.363288	-0.862931	0.456081	0.0435625
	AT2G08665	0.28667	-0.681065	0.35049	0.0439039
	AT3G15770	0.416771	-0.955459	0.487069	0.0516184
	AT4G38825	0.800999	-1.83913	0.949724	0.0884074
	AT5G51010	0.664599	-1.4612	0.688437	0.108164
	AT5G57345	0.522633	-1.16832	0.544038	0.101653
	AT5G25460	0.462503	-1.03156	0.477644	0.09141
	AT1G29920	0.402503	-0.924683	0.449335	0.0728456
	AT3G47470	0.4113	-0.942411	0.455988	0.0751233
	AT3G16140	0.338996	-0.810551	0.402317	0.069238
	AT3G60390	0.479625	-1.14748	0.563942	0.103916
	AT2G05100	0.40535	-0.948367	0.45727	0.0857468
	AT5G02160	0.607605	-1.43395	0.698158	0.128187
	AT1G30380	0.451132	-0.888937	0.415392	0.0224129
	AT2G42220	0.422329	-0.841626	0.397781	0.0215165
	AT4G21280	0.487024	-0.952061	0.45923	0.00580692
	AT1G23130	0.793244	-1.67417	0.813238	0.0676895
	AT1G55670	0.416113	-0.875974	0.404409	0.0554533
	AT5G25980	0.476848	-1.00992	0.473312	0.0597571
	AT1G26920	0.336749	-0.711103	0.332023	0.0423317
	AT5G14060	0.359426	-0.750024	0.351475	0.0391237
	AT4G03280	0.316002	-0.679934	0.320077	0.0438548
	AT4G33960	0.419104	-0.901609	0.426919	0.055585
	AT3G14930	0.331139	-0.678168	0.294989	0.0520399
	AT1G64860	0.504904	-1.02123	0.453059	0.0632688
	AT5G12050	0.737867	-1.57159	0.709858	0.12386
	AT5G08415	0.454451	-0.96015	0.430115	0.075583
	AT1G64360	0.526996	-1.13767	0.591171	0.0195017
	AT1G74470	0.401522	-0.848549	0.439004	0.00802295
	AT1G06680	0.393055	-0.867352	0.448258	0.026039
	AT1G71030	0.616572	-1.33553	0.684171	0.0347891
	AT1G79790	0.327204	-0.736536	0.387671	0.0216604
	AT2G32870	0.887271	-2.01295	1.08923	0.0364545
	AT2G24580	0.38353	-0.882265	0.481841	0.0168947
	AT5G01600	0.794645	-3.01757	1.09344	1.12948
	AT4G13572	0.69111	-1.64385	0.974092	-0.0213507
	AT4G23890	0.303976	-0.728221	0.423135	0.00110919
	AT4G14560	0.398829	-0.974598	0.563501	0.0122681
	AT5G44260	0.720585	-1.7536	1.01806	0.0149475
	ATCG00080	0.488337	-1.25325	0.676451	0.0884645
	AT5G50335	0.577573	-1.48872	0.832972	0.0781787
	AT2G13360	0.293209	-0.747635	0.422674	0.0317524
	AT4G36040	0.338253	-0.849562	0.469509	0.0418011
	AT4G16515	0.257672	-0.708114	0.396438	0.0540048
	AT5G64770	0.306598	-0.843456	0.463149	0.0737084
	AT1G09250	0.248781	-0.687584	0.374359	0.0644443
	AT2G34620	0.641911	-1.25473	0.67739	-0.0645667
	AT2G46820	0.390284	-0.75151	0.402815	-0.0415888
	AT5G02760	0.492998	-0.998257	0.556615	-0.0513559
	AT1G21500	0.553577	-1.10318	0.556202	-0.00659549
	AT1G75460	0.42923	-0.855403	0.446255	-0.0200825
	AT4G19830	0.373088	-0.726784	0.379248	-0.0255521
	AT1G30520	0.402737	-0.820524	0.438645	-0.0208579
	AT3G61080	0.497369	-0.877809	0.451275	-0.0708352
	AT1G29460	0.739688	-1.29135	0.637265	-0.0856001
	AT3G18890	0.370826	-0.658405	0.323085	-0.0355065
	AT4G34790	0.500171	-0.850384	0.419552	-0.0693386
	AT5G66580	0.48147	-0.849901	0.399195	-0.0307639
	AT4G36540	0.423653	-0.761823	0.365457	-0.0272875
	AT1G67740	0.426285	-0.78823	0.374302	-0.0123574
	AT2G20750	1.04612	-1.9276	0.935511	-0.0540338
	AT2G03750	0.539076	-0.991144	0.49626	-0.0441916
	AT5G13630	0.397812	-0.731227	0.361732	-0.0283171
	AT5G40850	0.831255	-1.54857	0.524736	0.192581
	AT1G69530	0.784792	-1.48898	0.493947	0.210236
	AT2G37640	0.470899	-0.935433	0.31297	0.151564
	AT4G24780	0.602504	-1.05959	0.321299	0.135785
	AT3G21055	0.696561	-1.44181	0.562593	0.182658
	AT1G60950	0.865367	-1.87833	0.811919	0.201048
	AT2G29679	0.929313	-2.02176	0.853624	0.238828
	AT4G19210	0.33681	-0.750144	0.331237	0.0820964
	AT2G06520	0.501042	-0.979293	0.40759	0.0706604
	AT1G03680	0.365772	-0.717974	0.29889	0.0533112
	AT1G48330	0.525555	-1.01487	0.415364	0.0739548
	AT3G10520	0.604763	-1.17386	0.463637	0.105457
	AT2G32100	0.433449	-0.831704	0.354493	0.0437624
	AT1G78995	0.404927	-0.786435	0.339788	0.0417197
	AT1G26945	0.530912	-0.96694	0.362931	0.0730973
	AT5G48900	0.671131	-1.24969	0.479819	0.0987355
	AT5G58310	0.81073	-1.51298	0.588237	0.114009
	AT1G12080	0.80151	-1.33109	0.474981	0.0546006
	AT1G19740	0.418912	-0.65831	0.234976	0.00442157
	AT5G63180	0.637543	-1.0027	0.386194	-0.0210393
	AT3G16670	0.850055	-1.47562	0.578986	0.0465807
	AT2G39250	0.519506	-0.920532	0.359001	0.0420257
	AT3G47070	0.544084	-0.937701	0.380475	0.0131417
	AT2G07435	1.13246	-1.97054	0.845768	-0.0076813
	AT1G31335	0.446959	-1.51019	0.771633	0.291601
	AT2G18328	0.50737	-1.64624	0.835161	0.30371
	AT4G13495	0.341515	-1.15235	0.606641	0.204196
	AT3G23080	0.376633	-1.28089	0.669195	0.235058
	AT3G02540	0.242044	-0.751245	0.369336	0.139864
	AT2G01340	0.327086	-1.06053	0.587312	0.14613
	AT1G15830	0.39277	-1.39112	0.689796	0.308553
	AT2G41870	0.366665	-1.32081	0.661259	0.292887
	AT4G35430	0.344127	-1.26261	0.605944	0.312539
	AT3G08920	0.175727	-0.712779	0.366798	0.170253
	AT1G07737	0.366121	-1.38444	0.806037	0.212286
	AT4G13830	0.164969	-0.640183	0.382626	0.0925882
	AT4G01060	0.207996	-0.933709	0.597288	0.128425
	AT2G30600	0.303569	-1.17978	0.74512	0.131096
	AT4G00780	0.156198	-0.793714	0.451439	0.186077
	AT5G44420	0.456838	-2.27706	1.27284	0.54738
	AT1G24575	0.173758	-0.837476	0.491347	0.172371
	AT2G22770	0.228353	-1.26757	0.76916	0.270054
	AT1G33055	0.212206	-1.04382	0.647046	0.184571
	AT4G18440	0.276176	-1.73389	0.878632	0.579077
	at4g135	0.69111	-1.64385	0.974092	-0.0213507
	AT5G47240	0.311882	-1.98514	1.10948	0.563786
	AT4G13560	0.331246	-2.12587	1.2108	0.583821
	at4g060	0.0896479	-0.980722	0.57527	0.315804
	AT5G65207	0.089798	-0.949636	0.559787	0.300052
	AT1G04133	0.177443	-1.79205	1.09406	0.520551
	AT4G24800	0.0650353	-0.671782	0.422124	0.184624
	AT3G56090	0.0808804	-0.673281	0.417648	0.174752
	AT1G53885	0.371906	-2.33741	1.58613	0.379373
	AT1G53903	0.371906	-2.33741	1.58613	0.379374
	AT1G06447	0.247468	-2.0745	1.43036	0.396678
	AT1G02620	0.280072	-1.77842	1.1407	0.357649
	AT2G32690	0.0484433	-0.602547	0.442363	0.11174
	AT4G13840	0.444536	-0.790021	0.158445	0.18704
	AT5G41761	0.556619	-0.965655	0.188223	0.220813
	AT4G39250	0.573496	-0.946421	0.1959	0.177025
	AT5G22580	0.449179	-0.652846	0.167191	0.0364751
	AT3G28500	0.641774	-0.973962	0.238922	0.093266
Cluster II	AT1G76800	0.89195	-2.4928	1.80245	-0.201598
	AT1G09240	0.97097	-2.91807	2.14767	-0.200566
	at4g061	0.856977	-2.38866	1.66569	-0.134013
	AT3G43670	0.93439	-2.87518	2.00009	-0.059307
	AT5G35480	0.330189	-1.024	0.729653	-0.0358419
	AT5G45820	0.500819	-1.34388	0.834314	0.00874271
	AT1G69490	0.505145	-1.51398	0.95244	0.0563936
	AT4G09975	0.154523	-0.600564	0.42671	0.0193305
	ATCG01020	0.168476	-0.688898	0.498327	0.0220941
	AT4G37220	0.409689	-1.67243	1.15615	0.106592
	AT2G29670	0.339546	-1.0935	0.724295	0.0296641
	AT5G63850	0.235623	-0.790213	0.534296	0.0202943
	AT1G26800	0.182505	-0.629482	0.421923	0.0250533
	AT3G22275	0.446644	-2.12221	1.75547	-0.0799057
	AT4G24350	0.230085	-0.793972	0.629499	-0.0656124
	AT1G52400	0.196732	-0.61973	0.51221	-0.0892122
	AT3G61060	0.238735	-0.757116	0.635165	-0.116784
	AT4G14680	0.289595	-0.903053	0.755023	-0.141566
	AT2G26010	0.626716	-1.56706	1.20059	-0.260241
	AT5G14110	0.849629	-1.7789	1.46078	-0.531505
	AT2G32160	0.248517	-0.566605	0.475333	-0.157245
	at2g233	0.55705	-1.49801	1.39076	-0.4498
	AT4G33666	0.163913	-0.750089	0.766326	-0.18015
	AT5G18060	1.00206	-1.3184	0.739051	-0.422707
	AT5G18050	1.30143	-1.67629	0.924185	-0.549324
	AT5G24380	1.20476	-1.01746	1.8375	-0.374811
	AT3G23170	0.649664	-0.885496	0.4743	-0.238468
	AT1G21140	0.957384	-2.76847	1.74628	-0.473829
	AT1G74670	0.837049	-1.19739	0.707585	-0.347239
	AT5G18080	1.00314	-1.24836	0.562694	-0.31748
	AT5G15600	0.712023	-0.892848	0.400268	-0.219443
	AT2G29170	0.702225	-0.858314	0.430956	-0.274867
	AT5G40500	0.455359	-0.562916	0.285556	-0.178
	AT1G18330	0.547231	-0.692525	0.343849	-0.198556
	AT1G29450	0.743272	-0.838777	0.437128	-0.341623
	AT1G29500	0.877537	-1.04947	0.566725	-0.39479
	AT1G06830	0.608531	-0.722338	0.41101	-0.297204
	AT5G23060	0.653417	-0.746747	0.438989	-0.345659
	AT4G16880	0.642241	-0.721294	0.455111	-0.376057
	AT1G29440	0.659164	-0.687544	0.35761	-0.32923
	AT1G77760	0.536384	-0.524067	0.281438	-0.293754
	AT1G67865	0.960775	-1.58626	1.12159	-0.496102
	AT3G62070	0.55053	-0.932412	0.67592	-0.294038
	AT1G67860	0.453972	-0.740675	0.559263	-0.27256
	ATCG00070	0.549316	-0.975331	0.764622	-0.338606
	AT5G47370	0.37878	-0.653795	0.523456	-0.248441
	AT3G29370	0.484535	-0.84335	0.666621	-0.307805
	AT5G22390	0.834152	-1.14808	0.888332	-0.574406
	AT1G13650	1.34256	-1.81584	1.18879	-0.715511
	AT3G03830	0.835884	-1.15177	0.722498	-0.406615
	ATCG00470	0.672026	-0.952369	0.649975	-0.369632
	AT5G26200	0.934065	-1.33615	0.878383	-0.476297
	AT1G11850	0.576439	-0.734032	0.483484	-0.325891
	AT1G75250	0.385785	-0.553327	0.519701	-0.35216
	AT5G18030	0.971074	-1.37989	0.515655	-0.10684
	AT2G40610	1.54995	-2.1833	1.00556	-0.372206
	AT5G18020	0.835761	-1.18626	0.539946	-0.189449
	AT1G20340	0.478579	-0.665532	0.292558	-0.105605
	AT1G58150	0.425858	-0.584889	0.262231	-0.1032
	AT1G54500	0.40403	-0.596021	0.267663	-0.0756731
	AT5G18010	1.20494	-1.61015	0.646883	-0.24167
	AT5G08050	0.51203	-0.682314	0.290862	-0.120578
	AT2G43520	0.562127	-0.786391	0.322663	-0.098399
	AT5G39860	1.07082	-1.49997	0.625819	-0.196672
	AT5G54585	0.831196	-1.30824	0.552436	-0.0753958
	AT2G15620	0.61544	-0.976645	0.456092	-0.094888
	AT2G26020	1.05254	-1.67651	0.802123	-0.17816
	AT3G58850	0.736893	-1.18833	0.621077	-0.169636
	AT4G09650	0.45162	-0.736659	0.38473	-0.0996915
	AT4G38850	0.630148	-0.992154	0.50522	-0.143214
	AT4G32280	1.34113	-2.11695	1.07483	-0.299008
	AT1G08390	0.487781	-0.757108	0.39762	-0.128293
	AT3G59780	0.398553	-0.674824	0.350864	-0.0745929
	AT1G68840	0.487926	-0.83004	0.459115	-0.117001
	AT5G12470	0.43323	-0.639379	0.32179	-0.115641
	AT1G78820	0.456297	-0.654084	0.326391	-0.128604
	AT4G25100	3.26639	-5.08891	3.34816	-1.52564
	AT5G01075	0.481913	-0.747959	0.469571	-0.203525
	AT4G26530	0.609853	-0.971921	0.610718	-0.248651
	AT3G50685	0.404385	-0.633715	0.373713	-0.144382
	AT4G27310	0.428137	-0.723322	0.428417	-0.133232
	AT1G29510	0.624249	-1.06243	0.666703	-0.228526
	AT1G26761	0.395145	-0.676608	0.418215	-0.136752
	AT1G74930	1.00246	-1.96527	1.36618	-0.403376
	AT4G28240	0.292486	-0.579696	0.422755	-0.135546
	ATCG00480	0.509472	-0.942529	0.62345	-0.190393
	AT5G66590	0.46702	-0.96979	0.623682	-0.120913
	AT1G10360	0.362733	-0.691074	0.423408	-0.0950675
	AT3G23450	0.443072	-0.86042	0.549593	-0.132246
	AT3G51510	0.351722	-0.694219	0.416524	-0.0740265
	AT5G19220	0.316935	-0.643796	0.381881	-0.0550208
	AT2G41990	0.56109	-1.19831	0.737231	-0.100012
	AT2G25900	0.509778	-0.937096	0.542487	-0.115168
	AT4G15990	1.06383	-1.94038	1.12725	-0.250696
	AT3G11900	0.453907	-0.81565	0.483841	-0.122099
	AT2G03730	0.327461	-0.779016	0.50318	-0.0516259
	AT5G08330	0.29086	-0.647739	0.444052	-0.0871723
	AT3G03850	0.780301	-0.937376	0.317231	-0.160155
	AT5G67390	0.535132	-0.574268	0.147281	-0.108146
	AT4G38860	0.67834	-0.591448	0.176094	-0.262986
	AT3G03820	0.808327	-0.7123	0.3002	-0.396227
	AT3G21460	0.979877	-0.858848	0.424375	-0.545404
	AT3G14760	0.866917	-0.751068	0.354655	-0.470504
Cluster III	at4g134	0.194233	-0.7701	0.266594	0.309274
	AT2G33850	0.325504	-1.29743	0.424436	0.547487
	AT3G50350	0.366736	-1.43058	0.447399	0.616443
	AT1G29395	0.68284	-3.17397	1.27916	1.21197
	AT1G05207	0.258946	-1.17007	0.480256	0.430872
	AT1G53910	0.210656	-1.03671	0.435314	0.390739
	AT4G17100	0.173529	-0.897461	0.370868	0.353064
	AT2G23610	0.155075	-0.794857	0.30767	0.332111
	AT5G62350	0.241146	-1.13721	0.429596	0.466464
	AT4G37870	0.180283	-1.03177	0.417443	0.434041
	AT1G20620	0.268513	-1.86999	0.772492	0.828985
	AT4G14880	0.110887	-0.726984	0.299903	0.316195
	AT5G44430	0.304235	-2.21992	0.876646	1.03904
	AT2G39400	0.076526	-0.816352	0.348949	0.390877
	AT3G20510	0.218346	-1.14414	0.412955	0.512835
	AT2G20570	0.157247	-0.780094	0.275282	0.347565
	AT2G21140	0.197041	-0.937719	0.315338	0.425341
	AT3G57280	0.126967	-0.730575	0.255945	0.347663
	AT1G74940	0.156883	-0.795336	0.237852	0.400601
	AT5G33370	0.218234	-1.1	0.344192	0.537575
	AT2G28210	0.220138	-1.15665	0.318254	0.618261
	AT3G16420	0.0712424	-0.684549	0.256543	0.356763
	AT1G67265	0.250485	-1.83148	0.667572	0.913427
	AT5G61412	0.260912	-1.72671	0.569517	0.896281
	AT1G68530	0.0992386	-0.748509	0.192031	0.457239
	AT1G68600	0.171437	-1.25475	0.329276	0.75404
	AT2G04032	0.170402	-1.45296	0.407004	0.875558
	AT5G40330	0.18797	-1.12426	0.25052	0.685774
	AT1G25450	0.0838716	-0.65717	0.143695	0.429603
	AT5G10430	0.27549	-0.959507	0.149903	0.534115
	AT2G47240	0.179059	-0.733215	0.141471	0.412685
	AT4G19430	0.185903	-0.857861	0.174959	0.496999
	AT1G70260	0.370833	-1.47632	0.3525	0.752991
	AT5G23940	0.20023	-0.753323	0.183381	0.369712
	AT3G59010	0.333496	-1.13904	0.235161	0.570386
	AT3G15353	0.0597105	-1.02846	0.514105	0.454642
	AT3G25770	0.0663667	-1.40716	0.680142	0.660649
	AT5G62360	0.0477747	-2.21106	1.10506	1.05823
	AT4G29190	0.161136	-1.42866	0.676326	0.5912
	AT4G13570	0.227797	-1.78057	0.850354	0.70242
	AT5G50450	0.102274	-1.10105	0.514388	0.484386
	AT4G34250	0.0825797	-0.956768	0.503048	0.37114
	AT4G27300	-0.0447507	-0.832179	0.537709	0.33922
	AT4G06105	-0.0671105	-1.30922	0.785237	0.591093
	AT1G65390	-0.00894323	-1.62171	0.89228	0.738373
	AT3G25760	-0.00991979	-1.18498	0.655441	0.539455
	AT5G42650	0.0132441	-0.726005	0.423773	0.288988
	AT3G16460	0.0269722	-0.685607	0.390811	0.267824
	AT2G19810	-0.0681076	-0.714592	0.417171	0.365529
	AT2G43535	-0.0388934	-0.692927	0.387073	0.344747
	AT5G23020	-0.115629	-0.916968	0.520076	0.51252
	AT5G02380	-0.0011031	-0.678845	0.262155	0.417793
	AT1G64370	-0.0404918	-0.917068	0.354291	0.603269
	AT3G50740	0.0417006	-0.96141	0.293192	0.626518
	AT5G56840	-0.184329	-1.32996	0.394615	1.11967
	AT3G03635	-0.105979	-0.901252	0.250068	0.757163
	AT1G20450	-0.061013	-0.85144	0.231646	0.680807
	AT4G30650	-0.020509	-0.840308	0.160355	0.700462
	AT5G65310	-0.0376729	-0.67553	0.137957	0.575245
	AT1G07890	0.346036	-0.851917	0.0357953	0.470086
	AT5G04470	0.257692	-0.737008	0.0595049	0.419811
	AT1G63220	0.24172	-0.665532	0.0813994	0.342412
	AT5G64667	0.202676	-0.675792	0.0386832	0.434432
	AT2G20870	0.836593	-1.56339	0.118188	0.60861
	AT5G06270	0.655227	-0.68347	0.0351917	-0.00694943
	AT2G40475	0.662287	-0.750083	-0.0601978	0.147993
	AT1G07173	0.821547	-0.647758	-0.22438	0.0505909
	AT3G05945	-0.638737	-1.29399	0.927891	1.00484
	AT3G05890	-0.264335	-1.03266	0.637677	0.659319
	AT3G52105	-0.145682	-0.570686	0.448594	0.267774
	AT5G11425	-0.545339	-0.686411	0.931803	0.299948
	AT1G04873	-0.50196	-0.54285	0.575252	0.469558
	AT3G07315	-0.378756	-0.493594	0.54608	0.32627
	AT1G51402	-0.0647881	-1.64943	1.39434	0.319877
	AT1G06283	-0.0345223	-0.64271	0.596476	0.0807567
	AT1G74929	0.107839	-1.42276	1.16272	0.152207
	ATCG00630	-0.235203	-1.15309	1.2212	0.167094
	at5g044	-0.363289	-0.951455	1.02215	0.292588
	AT3G01505	-2.07779	-2.07779	6.23336	-2.07779
Cluster IV	AT4G00530	0.200463	-0.508506	0.640783	-0.33274
	AT4G35783	0.148154	-0.611821	0.833985	-0.370318
	AT1G18773	-0.0112884	-0.574568	0.675735	-0.0898787
	AT2G34600	-0.101438	-0.7407	1.03855	-0.196411
	AT1G19960	-0.139101	-0.586316	0.997103	-0.271686
	AT3G56240	0.588354	-0.209398	0.396228	-0.775184
	AT3G46900	1.62632	-0.414763	0.403096	-1.61466
	AT2G15020	0.999974	-0.242763	0.247926	-1.00514
	AT5G53200	1.00824	-0.402217	0.281634	-0.887662
	at5g145	2.51806	-2.34838	2.53197	-2.70165
	at5g145	2.51523	-2.55564	2.59606	-2.55564
	AT4G04840	0.580759	-0.56855	0.546768	-0.558978
	AT1G73602	0.696554	-0.794731	0.778739	-0.680562
	AT4G37610	0.697179	-0.572034	0.654987	-0.780132
	AT5G51190	0.908693	-0.739035	0.671651	-0.84131
	AT1G53690	1.42154	-1.05668	0.9393	-1.30416
	AT3G30720	0.567001	-0.372365	0.296004	-0.49064
	AT5G48930	0.662164	-0.471909	0.275667	-0.465923
	AT1G29430	0.60511	-0.621352	0.419568	-0.403326
	AT3G03840	0.643555	-0.580304	0.388667	-0.451918
	AT1G74890	0.883454	-0.829348	0.600762	-0.654869
	AT3G46880	1.82805	-1.53761	1.08592	-1.37636
	AT5G05295	-0.610957	0.583888	2.94972	-2.92265
	AT1G49500	0.143121	-0.109785	0.650957	-0.684294
Cluster V	AT3G44970	-0.846604	-0.228023	0.0141701	1.06046
	AT3G05690	-0.62276	-0.295775	-0.112346	1.03088
	AT5G16570	-0.421498	-0.293253	-0.0782323	0.792983
	AT2G15880	-0.709399	-0.741386	0.308613	1.14217
	AT5G15970	-0.523514	-0.674274	0.363476	0.834312
	AT5G49525	-0.621577	-0.90231	0.479207	1.04468
	AT3G49110	-0.362214	-0.847795	0.322808	0.887201
	AT5G06510	-0.387622	-1.0629	0.335759	1.11476
	AT3G22968	-0.321197	-0.545184	0.148007	0.718375
	AT2G01008	-1.24971	0.115515	0.557795	0.576397
	AT1G24996	-1.1212	-0.0206696	0.620129	0.521736
	AT1G68945	-0.72648	-0.360637	0.536744	0.550373
Cluster VI	AT2G30766	0.799743	5.47112	-7.09733	0.826467
	AT1G13609	-0.507005	7.57727	-7.48439	0.414122
	AT5G05250	-0.291679	3.3127	-3.10763	0.0866148
	AT5G04150	-0.302551	4.34144	-3.91074	-0.128145
	AT1G47395	-0.957245	6.51116	-6.13882	0.584907
	AT1G47400	-0.581423	6.53121	-6.96503	1.01524
	AT2G30760	-0.0334948	4.48163	-4.65947	0.211342
	AT5G09876	0.00103878	1.72494	-1.82595	0.0999664
	AT2G14247	-0.800357	6.00448	-4.49651	-0.707614
	AT2G30770	-0.552103	3.59431	-2.46599	-0.576213
	AT3G02705	-0.277321	2.32447	-1.64324	-0.403911
	AT1G65484	-0.336622	1.77122	-1.22568	-0.208917
	AT4G12490	-0.779218	3.66422	-2.63342	-0.251586
	AT5G02580	-0.696098	2.76641	-1.92739	-0.142923
	AT3G56360	-0.0396442	1.13306	-0.813052	-0.280359
	AT1G27760	-0.0404003	0.738139	-0.544388	-0.15335
	AT3G15534	-0.22774	3.1182	-2.37032	-0.520136
	AT2G18660	-0.472648	2.50753	-2.10424	0.0693631
	AT3G13433	-0.876581	4.07631	-3.17281	-0.0269179
	AT1G48300	-0.260331	1.05157	-0.873708	0.0824643
	AT1G02710	-0.148019	0.6164	-0.500339	0.0319584
	AT1G01130	-0.345618	0.956082	-0.703141	0.0926767
	AT3G29970	-0.830811	2.73465	-1.96154	0.0577002
	AT4G12470	-0.564822	1.81575	-2.19105	0.940116
	at4g318	-0.396268	1.22399	-1.17533	0.347607
	AT3G56970	-2.19882	6.57238	-4.02811	-0.345454
	AT2G37770	-0.783483	2.47958	-1.62257	-0.0735246
	AT3G56980	-2.03425	5.90475	-3.37272	-0.49777
	AT4G14690	-0.634504	1.9141	-1.09535	-0.184245
	AT4G14630	-1.4857	4.16044	-2.18794	-0.486795
	AT2G32030	-0.507669	1.46535	-0.775125	-0.182558
	AT3G26470	-0.710296	1.95455	-1.04246	-0.201799
	AT1G56430	-0.515268	1.755	-1.00929	-0.230439
	AT1G57630	-0.81637	2.67068	-1.5074	-0.34691
	AT1G49000	-0.591016	1.91054	-1.05368	-0.265841
	AT5G17350	-0.266858	0.957561	-0.566438	-0.124265
	AT2G04495	-0.590735	2.10084	-1.26786	-0.242241
	AT3G46080	-1.43437	3.30849	-1.4672	-0.406918
	AT1G07367	-2.59662	5.97296	-2.59662	-0.779729
	AT2G45220	-1.9611	4.27898	-1.77822	-0.539653
	AT3G54150	-1.00464	2.21377	-0.945379	-0.263753
	AT5G39050	-0.57453	1.27294	-0.516877	-0.181534
	AT1G75040	-1.03552	2.10021	-0.807601	-0.257096
	AT3G29000	-1.00226	2.08822	-0.792177	-0.293782
	AT2G20142	-0.880883	1.84922	-0.709727	-0.258613
	AT4G37370	-1.37313	2.8593	-1.1466	-0.33957
	AT5G05340	-1.59906	3.32629	-1.3839	-0.343329
	AT1G21240	-1.22414	2.52907	-1.03977	-0.265154
	AT5G59820	-0.767068	1.86207	-0.790243	-0.304763
	AT4G08040	-0.811817	1.95315	-0.811261	-0.330075
	AT5G09570	-1.37566	3.16779	-1.27936	-0.512766
	AT5G22520	-0.795255	1.81765	-0.7213	-0.301096
	AT4G23260	-0.347038	0.815662	-0.331826	-0.136799
	AT1G15520	-0.935864	2.28028	-0.915596	-0.428819
	AT4G37150	-0.637427	1.52695	-0.584026	-0.305494
	AT3G23730	-0.330015	0.786133	-0.305082	-0.151035
	AT1G77510	-0.35623	0.842731	-0.330724	-0.155777
	AT2G21640	-0.670451	1.81801	-0.823179	-0.324377
	AT4G16370	-0.689107	1.90173	-0.855372	-0.357249
	AT4G09030	-0.493529	1.28506	-0.571056	-0.220479
	AT4G01870	-0.532999	1.37469	-0.596932	-0.244762
	AT3G57260	-1.01656	2.76908	-1.32721	-0.425311
	AT1G07373	-2.04125	5.49413	-2.55127	-0.901615
	AT2G22470	-0.774716	2.04312	-0.950965	-0.317441
	AT5G62480	-0.851531	2.24177	-1.03395	-0.356285
	AT2G04040	-1.0126	2.6145	-1.23821	-0.363685
	AT3G13950	-1.13667	2.81864	-1.25942	-0.422541
	AT4G20110	-0.541443	1.35785	-0.62382	-0.192591
	AT3G18290	-0.740424	2.15889	-1.0816	-0.336867
	AT5G51440	-0.954734	2.73307	-1.34944	-0.428901
	AT1G19610	-0.900218	2.55583	-1.28079	-0.374818
	at3g063	-0.453143	1.27476	-0.63157	-0.190049
	AT2G38340	-1.038	3.03728	-1.44893	-0.55034
	AT1G74590	-0.475357	1.50586	-0.779896	-0.250605
	AT5G53486	-0.316765	0.953908	-0.486952	-0.15019
	AT3G11340	-0.989436	3.11068	-1.55928	-0.561966
	AT5G38900	-1.16745	2.97415	-1.67289	-0.133804
	AT1G26380	-1.03807	2.71605	-1.52234	-0.155639
	AT1G35230	-1.22842	2.99762	-1.58902	-0.18017
	AT5G02490	-0.809454	2.01538	-1.07142	-0.134515
	AT4G26200	-1.13345	2.77594	-1.44035	-0.202147
	AT1G26420	-1.03351	2.48034	-1.25988	-0.186958
	AT2G17740	-0.795275	1.89769	-0.976481	-0.125934
	AT4G36700	-2.33357	5.37271	-2.45881	-0.580336
	AT1G23020	-0.836052	1.96398	-0.931658	-0.196273
	AT5G44575	-0.790004	1.80468	-0.842592	-0.172083
	AT3G27630	-0.742118	1.71062	-0.807849	-0.160649
	AT3G21080	-0.982889	2.28953	-1.12253	-0.18411
	AT2G28400	-0.387742	0.931681	-0.460162	-0.0837765
	AT2G04050	-1.84861	4.16739	-2.02882	-0.289957
	AT1G13610	-1.18341	2.61208	-1.21353	-0.21514
	AT2G18193	-1.62316	3.9701	-1.89449	-0.452451
	AT5G42380	-1.06098	2.617	-1.24684	-0.309181
	AT1G51860	-1.03528	2.56614	-1.21159	-0.319275
	AT3G54810	-0.551788	1.1426	-0.309786	-0.28103
	AT1G21120	-0.93369	1.89465	-0.447315	-0.513641
	AT4G12735	-2.39186	4.74485	-1.38863	-0.964364
	AT1G68410	-0.331218	0.676765	-0.199736	-0.145812
	AT3G05490	-0.453287	0.905551	-0.249007	-0.203257
	AT2G23110	-1.36714	2.62743	-0.766331	-0.493953
	AT3G13080	-0.794019	1.50738	-0.437931	-0.275426
	AT5G17760	-0.879928	1.78475	-0.552251	-0.352573
	AT1G22882	-0.44088	0.871536	-0.272173	-0.158483
	AT5G25250	-1.02156	1.94934	-0.640252	-0.28753
	AT2G35730	-1.29646	2.50354	-0.798099	-0.408985
	AT1G63090	-0.384915	0.763284	-0.271493	-0.106877
	AT2G35930	-0.548668	1.09187	-0.36543	-0.177774
	AT3G21600	-0.789527	1.56796	-0.537145	-0.241289
	AT5G64310	-0.50128	1.0176	-0.352713	-0.163603
	AT1G21520	-1.00076	2.21823	-0.839474	-0.378
	AT1G03470	-0.751516	1.58321	-0.560638	-0.271059
	AT3G45860	-0.471816	0.993354	-0.336312	-0.185226
	AT5G43450	-0.467047	1.01779	-0.340437	-0.210302
	AT1G02220	-0.840299	1.87085	-0.623483	-0.407073
	AT5G13330	-1.05367	2.29671	-0.736912	-0.506127
	AT4G22710	-0.804187	1.71289	-0.550867	-0.357839
	AT4G37990	-1.43173	3.05119	-0.99771	-0.62175
	AT3G22600	-1.52925	3.17455	-1.42067	-0.224623
	AT1G53625	-2.24526	4.67498	-2.18721	-0.242513
	AT2G29460	-1.28403	2.73371	-1.2939	-0.155781
	AT2G35980	-2.07018	4.21576	-2.03281	-0.11277
	AT3G13432	-1.78941	3.71003	-1.78941	-0.131202
	AT1G13340	-0.810879	1.63466	-0.798792	-0.0249915
	AT5G56350	-0.469267	0.957075	-0.481276	-0.00653218
	AT2G29350	-1.83332	3.8325	-1.92053	-0.0786451
	AT5G13080	-1.43765	3.06437	-1.51633	-0.110386
	AT4G04490	-0.96267	2.08508	-1.05313	-0.0692809
	AT1G36622	-1.36391	2.57691	-1.10344	-0.109561
	AT3G03270	-0.773204	1.49469	-0.67523	-0.0462547
	AT1G17170	-1.23227	2.38577	-1.07193	-0.0815693
	AT1G77640	-0.767416	1.48408	-0.655463	-0.0612034
	AT1G30700	-1.28246	2.51907	-1.1032	-0.133418
	AT2G43000	-1.1545	2.30033	-1.03774	-0.108089
	AT4G39670	-1.52265	2.81799	-1.29403	-0.00130504
	AT1G61667	-0.688539	1.27412	-0.582412	-0.00316614
	AT5G49700	-0.527174	0.986338	-0.453952	-0.00521171
	AT1G67980	-1.78946	3.37546	-1.52935	-0.0566432
	AT3G57450	-0.430264	0.810037	-0.36193	-0.0178442
	AT4G12480	-1.40625	2.70179	-1.28474	-0.0107949
	AT2G47000	-1.14316	2.2195	-1.05084	-0.0255089
	AT1G05710	-0.637079	1.21999	-0.565431	-0.0174757
	AT4G21120	-1.19699	2.36102	-1.11553	-0.0484972
	AT5G18270	-1.21371	2.3884	-0.981176	-0.193512
	AT5G57510	-1.44954	2.71599	-1.10466	-0.161783
	AT2G43570	-2.28858	3.97534	-1.65067	-0.0360949
	AT1G63245	-0.938757	1.68944	-0.717754	-0.0329314
	AT1G32350	-2.33957	4.10681	-1.59393	-0.173299
	AT4G32800	-0.487126	0.863578	-0.332863	-0.043589
	AT4G16563	-0.568006	1.01021	-0.38244	-0.0597657
	AT1G26410	-1.68036	2.83525	-1.07959	-0.0752986
	AT1G67856	-1.14178	2.25281	-1.15269	0.0416661
	AT3G50930	-0.968665	1.86477	-0.944502	0.0483945
	AT4G39675	-1.28812	2.49857	-1.25936	0.0489148
	AT3G14280	-0.559199	1.04737	-0.546306	0.0581395
	AT4G37450	-0.537552	0.990729	-0.49265	0.0394726
	AT5G12020	-1.6133	2.92691	-1.43842	0.124807
	AT5G57685	-0.462321	0.814037	-0.389424	0.0377083
	AT2G18690	-1.338	2.28903	-1.12779	0.176756
	AT3G26210	-0.830494	1.37234	-0.692847	0.151002
	AT3G18250	-1.79782	3.29383	-1.77515	0.279138
	AT3G26980	-0.476566	0.864588	-0.468349	0.0803264
	AT3G10450	-0.715776	1.27387	-0.667092	0.108996
	AT1G75390	-0.555875	0.963414	-0.517984	0.110445
	AT2G41850	-1.71868	3.0866	-1.71868	0.350756
	AT4G15610	-1.76275	2.79465	-1.17653	0.144633
	AT3G01970	-0.911698	1.4573	-0.621377	0.0757749
	AT1G56060	-1.69756	2.80243	-1.21695	0.112087
	AT2G30750	-1.91537	3.13434	-1.32915	0.110184
	AT5G39520	-1.7999	3.00332	-1.24591	0.0424909
	AT1G13520	-1.83421	2.93616	-1.16987	0.0679178
	AT5G13210	-1.21747	1.9806	-0.786851	0.0237245
	AT3G28210	-1.25193	2.13994	-0.990385	0.102377
	AT2G38250	-1.57159	2.64042	-1.22934	0.160507
	AT3G06355	-0.663593	1.15132	-0.519622	0.0318928
	AT3G26440	-1.20288	2.04022	-0.903657	0.0663221
	AT3G49780	-1.06552	1.5802	-0.670074	0.155389
	AT4G25810	-1.57402	2.37716	-0.992213	0.189077
	AT2G28110	-0.939907	1.40838	-0.585224	0.116752
	AT4G36990	-0.913882	1.48372	-0.666455	0.0966159
	AT5G25450	-0.927964	1.47927	-0.659811	0.108507
	AT5G62770	-0.794076	1.26322	-0.578436	0.10929
	AT1G02920	-0.844184	1.31596	-0.576601	0.104821
	AT5G40780	-0.850262	1.3157	-0.627395	0.161955
	AT3G50480	-0.674959	0.997562	-0.454929	0.132326
	AT2G37760	-0.66872	1.00694	-0.471632	0.133416
	AT5G37540	-0.756603	1.14425	-0.519881	0.132235
	AT1G26390	-2.98461	4.39028	-1.63492	0.229238
	AT2G17040	-0.89197	1.2729	-0.443976	0.0630427
	AT4G23470	-0.439995	0.627374	-0.241993	0.0546138
	AT3G03470	-0.68042	0.955072	-0.378239	0.103587
	AT1G21110	-0.848379	1.18277	-0.49196	0.157569
	AT1G21310	-0.909864	2.47896	-1.51707	-0.0520208
	AT5G10760	-0.823479	2.06058	-1.21849	-0.0186059
	AT1G09932	-0.826386	2.19071	-1.43083	0.0665065
	AT3G17770	-0.401169	0.957504	-0.584835	0.0285001
	AT1G12030	-1.88781	4.27035	-2.61251	0.229966
	AT5G64905	-1.01789	2.37323	-1.48676	0.131428
	AT1G14870	-1.35761	2.70574	-1.51152	0.163386
	AT3G13790	-0.906427	1.85191	-1.03565	0.0901653
	AT1G07500	-1.31789	2.5797	-1.38558	0.123768
	AT2G25000	-1.31789	2.5797	-1.38558	0.123768
	AT3G52748	-1.10636	2.34758	-1.3858	0.144588
	AT4G11890	-0.96423	2.00097	-1.19586	0.159119
	AT3G29034	-0.74205	1.4699	-0.849102	0.12125
	AT1G14540	-1.41337	2.73329	-1.5775	0.257573
	AT5G52760	-0.803484	1.79462	-0.941413	-0.0497194
	AT5G01740	-0.56881	1.26241	-0.65765	-0.0359491
	AT3G09270	-0.762858	1.79321	-0.961795	-0.0685532
	AT4G20000	-1.14645	2.64513	-1.47245	-0.0262379
	AT5G61820	-0.53442	1.15149	-0.628584	0.0115103
	AT2G27389	-1.51771	3.28491	-1.77752	0.0103275
	AT1G58225	-0.885332	1.86567	-0.99452	0.0141847
	AT2G16700	-0.323553	0.66752	-0.352633	0.00866674
	AT5G46230	-0.458607	1.03465	-0.59202	0.0159802
	AT3G20100	-0.339242	0.746318	-0.431392	0.0243156
	AT4G12500	-1.18664	2.73463	-1.80996	0.26197
	AT2G06255	-0.362777	0.852603	-0.593456	0.10363
	AT1G48750	-0.331604	0.746511	-0.540588	0.125681
	AT1G65690	-1.30298	2.44557	-1.5199	0.377314
	AT5G52640	-0.774474	1.49952	-0.953637	0.228595
	AT4G34590	-0.465544	0.901842	-0.594191	0.157893
	AT3G12580	-0.649279	1.35412	-0.844248	0.139411
	AT5G02780	-1.15255	2.37824	-1.51003	0.284349
	AT2G02010	-1.00878	2.15573	-1.38363	0.236678
	AT3G28340	-0.567136	1.21911	-0.757048	0.105075
	AT5G05365	-1.00849	1.49298	-0.497612	0.0131296
	AT5G39580	-1.35535	1.94271	-0.611265	0.023907
	AT1G51920	-1.94966	2.93285	-0.920233	-0.0629567
	AT3G14620	-0.734179	1.1116	-0.335598	-0.0418191
	AT2G41640	-0.976876	1.74093	-0.531281	-0.232777
	AT5G13170	-1.75137	3.23324	-1.05818	-0.423684
	AT2G34500	-1.48712	2.6638	-0.871677	-0.305
	AT1G23030	-0.436418	0.741091	-0.248196	-0.056477
	AT4G37010	-1.39408	2.48047	-0.874198	-0.212193
	AT5G24530	-1.03424	1.65092	-0.5389	-0.0777782
	AT3G14060	-1.10018	1.78293	-0.579126	-0.103625
	AT3G44300	-1.35887	2.19294	-0.631616	-0.202458
	AT3G25882	-0.898217	1.48633	-0.444201	-0.143915
	AT5G54380	-0.524435	0.859139	-0.253337	-0.0813668
	AT2G43510	-1.17692	1.87054	-0.546165	-0.147455
	AT5G25240	-0.543605	0.879384	-0.269529	-0.0662496
	AT1G42990	-0.425979	0.658505	-0.187844	-0.0446825
	AT4G16260	-0.828309	1.26927	-0.357662	-0.0833007
	AT4G27830	-0.511345	0.795897	-0.216249	-0.0683033
	AT5G26340	-0.974217	1.66206	-0.502132	-0.185711
	AT3G22370	-0.676251	1.11762	-0.313333	-0.128038
	AT3G55970	-1.56862	2.54975	-0.701536	-0.27959
	AT2G44290	-0.413863	0.698424	-0.190912	-0.0936487
	AT3G14050	-0.620555	0.958908	-0.156705	-0.181648
	AT5G43580	-1.24921	1.82793	-0.307387	-0.271324
	AT2G31880	-0.475262	0.695201	-0.103034	-0.116904
	AT1G21550	-0.687612	1.01426	-0.144566	-0.182087
	AT1G21250	-0.750779	1.09954	-0.217133	-0.131624
	AT2G39210	-0.601077	0.857926	-0.151438	-0.10541
	AT4G08850	-0.583676	0.793717	-0.116939	-0.0931025
	AT3G19615	-2.65583	4.0018	-0.965107	-0.380863
	AT1G15790	-0.65902	0.996179	-0.243434	-0.0937255
	AT5G24030	-0.976967	1.44937	-0.339618	-0.132782
	AT3G50260	-0.647515	0.968878	-0.227947	-0.0934162
	AT1G24145	-0.773196	1.18442	-0.254472	-0.156747
	AT1G09500	-0.992287	1.52984	-0.355927	-0.181626
	AT2G25770	-1.6217	2.23454	-0.518799	-0.0940461
	AT1G58360	-0.424519	0.602483	-0.133289	-0.0446753
	AT4G31970	-2.2709	3.03003	-0.545857	-0.213276
	AT4G26690	-0.538003	0.703397	-0.120633	-0.0447613
	AT3G60540	-0.822332	1.00183	-0.194319	0.0148232
	AT4G28460	-3.2468	3.94619	-1.15737	0.457986
	AT5G04080	-0.666256	0.857022	-0.307976	0.117211
	AT5G54165	-1.4793	1.95552	-0.683383	0.207162
	AT4G30280	-1.87573	2.48497	-0.808199	0.198954
	AT1G34750	-0.678765	0.872032	-0.258482	0.0652159
	AT4G18010	-0.942959	1.2757	-0.368707	0.0359678
	AT5G40980	-0.489693	0.659286	-0.191125	0.0215317
	AT1G35710	-0.759447	0.965957	-0.23042	0.0239092
	AT2G15390	-0.807547	1.0156	-0.257248	0.0491989
	AT1G01560	-1.29194	1.59956	-0.427331	0.119713
	AT4G31800	-1.14666	1.21877	-0.0105995	-0.0615144
	AT3G45730	-0.83841	0.908327	-0.0786616	0.00874474
	AT3G01420	-1.1309	1.42912	-0.162894	-0.135327
	AT1G10550	-0.655606	0.79225	-0.0717158	-0.0649281
	AT1G73260	-1.1547	1.78481	0.0850054	-0.715106
	AT4G11650	-0.716017	1.00886	0.0289955	-0.321842
	AT1G35140	-0.819659	1.36696	-0.144496	-0.402808
	AT5G62150	-1.25457	2.11136	-0.184309	-0.672486
	AT4G13340	-0.430756	0.695182	-0.0410473	-0.223378
	AT1G73805	-0.819552	1.45405	-0.143856	-0.490642
	AT4G33420	-0.716838	1.28354	-0.163588	-0.40312
	AT1G66160	-0.593206	1.18305	-0.181969	-0.407872
	AT1G33720	-0.539459	1.00464	-0.162338	-0.302842
	AT2G06185	-1.58225	2.7808	-0.031251	-1.1673
	AT4G35180	-1.5024	2.52962	-0.0778368	-0.949375
	AT1G28480	-0.990549	1.92066	-0.119365	-0.810745
	AT2G40750	-0.939897	1.7929	-0.171346	-0.681653
	AT3G13520	-0.364892	0.65543	-0.0427109	-0.247827
	AT1G80160	-1.50827	2.66929	-0.511668	-0.649354
	AT3G46090	-0.856857	1.57455	-0.350318	-0.36737
	AT3G55790	-2.4659	4.11394	-0.802115	-0.845927
	AT3G10720	-0.433217	0.714567	-0.126373	-0.154977
	AT1G72790	-0.59253	1.01856	-0.232033	-0.193992
	AT1G29640	-1.10564	1.86642	-0.309672	-0.451114
	AT2G41905	-0.635927	1.0697	-0.155199	-0.278573
	AT2G47130	-0.637596	1.10537	-0.164136	-0.303643
	AT5G13740	-0.691179	2.00391	-0.784374	-0.528352
	AT5G53450	-0.867751	2.59734	-1.07012	-0.659475
	AT3G01600	-0.919963	2.75864	-1.12002	-0.718653
	AT1G56170	-0.510007	1.59781	-0.639268	-0.448537
	AT5G25830	-0.724272	2.32782	-0.927076	-0.676473
	AT3G47640	-0.533196	1.62115	-0.627163	-0.460792
	AT1G32870	-0.518705	1.5901	-0.622124	-0.449269
	AT1G05680	-1.24001	4.00384	-1.6576	-1.10622
	AT1G68620	-0.733509	2.43427	-1.02864	-0.672125
	AT2G32020	-0.755985	2.74008	-1.17703	-0.807074
	AT3G44720	-0.247834	0.86569	-0.373883	-0.243973
	AT2G29470	-1.51012	3.91643	-1.55473	-0.851572
	AT2G04070	-1.29213	3.69699	-1.54001	-0.864853
	AT5G12880	-1.07393	2.95873	-1.25031	-0.634493
	AT1G51890	-0.995755	2.74805	-1.17077	-0.581529
	AT1G09560	-0.289058	0.774093	-0.318585	-0.16645
	AT1G65970	-1.46401	3.83351	-1.411	-0.958498
	AT5G22060	-0.291305	0.745784	-0.263639	-0.19084
	AT3G56891	-1.15069	3.04158	-1.07578	-0.815118
	AT5G46960	-1.39713	3.81223	-1.39713	-1.01796
	AT3G47480	-0.587661	2.44727	-0.83399	-1.02562
	AT2G42750	-0.239058	0.952308	-0.315805	-0.397444
	AT5G25260	-0.725994	2.88777	-0.994899	-1.16688
	AT1G64980	-0.433594	1.57215	-0.528457	-0.6101
	AT1G33730	-0.919197	3.35412	-1.17403	-1.2609
	AT3G51860	-0.892919	2.81162	-0.779014	-1.13969
	AT2G39518	-0.894756	2.83538	-0.78481	-1.15582
	AT1G78410	-0.322887	1.01299	-0.291157	-0.398951
	AT1G55360	-0.252155	0.888151	-0.238944	-0.397052
	AT2G04450	-0.682741	2.45252	-0.692881	-1.0769
	AT3G07600	-0.68014	2.38551	-0.664623	-1.04074
	AT5G63225	-1.27003	5.25446	-1.99221	-1.99221
	AT2G41410	-0.220361	0.947649	-0.375166	-0.352122
	AT3G51670	-0.278974	1.13062	-0.463566	-0.388079
	AT1G72770	-0.169296	0.768599	-0.320258	-0.279045
	AT4G10860	-1.40174	5.19212	-2.07772	-1.71267
	AT4G21840	-1.02563	3.64744	-1.36475	-1.25707
	AT4G31870	-0.39199	1.42638	-0.550669	-0.483718
	AT5G40010	-1.07615	3.70775	-1.46475	-1.16685
	AT1G62420	-1.78003	5.18146	-1.81384	-1.58759
	AT3G15518	-0.656346	1.98077	-0.710045	-0.614385
	AT2G44240	-1.6343	4.81707	-1.78669	-1.39609
	AT5G06530	-0.303402	0.869013	-0.278074	-0.287537
	AT1G13607	-1.71735	5.15205	-1.71735	-1.71735
	AT4G08869	-1.70283	5.1085	-1.70283	-1.70283
	AT1G36640	-1.39697	4.1909	-1.39697	-1.39697
	AT3G05175	-1.33056	3.99168	-1.33056	-1.33056
	AT4G08867	-1.51234	4.53703	-1.51234	-1.51234
	AT4G05625	-1.39248	4.17743	-1.39248	-1.39248
	AT1G10170	-0.279197	0.832356	-0.27388	-0.27928
	AT3G61390	-1.29192	4.026	-1.29583	-1.43825
	AT1G21910	-0.30972	0.946032	-0.300908	-0.335403
	AT5G67330	-0.41648	1.4265	-0.489312	-0.52071
	AT4G28390	-0.374957	1.24944	-0.424995	-0.449488
	AT1G33950	-1.11983	3.5953	-1.23773	-1.23773
	AT5G45630	-0.565016	1.91552	-0.704572	-0.645927
	AT3G22910	-0.8109	2.68573	-0.970972	-0.903855
	AT4G08555	-0.934258	2.16466	-0.549623	-0.680783
	AT1G45145	-0.614076	1.4038	-0.35011	-0.439617
	AT1G72900	-0.586639	1.36951	-0.374012	-0.408855
	AT3G10815	-1.34424	3.12947	-0.909936	-0.8753
	AT5G39670	-0.705206	1.54107	-0.412185	-0.42368
	AT2G23130	-0.360167	0.910467	-0.271488	-0.278812
	AT2G41730	-0.800171	2.00632	-0.582219	-0.623932
	AT1G52890	-0.875255	2.17249	-0.618284	-0.678948
	AT2G45760	-1.09182	2.66132	-0.720149	-0.849347
	AT4G38400	-0.456249	1.06164	-0.334004	-0.271387
	AT5G24640	-1.86122	4.76568	-1.19498	-1.70948
	AT4G10500	-1.4253	3.65262	-0.888457	-1.33886
	AT4G23810	-0.320769	0.857722	-0.22201	-0.314943
	AT2G14610	-1.844	5.1878	-1.53985	-1.80396
	AT5G45890	-1.91333	5.27068	-1.56971	-1.78764
	AT2G38240	-1.25694	3.45571	-0.997504	-1.20126
	AT2G17230	-0.353266	0.942946	-0.262638	-0.327042
	AT1G10340	-0.530333	1.41516	-0.407062	-0.477769
	AT4G08950	-0.531685	1.43999	-0.194762	-0.713547
	AT5G08790	-0.47792	1.13759	-0.164449	-0.495223
	AT3G28540	-0.592414	1.44977	-0.194968	-0.662388
	AT2G26400	-1.09555	2.81846	-0.493527	-1.22939
	AT5G27420	-0.456169	1.23848	-0.261895	-0.520412
	AT1G03660	-1.22391	2.98831	-0.604662	-1.15974
	AT3G61630	-0.454323	1.16406	-0.240506	-0.469236
	AT4G16008	-0.298627	0.706974	-0.149527	-0.258819
	AT3G60140	-1.17178	2.63445	-0.402122	-1.06055
	AT3G51660	-0.557315	1.32439	-0.220836	-0.546235
	AT2G03760	-0.338207	0.790792	-0.138957	-0.313628
	AT5G64890	-1.3294	3.25977	-0.600956	-1.3294
	AT2G41240	-1.48905	7.08355	-4.4934	-1.1011
	AT3G15536	-0.856517	3.27633	-1.87251	-0.547301
	AT1G51913	-0.837805	3.69003	-2.20808	-0.644142
	AT1G63840	-0.25825	1.05329	-0.620974	-0.174061
	AT3G26830	-0.408698	2.50048	-1.5346	-0.557185
	AT1G56150	-0.290579	1.12237	-0.579998	-0.251791
	AT1G13608	-1.84699	6.546	-3.19323	-1.50578
	AT1G44130	-0.979568	3.20322	-1.52189	-0.701765
	AT5G40690	-0.412972	1.34948	-0.612344	-0.324167
	AT3G10930	-0.515429	2.17413	-1.08381	-0.57489
	AT5G44585	-0.326492	1.54466	-0.784897	-0.433272
	AT2G19310	-0.130861	0.713839	-0.403076	-0.179902
	AT3G25010	-0.411181	2.2711	-1.20864	-0.651282
	AT5G58570	-0.0726522	1.6089	-1.02402	-0.512224
	AT5G19875	0.0100179	1.27046	-0.797698	-0.482781
	AT5G37260	-0.0775159	1.34645	-0.746993	-0.52194
	AT1G06475	-0.134272	1.17125	-0.625685	-0.41129
	AT1G35320	-0.11018	0.928945	-0.483792	-0.334973
	AT1G53620	-0.74121	3.99947	-1.79544	-1.46282
	AT4G11655	-0.499708	2.94978	-1.45607	-0.994003
	AT3G50770	0.00776829	2.58892	-0.909434	-1.68726
	AT5G26690	-0.0209328	2.62758	-0.68405	-1.9226
	AT1G33960	-0.0839311	3.74685	-1.09655	-2.56637
	AT5G13320	-0.0703333	1.90826	-0.524529	-1.3134
	AT4G05030	-0.774633	3.70738	-0.892886	-2.03986
	AT5G42830	-0.302478	1.74571	-0.399471	-1.04376
	AT2G47270	-0.303592	2.35796	-0.588066	-1.4663
	AT5G10380	-0.184175	1.25571	-0.333574	-0.73796
	AT2G23270	-0.268712	2.52659	-0.70336	-1.55452
	AT3G17185	-0.0693641	0.672708	-0.199028	-0.404316
	AT2G39870	-0.113602	0.718314	-0.131615	-0.473098
	AT2G24850	-0.260562	2.16652	-0.345802	-1.56015
	AT3G20865	-0.108999	0.665421	-0.0758076	-0.480615
	AT2G25510	-0.12556	0.884231	-0.0434772	-0.715194
	AT3G27060	-0.18907	1.41654	-0.464375	-0.76309
	AT4G06195	-0.2973	2.31041	-0.823698	-1.18941
	AT3G54400	-0.0988901	0.770258	-0.278723	-0.392645
	AT1G72430	-0.109643	0.952572	-0.350076	-0.492853
	AT2G43340	-0.165754	1.01246	-0.35013	-0.496579
	AT1G15380	-0.484254	2.52264	-0.844388	-1.194
	AT2G30140	-0.220937	1.06315	-0.371606	-0.470609
	at1g667	-0.257084	1.19309	-0.39682	-0.539189
	AT4G25700	-0.291694	1.61059	-0.486244	-0.832655
	AT1G33760	-0.305621	1.77426	-0.511817	-0.956824
	AT4G34710	-0.125848	0.689599	-0.197862	-0.365888
	AT5G67370	-0.341405	1.51827	-0.420238	-0.75663
	AT1G59590	-0.187331	0.852097	-0.26168	-0.403086
	AT3G61190	-0.321313	1.56285	-0.475042	-0.766496
	AT2G36800	-0.249192	1.21343	-0.377424	-0.586808
	AT1G24580	-0.11346	2.73112	-1.11438	-1.50327
	AT1G72240	-0.10353	1.31673	-0.566844	-0.646358
	AT4G14130	-0.299679	1.77752	-0.703191	-0.774646
	AT3G28510	-0.538988	3.45326	-1.38767	-1.5266
	AT3G60966	-0.372074	2.66192	-1.03329	-1.25656
	AT5G13370	-0.154634	1.24277	-0.538173	-0.549966
	AT1G67070	-0.191485	1.51626	-0.6677	-0.657071
	AT5G24200	-0.0272704	3.36927	-1.84304	-1.49896
	AT1G01680	0.0376654	2.35349	-1.26599	-1.12517
	AT1G65480	0.151917	1.2546	-0.726881	-0.679632
	AT1G23205	0.182054	1.51466	-0.712289	-0.984426
	AT4G38060	0.0472644	0.647943	-0.304781	-0.390426
	AT4G21850	0.0155565	0.832465	-0.379342	-0.468679
	AT2G35733	0.126106	0.769164	-0.569209	-0.32606
	AT5G46115	0.149888	1.16592	-0.83561	-0.480194
	AT1G04203	-0.872647	1.97616	-0.0779243	-1.02559
	AT2G31945	-0.691837	1.51699	-0.0315008	-0.793655
	AT4G32480	-0.463935	1.07102	-0.0105319	-0.596555
	AT4G37295	-0.510883	1.76207	-0.202782	-1.0484
	AT2G14560	-0.862111	1.40576	0.247126	-0.790779
	AT5G57560	-0.393805	0.763402	0.0883437	-0.457941
Cluster VII	AT1G65500	-1.96552	2.27566	-1.54823	1.2381
	AT2G32210	-1.97993	2.33758	-1.60044	1.24278
	AT1G69870	-0.626648	0.728057	-0.529524	0.428115
	AT2G22820	-1.76427	1.92575	-1.41962	1.25814
	AT2G22500	-0.646921	0.705523	-0.49666	0.438059
	AT3G07365	-2.17407	2.83983	-1.99513	1.32936
	AT3G48740	-0.50219	0.631538	-0.426263	0.296915
	AT5G50800	-1.10865	1.39917	-0.96398	0.673456
	AT5G50200	-0.52696	0.707493	-0.537433	0.3569
	AT4G23680	-1.34979	1.2723	-1.34741	1.42491
	AT3G62960	-0.829784	0.72284	-0.687484	0.794428
	AT3G02480	-2.24506	2.28707	-1.80336	1.76134
	AT1G47960	-0.787986	0.799451	-0.650785	0.639321
	AT3G03341	-1.2062	1.26235	-1.12748	1.07132
	AT4G23493	-0.839615	0.962828	-0.984914	0.861701
	AT1G07400	-1.49863	2.1899	-1.58797	0.896694
	AT1G23040	-0.494462	0.705549	-0.519615	0.308528
	AT1G54575	-1.00509	1.53193	-1.08861	0.56177
	AT1G30730	-1.22142	1.88486	-1.31935	0.655899
	AT5G64120	-1.03934	1.74543	-1.47085	0.764761
	AT2G01023	-1.03806	1.6154	-1.26868	0.691347
	AT1G58420	-1.03584	1.52663	-1.21844	0.727648
	AT1G08847	-1.04575	2.02147	-1.3933	0.417583
	AT2G28570	-0.744644	1.42985	-1.04746	0.362255
	AT3G13910	-0.385609	0.703151	-0.492319	0.174778
	AT1G53540	-1.78617	3.10413	-2.0257	0.707745
	AT2G05380	-0.792026	1.34	-0.886882	0.338908
	AT2G42360	-1.95319	3.01084	-1.95319	0.895551
	AT1G65481	-1.15844	2.36794	-1.99143	0.781923
	AT2G44010	-1.06497	1.9437	-1.50395	0.62522
	AT5G12030	-1.55295	2.684	-2.53129	1.40024
	AT2G29500	-1.01736	1.50749	-1.52423	1.0341
	AT2G27080	-1.25559	1.6453	-0.677565	0.287853
	AT5G48657	-1.35114	1.78689	-0.744617	0.308868
	AT4G37520	-0.95728	1.28337	-0.548018	0.221924
	AT3G45970	-1.1785	1.51241	-0.61628	0.282362
	AT1G55850	-0.498961	0.629014	-0.25719	0.127137
	AT1G67920	-0.986634	1.3508	-0.622133	0.257971
	AT4G36988	-0.996631	1.32124	-0.611333	0.286724
	AT3G01830	-1.36262	1.82898	-0.840083	0.373721
	AT2G32190	-2.13541	2.61761	-1.16478	0.682576
	AT5G24160	-0.939033	1.18397	-0.557925	0.312986
	AT5G66053	-0.714532	0.918362	-0.415685	0.211855
	AT5G57785	-0.789305	1.02029	-0.514476	0.283489
	AT2G46400	-0.806336	1.06141	-0.523867	0.268788
	AT1G02930	-1.11923	1.31842	-0.810687	0.611493
	AT4G39830	-1.61687	1.99318	-1.18934	0.813038
	AT1G15010	-1.17769	1.44669	-0.805664	0.536659
	AT3G19150	-0.480359	0.600449	-0.325081	0.204991
	AT1G17620	-0.479742	0.588247	-0.297428	0.188924
	AT5G06320	-0.681172	0.804244	-0.372217	0.249144
	AT4G27350	-0.562289	0.639746	-0.31077	0.233313
	AT1G65845	-1.05163	1.61741	-0.870666	0.304886
	AT5G53370	-0.456824	0.726878	-0.391342	0.121288
	AT2G31865	-1.07175	1.6876	-0.903856	0.288007
	AT1G76930	-0.948677	1.49887	-0.757855	0.207664
	AT4G30290	-1.20391	1.88191	-0.950577	0.272585
	AT2G45210	-0.873001	1.39405	-0.726115	0.205067
	AT2G34070	-0.675062	1.06767	-0.624272	0.231665
	AT1G05340	-1.7058	2.49521	-1.41216	0.622742
	AT1G30720	-1.37367	2.05986	-1.21208	0.525898
	AT5G49520	-1.46075	2.23198	-1.23724	0.466015
	AT3G23250	-1.48514	2.21444	-1.22161	0.492312
	AT5G52750	-0.884472	1.31517	-0.670597	0.239898
	AT3G59880	-0.684718	0.964524	-0.500492	0.220685
	AT1G05000	-1.06994	1.53527	-0.811736	0.346412
	AT5G17330	-1.36258	1.94344	-0.989179	0.408313
	AT1G65510	-1.59407	2.72526	-1.5554	0.42421
	AT4G34588	-0.459298	0.757675	-0.422129	0.123752
	AT3G11230	-0.40795	0.726202	-0.446869	0.128617
	AT5G46050	-1.24564	2.10772	-1.27101	0.408933
	AT4G02330	-1.50204	2.13098	-1.22089	0.591956
	AT1G43910	-1.06557	1.50311	-0.825431	0.387895
	AT5G08240	-1.17095	1.60425	-0.899907	0.466606
	AT3G50910	-0.521444	0.709717	-0.382856	0.194583
	AT3G46230	-1.94855	2.79485	-1.71619	0.869889
	AT4G01720	-0.624971	0.886287	-0.532782	0.271466
	AT3G12830	-0.508813	0.693361	-0.411356	0.226809
	AT2G44790	-0.670058	0.925947	-0.546051	0.290162
	AT2G32200	-2.13722	2.08878	-1.15962	1.20805
	AT4G01610	-0.510003	0.538926	-0.309203	0.280279
	AT1G71697	-0.66965	0.698142	-0.383759	0.355267
	AT5G13200	-0.733541	0.801782	-0.432805	0.364564
	AT5G66052	-0.796207	0.856177	-0.456147	0.396177
	AT5G10625	-1.9442	2.06953	-1.01313	0.8878
	AT2G43290	-0.577717	0.629531	-0.318782	0.266969
	AT5G01815	-1.10163	1.00384	-0.418817	0.51661
	AT5G05300	-1.65319	1.47335	-0.591164	0.771009
	AT4G30270	-0.910769	0.854581	-0.358865	0.415052
	AT5G46871	-0.554055	0.538661	-0.224243	0.239637
	AT5G06585	-1.73852	1.66121	-0.646956	0.724265
	AT2G30250	-0.894744	0.89388	-0.411694	0.412558
	AT4G31000	-0.716672	0.717342	-0.320393	0.319723
	AT4G04745	-1.18355	1.1911	-0.514785	0.507229
	AT5G20230	-1.20296	1.18327	-0.555162	0.574853
	AT3G59350	-0.902102	0.880772	-0.423246	0.444576
	AT2G23680	-0.809348	0.741419	-0.355396	0.423325
	AT4G31355	-1.04597	0.883085	-0.315475	0.47836
	AT5G25440	-0.850195	0.7201	-0.299374	0.429469
	AT3G02390	-0.668291	0.571668	-0.240838	0.337461
	AT1G73040	-1.79951	1.3959	-0.465197	0.868807
	AT5G44572	-0.601056	0.718546	-0.265965	0.148475
	AT5G42050	-0.555514	0.633287	-0.227817	0.150045
	AT5G48380	-0.632106	0.757501	-0.252649	0.127254
	AT4G21680	-1.98678	2.20229	-0.666106	0.450591
	AT4G14365	-1.15271	1.28497	-0.377833	0.245575
	AT3G57930	-0.499362	0.561261	-0.160609	0.09871
	AT1G13990	-0.756381	0.821616	-0.352216	0.286981
	AT4G37530	-0.839667	0.946231	-0.416635	0.310071
	AT1G75388	-0.777599	0.866974	-0.357064	0.267689
	AT4G33985	-1.28662	1.42184	-0.545514	0.410294
	AT5G35735	-0.749763	0.803838	-0.315318	0.261244
	AT5G01100	-1.44808	1.52687	-0.593658	0.514866
	AT3G48020	-1.24277	1.46318	-0.611898	0.391488
	AT4G20860	-1.16704	1.13625	-0.400103	0.430897
	AT1G09970	-0.567713	0.546363	-0.165024	0.186374
	AT2G05940	-0.632596	0.608633	-0.176847	0.20081
	AT1G72060	-1.33702	1.1926	-0.203189	0.347609
	AT3G55430	-0.56231	0.483146	-0.0637515	0.142916
	AT3G52400	-0.814581	0.678564	-0.140689	0.276707
	AT2G36120	-0.900946	0.896999	-0.110057	0.114004
	AT3G48630	-1.68002	1.65679	-0.206238	0.229465
	AT4G39950	-0.836652	0.860602	-0.089106	0.0651563
	AT1G29290	-1.32408	1.31475	-0.23102	0.240352
	AT1G76960	-0.876955	0.781886	-0.0469473	0.142017
	AT3G16360	-1.9369	1.40592	0.079894	0.451087
	AT1G68765	-3.67996	3.22859	0.660189	-0.208819
	AT3G49120	-0.611485	0.542506	0.119051	-0.0500714
	AT5G03210	-1.78448	1.54181	0.549915	-0.307248
	AT5G03350	-0.681628	0.746145	0.360061	-0.424578
	AT5G65870	-1.08175	0.935557	-0.532239	0.678428
	AT5G36925	-1.59327	1.24572	-0.636472	0.984018
	AT5G54510	-0.662677	0.509413	-0.274788	0.428052
	AT5G18310	-0.620101	0.468253	-0.286383	0.438231
	AT3G22240	-1.65979	0.785328	-0.260793	1.13526
	AT3G05727	-0.891709	0.488256	-0.186424	0.589877
	AT1G12520	-0.999953	0.608581	-0.209878	0.601251
	AT2G13790	-0.752954	0.462647	-0.159649	0.449956
	AT2G30942	-0.712673	0.484767	-0.163619	0.391524
	AT1G08830	-0.879155	0.509447	-0.328411	0.698119
	AT5G23660	-1.58977	1.08946	-0.995086	1.4954
	AT2G40080	-1.43148	0.885397	-0.853678	1.39976
	AT3G10300	-0.905358	0.561416	-0.454297	0.798239
	AT4G12290	-0.85496	0.643628	-0.494272	0.705605
	AT1G04227	-1.02691	0.510505	-0.501403	1.0178
	AT1G07600	-0.767936	0.414998	0.0362411	0.316697
	AT4G14020	-0.589346	0.0372154	-0.294889	0.84702
	AT3G19660	-0.447827	0.147186	-0.351954	0.652595
	AT2G43150	-0.486127	-0.0229815	-0.0451857	0.554294
	AT5G17220	-0.945475	0.178587	-0.178032	0.944919
	AT4G22880	-0.883671	0.123078	-0.127446	0.88804
	AT5G42800	-1.18862	0.103599	-0.201778	1.2868
	AT4G23600	-0.7533	0.231549	-0.352628	0.874379
	AT3G14990	-0.683712	0.232113	-0.204326	0.655925
	AT2G28190	-0.921715	0.276065	-0.0767271	0.722377
	AT3G20340	-0.787775	0.705278	-1.29169	1.37419
	AT2G37870	-1.23497	0.883191	-1.81004	2.16182
	AT1G01580	-1.03856	1.02837	-0.27385	1.88712
	AT5G59320	-0.919515	0.89829	-1.3515	1.37273
Cluster VIII	AT4G04223	0.848795	1.05612	-0.665348	-1.23956
	AT5G54490	0.306479	0.94388	-0.496002	-0.754357
	AT1G14880	0.153436	2.86232	-0.14748	-2.86827
	AT5G24155	0.188866	1.00557	-0.116522	-1.07791
	AT4G16690	0.0701573	0.966847	-0.235744	-0.801261
	AT2G40140	0.0214536	0.714033	-0.105141	-0.630346
	AT4G15680	0.418172	0.591044	0.189953	-1.19917
	AT4G15670	0.354274	0.739231	0.37827	-1.47178
	AT1G03020	1.3129	2.20416	0.965988	-4.48305
	AT1G60830	0.406435	2.22488	0.826911	-3.45823
	AT2G25625	1.46157	0.0450589	0.964499	-2.47112
	AT4G15690	0.161136	-1.42866	0.676326	0.5912
	AT4G15660	0.462871	0.229911	0.0861356	-0.778918
	AT1G72910	0.604597	0.534767	0.305102	-1.44447
	AT4G36850	0.823875	0.526951	0.456951	-1.80778
	AT1G07887	2.76731	2.80066	-3.49289	-2.07508
	AT3G47675	0.694489	0.581718	-0.79797	-0.478237
	AT2G17972	2.54176	2.07867	-2.30623	-2.31419
	AT5G50310	0.763	0.672891	-1.13896	-0.296927
	AT2G06355	0.865609	0.326191	-0.431956	-0.759843
	AT3G09922	1.67222	-0.114465	-2.1769	0.619147

## Sheet: Root clusters
Cluster	Tair ID	Expression (standard deviation from the mean)
		Col-0 control	Col-0 Zn excess	btsl1x2 control	btsl1x2 Zn excess
Cluster I	AT3G61930	-2.64141	0.848383	0.0711371	1.72189
	AT3G56980	-4.30302	1.46393	0.535417	2.30368
	AT3G56970	-4.77699	1.63521	0.374909	2.76688
	AT2G41240	-6.31268	1.88943	0.744043	3.67921
	AT1G07610	-1.02139	0.413964	0.0676088	0.539816
	AT3G56360	-0.950346	0.137853	0.0595435	0.75295
	AT4G02330	-2.14255	0.300064	0.235362	1.60712
	AT1G07600	-0.833968	0.115967	0.117252	0.600749
	AT1G56160	-4.99944	1.30288	0.420036	3.27652
	AT3G12900	-2.61322	0.52859	0.372313	1.71232
	AT3G56350	-2.02649	0.405144	0.207938	1.4134
	AT4G19680	-1.45489	0.60539	-0.422228	1.27173
	AT1G01580	-2.38212	0.969049	-0.660639	2.07371
	AT1G53635	-1.3749	0.593184	-0.439584	1.2213
	AT3G25190	-1.04046	0.475325	-0.355188	0.920321
	AT5G02780	-2.28092	1.0126	-0.578163	1.84648
	AT4G09110	-1.59206	0.663666	-0.392264	1.32065
	AT4G19690	-2.35363	0.963218	-0.54751	1.93793
	AT4G16370	-2.46645	0.926417	-0.623064	2.1631
	AT5G53450	-1.64714	0.602849	-0.374292	1.41858
	AT3G53480	-1.10341	0.398268	-0.299602	1.00475
	AT3G12820	-2.60842	0.932063	-0.665374	2.34174
	AT5G19890	-1.22524	0.435047	-0.303205	1.0934
	AT1G34760	-1.45648	0.447289	-0.36279	1.37198
	AT5G47910	-1.1222	0.361494	-0.286951	1.04766
	AT3G47640	-1.12067	0.333652	-0.289633	1.07665
	AT5G45070	-1.32134	0.487695	-0.427023	1.26067
	AT2G05830	-0.876867	0.310921	-0.330271	0.896217
	AT4G31940	-2.55171	0.854953	-0.879916	2.57667
	AT1G64370	-0.537159	0.178747	-0.169648	0.52806
	AT1G35580	-0.519602	0.178071	-0.170197	0.511727
	AT2G14247	-3.53924	1.73993	-0.809618	2.60893
	AT1G32380	-1.07026	0.542355	-0.303855	0.831761
	AT2G21900	-1.98481	1.12628	-0.62235	1.48088
	AT4G30120	-1.48709	0.845007	-0.614829	1.25691
	AT3G15510	-0.795116	0.392859	-0.268289	0.670546
	AT5G04150	-3.31373	0.887424	-0.440931	2.86724
	AT5G45105	-2.96063	0.833341	-0.382053	2.50934
	AT3G27590	-3.2085	0.83709	-0.282787	2.65419
	AT1G23020	-2.00018	0.666076	-0.343004	1.67711
	AT4G17680	-2.28138	0.692956	-0.360483	1.94891
	AT1G09560	-1.61014	0.577142	-0.305164	1.33817
	AT2G25735	-1.26018	0.459663	-0.221058	1.02157
	AT5G02580	-1.53896	0.607174	-0.232442	1.16422
	AT3G58810	-1.75306	0.563263	-0.15714	1.34693
	AT2G35850	-1.97949	0.704404	-0.244809	1.5199
	AT1G48300	-0.605869	0.215634	-0.0739578	0.464194
	AT1G77280	-0.82414	0.29148	-0.0583472	0.591008
	AT5G38820	-2.35113	0.672721	-0.0960805	1.77449
	AT1G14185	-1.02874	0.294832	-0.0210412	0.754946
	AT3G58060	-1.98611	0.461629	-0.0998521	1.62434
	AT4G08255	-1.41822	0.362853	-0.0483816	1.10375
	AT3G46900	-1.90297	1.03731	-0.202234	1.06789
	AT5G05250	-2.42166	1.09278	-0.149642	1.47853
	AT1G52120	-3.25714	1.63405	-0.256492	1.87958
	AT3G51200	-2.77104	1.33208	-0.232099	1.67106
	AT5G03570	-1.64647	0.768036	-0.2828	1.16123
	AT3G50740	-1.24537	0.598569	-0.220752	0.867556
	AT1G12030	-3.13668	1.54438	-0.534703	2.127
	AT1G49000	-0.714699	0.364482	-0.104553	0.454769
	AT5G45080	-1.35	0.80543	-0.309202	0.853772
	AT3G46330	-0.744961	0.428615	-0.170709	0.487056
	AT1G02500	-0.98315	0.18458	-0.150708	0.949278
	AT3G61410	-0.739391	0.0912677	-0.0668178	0.714941
	AT5G61250	-0.494736	0.0469415	-0.0829677	0.530762
	AT3G25572	-0.647266	0.0675544	-0.0854859	0.665197
	AT3G13610	-1.21926	0.00272737	-0.113156	1.32969
	AT1G12420	-0.677346	0.0237159	-0.0896204	0.743251
	AT5G37590	-0.702603	0.0166344	-0.013392	0.69936
	AT2G35930	-0.822586	0.123277	-0.0193114	0.71862
	AT5G21950	-0.582765	0.0440658	0.0122697	0.526429
	AT1G11970	-2.21335	-0.226551	-2.21335	4.65325
	AT1G58320	-0.419463	-0.0450404	-0.387644	0.852147
	AT1G69880	-0.809118	-0.141791	-0.582137	1.53305
	AT4G09705	-2.16762	-0.278021	-1.57011	4.01575
	AT2G28570	-0.532695	-0.141589	-0.479505	1.15379
	AT2G38600	-0.427695	-0.12856	-0.374327	0.930583
	AT1G53310	-0.535775	-0.0894531	-0.184121	0.809348
	AT5G38900	-0.529382	-0.124761	-0.189012	0.843154
	AT2G32190	-0.668424	-0.150072	-0.234379	1.05287
	AT1G28370	-1.11789	-0.345862	-0.255258	1.71901
	AT5G12010	-0.471664	-0.111936	-0.113226	0.696826
	AT1G11980	-2.98531	-0.0588018	-1.58314	4.62726
	AT3G11750	-1.72967	-0.0356493	-0.943103	2.70842
	AT1G03470	-1.14434	-0.0213863	-0.650811	1.81654
	AT1G65690	-0.428431	-0.00200396	-0.216341	0.646776
	AT5G56080	-1.00424	-0.122088	-0.471013	1.59735
	AT2G32960	-0.774744	-0.0966355	-0.39595	1.26733
	AT3G08590	-0.468103	-0.0404435	-0.268722	0.777269
	AT3G04135	-0.798289	-0.0622651	-0.35444	1.21499
	AT1G68880	-0.913325	-0.0936384	-0.362013	1.36898
	AT3G03910	-1.05776	-0.132762	-0.411548	1.60207
	AT5G53590	-0.483692	-0.0380498	-0.188779	0.710522
	AT4G12910	-0.520892	-0.0295142	-0.192381	0.742787
	AT5G42965	-1.00878	-0.244223	-0.551259	1.80426
	AT4G18170	-0.904217	-0.187032	-0.495891	1.58714
	AT3G21240	-0.67357	-0.0105948	-0.261472	0.945636
	AT4G21680	-1.22025	0.0667583	-0.557505	1.71099
	AT5G16570	-0.65879	0.0177999	-0.28998	0.93097
	AT1G16150	-0.724697	0.0726586	-0.285314	0.937352
	AT3G51540	-0.585958	0.0380247	-0.23452	0.782453
	AT3G53260	-0.750642	-0.0395672	-0.207501	0.99771
	AT4G24380	-0.746292	-0.0468672	-0.213679	1.00684
	AT4G39540	-0.474488	-0.0392333	-0.145673	0.659394
	AT3G52880	-0.481086	-0.00404013	-0.13667	0.621796
	AT3G15500	-1.01212	0.0312043	-0.333542	1.31446
	AT3G12920	-1.05143	0.152914	-0.347017	1.24554
	AT5G08350	-0.973144	0.150155	-0.405288	1.22828
	AT5G04730	-1.54022	0.263788	-0.570027	1.84646
	AT2G42750	-0.974936	0.130177	-0.363652	1.20841
	AT1G71400	-0.645776	0.0954751	-0.241838	0.792139
	AT3G57160	-0.987705	0.227079	-0.458281	1.21891
	AT5G13740	-1.03116	0.228574	-0.468132	1.27072
	AT4G14710	-0.775713	0.186597	-0.320812	0.909928
	AT1G14860	-0.690135	0.147696	-0.262398	0.804837
	AT3G53150	-0.877335	0.177802	-0.335446	1.03498
	AT1G49570	-1.24837	0.371183	-0.565804	1.44299
	AT5G58620	-0.603515	0.174447	-0.25441	0.683478
	AT5G53850	-0.575135	0.17446	-0.219544	0.620219
	AT5G67370	-1.52825	0.410964	-0.512545	1.62983
	AT2G30660	-1.07987	0.315998	-0.372071	1.13594
	AT3G48450	-1.16038	0.144391	-0.310612	1.3266
	AT2G22250	-0.653545	0.0899239	-0.161664	0.725285
	AT2G29995	-0.624624	0.0791892	-0.151163	0.696597
	AT5G66120	-0.519169	0.0280527	-0.15185	0.642966
	AT4G30490	-0.771521	0.0717261	-0.216196	0.915991
	AT5G67330	-0.877094	0.0815996	-0.261793	1.05729
	AT5G36890	-1.70109	0.313069	-0.388183	1.77621
	AT2G05940	-0.545588	0.1035	-0.127068	0.569156
	AT1G56165	-1.77195	0.348248	-0.472876	1.89657
	AT2G20030	-0.855287	0.184473	-0.249152	0.919966
	AT3G27570	-0.48848	0.0867672	-0.292826	0.694539
	AT5G25830	-0.6761	0.11907	-0.403267	0.960298
	AT1G60610	-0.639717	0.125242	-0.353958	0.868433
	AT1G13607	-2.5822	0.28427	-1.58879	3.88672
	AT2G20825	-1.24614	0.110216	-0.795448	1.93137
	AT5G47870	-0.472275	0.0480686	-0.266124	0.69033
	AT3G01120	-0.501564	0.0483504	-0.292875	0.746089
	AT5G40590	-1.24228	0.14997	-0.634053	1.72636
	AT1G06540	-0.727671	0.067765	-0.378221	1.03813
	AT4G36570	-1.32701	0.342359	-1.21224	2.19689
	AT2G01670	-0.429955	0.0765203	-0.311921	0.665355
	AT5G65140	-0.450399	0.0992906	-0.353524	0.704633
	AT4G35480	-0.620654	0.241788	-0.542626	0.921492
	AT4G10510	-0.708195	0.254791	-0.536179	0.989583
	AT3G06890	-1.16099	0.573302	-0.516186	1.10387
	AT4G29900	-0.679143	0.335411	-0.313405	0.657138
	AT3G07720	-1.74964	0.749746	-0.769364	1.76926
	AT1G12200	-0.519923	0.213346	-0.211586	0.518163
	AT5G04950	-0.947925	0.411867	-0.375272	0.91133
	AT1G49820	-0.938317	0.400425	-0.514175	1.05207
	AT1G71520	-1.14089	0.459837	-0.598511	1.27957
	AT3G25730	-0.606032	0.290047	-0.320958	0.636942
	AT3G56990	-0.584258	0.293287	-0.348307	0.639278
	AT2G28160	-0.838696	0.513807	-0.439939	0.764828
	AT1G52130	-1.84828	1.05915	-1.02676	1.81589
	AT1G73120	-1.6966	0.84941	-1.15455	2.00174
	AT3G27580	-0.78898	0.329972	-0.524026	0.983035
	AT2G29480	-0.618857	0.312151	-0.505117	0.811823
	AT5G25840	-2.65361	0.689882	-1.41517	3.3789
	AT1G71100	-0.941247	0.27875	-0.494862	1.15736
	AT5G52640	-0.615183	0.171531	-0.381248	0.8249
	AT3G18290	-0.689882	0.250682	-0.390828	0.830027
	AT4G26470	-0.53323	0.186872	-0.294973	0.64133
	AT3G54880	-0.596385	0.205013	-0.325717	0.717089
	AT5G60100	-0.909663	0.303292	-0.548158	1.15453
	AT3G14060	-0.25239	0.0438386	-0.488713	0.697264
	AT5G51440	-0.20549	0.0961379	-0.482148	0.591499
	AT3G62960	-0.69673	-0.306201	-0.609895	1.61283
	AT1G62420	-1.44129	-0.752447	-1.21985	3.41359
	AT1G01570	-0.533452	-0.370596	-0.526602	1.43065
	AT3G01490	-0.944368	-0.647355	-0.705388	2.29711
	AT5G07015	-0.410342	-0.464675	-0.312275	1.18729
	AT5G47640	-0.383775	-0.378228	-0.320037	1.08204
	AT1G07500	-0.584098	-0.552585	-0.486649	1.62333
	AT1G13605	-1.14834	-1.14834	-1.14834	3.44501
	AT1G06225	-0.599987	-0.737735	-1.00585	2.34357
	AT2G30670	-0.594709	-0.482554	-0.95418	2.03144
	AT4G12432	-0.249475	-0.222928	-0.489668	0.962071
	AT4G08815	-0.905678	-0.474946	-0.421489	1.80211
	AT4G33666	-0.98956	-0.412802	-0.309312	1.71167
	AT1G01380	-0.412448	-0.188242	-0.120383	0.721073
	AT3G21520	-0.633804	-0.278936	-0.225438	1.13818
	AT2G44080	-0.420451	-0.206737	-0.144619	0.771806
	AT1G51680	-0.594689	-0.303735	-0.146111	1.04453
	AT1G15385	-0.681158	-0.425689	-0.0717625	1.17861
	AT1G07913	-0.428198	-0.325124	-0.098867	0.852189
	AT5G35580	-0.346946	-0.223559	-0.0873053	0.65781
	AT3G59900	-0.374184	-0.315088	-0.166192	0.855464
	AT5G48930	-0.322257	-0.256255	-0.132085	0.710597
	AT1G51690	-0.417426	-0.29925	0.0136019	0.703074
	AT1G56150	-1.07923	-0.686354	0.160337	1.60525
	AT3G19580	-0.410174	-0.295266	0.0709246	0.634516
	AT5G03310	-0.502751	-0.24812	0.110963	0.639907
	AT5G48657	-0.474074	-0.108856	-0.0004068	0.583336
	AT4G19160	-0.667534	-0.169006	0.0159736	0.820566
	AT2G31345	-1.08295	-0.295476	0.0139168	1.36451
	AT3G48460	-1.57024	-0.498741	-0.129967	2.19894
	AT1G66500	-0.658397	-0.289719	-0.0338311	0.981947
	AT3G10340	-0.217614	-0.550995	-0.00418578	0.772795
	AT3G04070	-0.287585	-0.575284	0.0441798	0.81869
	AT2G15830	-0.424143	-0.514297	0.0875701	0.85087
	AT2G21650	-0.551755	-0.830498	-0.167155	1.54941
	AT5G42830	-0.314271	-0.507341	-0.0460718	0.867683
	AT2G47950	-0.379795	-0.482561	-0.0526075	0.914964
	AT5G18840	-0.289151	-0.382563	-0.0375119	0.709225
	AT5G50260	-0.411147	-0.401865	-0.0166101	0.829623
	AT3G51860	-0.394757	-0.393652	-0.0543107	0.84272
	AT4G28850	-0.474079	-0.481164	-0.048326	1.00357
	AT4G12290	-0.673832	-0.699033	-0.247137	1.62
	AT5G06320	-0.341162	-0.365826	-0.0845229	0.79151
	AT3G53280	-3.66322	-0.0638383	0.983169	2.74389
	AT4G33020	-1.33433	0.0367452	0.594773	0.702811
	AT5G53588	-0.531264	-0.308763	0.29735	0.542677
	AT1G24996	-0.81141	0.219127	0.481214	0.11107
	AT5G09495	-1.29044	0.381834	0.846563	0.0620463
Cluster II	AT4G19370	-1.63576	1.2478	-0.598685	0.986645
	AT2G01008	-0.879415	0.754092	-0.393573	0.518896
	AT1G13609	-5.93289	3.86957	-2.69273	4.75605
	AT3G12670	-0.586651	0.412499	-0.29726	0.471413
	AT3G57157	-1.01495	0.681279	-0.358005	0.69168
	AT1G76520	-0.681655	0.486249	-0.298702	0.494108
	AT2G01023	-0.778061	0.874438	-0.544768	0.448391
	AT5G17165	-0.976217	0.96197	-0.597768	0.612015
	AT3G04115	-0.887575	0.867316	-0.438362	0.458621
	AT3G47510	-0.524875	0.605729	-0.502149	0.421295
	AT2G23030	-0.549708	0.525534	-0.444643	0.468817
	AT1G13608	-2.97244	1.76031	-2.97244	4.18457
	AT1G07885	-1.5946	1.16235	-1.5462	1.97846
	AT1G09932	-0.824889	0.605974	-0.833419	1.05233
	AT1G75290	-0.911406	0.557898	-0.710081	1.06359
	AT1G56430	-1.37815	1.24642	-1.28746	1.41919
	AT4G31354	-0.786639	0.684225	-0.793006	0.89542
	AT2G05510	-0.810191	0.659231	-0.11328	0.26424
	AT1G08847	-0.933653	2.08516	-1.43543	0.283918
	AT2G15490	-0.323346	0.7333	-0.510021	0.100066
	AT5G24920	-0.361122	1.00426	-0.778541	0.135402
	AT1G07373	-2.07556	3.21667	-2.07556	0.934461
	AT1G47395	-2.55305	4.29014	-3.40436	1.66727
	AT2G41480	-0.515548	0.833535	-0.643644	0.325658
	AT4G33420	-0.416305	0.656795	-0.509698	0.269208
	AT4G04995	-0.746958	1.1733	-0.89169	0.465346
	AT1G07367	-1.69175	2.85391	-2.08861	0.926449
	AT4G16000	-0.611943	1.13832	-0.896582	0.370208
	AT3G62930	-0.37645	0.899753	-0.795244	0.271941
	AT3G13403	-0.33755	0.60509	-0.564497	0.296957
	AT1G51840	-0.173055	0.90559	-1.0568	0.324265
	AT1G51830	-0.220567	0.960626	-1.16105	0.420996
	AT1G47400	-1.95538	4.77021	-5.46517	2.65034
	AT4G15660	-0.324957	0.881871	-1.02334	0.466424
	AT2G16060	-0.194344	0.522608	-0.549313	0.221048
	AT5G22890	-0.603256	0.796248	-0.888008	0.695016
	AT1G18910	-0.353478	0.804132	-1.12294	0.672288
	AT4G15690	-0.458201	0.863811	-1.07351	0.667898
	AT3G28345	-0.292231	0.469026	-0.622184	0.445389
	AT5G48175	-0.395543	0.617697	-0.788738	0.566584
	AT2G30760	-1.90468	2.43853	-0.819711	0.285865
	AT2G32487	-1.26592	1.76168	-0.723574	0.227816
	AT5G09980	-0.441481	0.626077	-0.241911	0.057315
	AT4G16008	-0.788278	1.25305	-0.567672	0.102905
	AT2G30766	-2.74979	5.52952	-2.74979	-0.0299363
	AT1G80830	-0.388738	0.729265	-0.365972	0.0254451
	AT4G15680	-0.571292	1.28823	-0.738057	0.0211237
	AT2G30540	-0.777825	1.45916	-0.589208	-0.0921227
	AT4G39770	-0.626541	1.19944	-0.374205	-0.198694
	AT5G26220	-0.741064	1.45209	-0.41374	-0.297281
	AT4G29740	-0.41931	0.908488	-0.203015	-0.286163
	AT4G04810	-0.287324	0.942151	-0.44086	-0.213967
	AT3G55515	-0.288954	1.23429	-0.656971	-0.288369
	AT1G67110	-0.426365	1.01769	-0.399	-0.19232
	AT1G69526	-0.527169	1.41327	-0.598624	-0.287479
	AT1G74770	-0.355298	1.94361	-1.4432	-0.145109
	AT2G04025	-0.0861214	0.629501	-0.429248	-0.114132
	AT1G54950	-0.0547703	1.68449	-1.20135	-0.428362
	AT1G52070	-0.0114647	0.678154	-0.532149	-0.134541
	at3g268	0.0562236	2.51061	-2.31665	-0.250185
	AT1G23410	0.10924	0.666009	-0.445265	-0.329984
	AT1G70260	0.122332	1.00267	-0.826953	-0.298054
	AT1G61580	0.090085	0.54717	-0.477127	-0.160128
	at4g177	0.182084	1.09355	-0.8996	-0.376036
	AT2G20723	-0.0293443	0.895205	-1.01689	0.151024
	AT5G10040	2.08041	-1.73172	-1.63702	1.28833
	AT1G12805	1.34087	-1.01508	-1.51226	1.18648
	AT1G77120	0.194626	-0.292477	-0.458512	0.556363
	AT4G33560	0.258522	0.105934	-0.835029	0.470574
Cluster III	AT4G04223	1.8674	1.63489	-2.05655	-1.44574
	AT1G07887	3.03196	3.14272	-2.89359	-3.28109
	at2g058	-0.876867	0.310921	-0.330271	0.896217
	AT3G47675	0.623349	0.833534	-0.793626	-0.663258
	AT5G50310	0.586612	0.80837	-0.769666	-0.625316
	AT3G21351	0.134168	1.27198	0.170589	-1.57673
	AT5G19600	0.158007	1.04319	0.273309	-1.4745
	AT3G02885	0.500928	0.76942	-0.295896	-0.974452
	AT5G14650	0.425009	0.963097	-0.18681	-1.2013
	AT1G03820	0.186289	0.558093	-0.132557	-0.611825
	AT2G22122	0.411852	1.69524	-0.107258	-1.99983
	AT4G11211	0.176695	0.512524	-0.0350334	-0.654185
	AT2G03090	0.0906187	0.742751	-0.193498	-0.639872
	AT4G33550	0.140956	0.997582	-0.279586	-0.858953
	AT1G78000	0.0536705	1.10162	-0.249917	-0.905378
	AT4G30450	0.027027	0.630887	-0.155888	-0.502027
	AT5G26280	0.0370891	0.592672	-0.112942	-0.516819
	AT2G02120	0.114267	1.0851	-0.228329	-0.971042
	AT1G31320	0.14352	0.783041	-0.179996	-0.746565
	AT5G62920	0.0872078	0.521471	-0.123231	-0.485448
	AT3G48100	0.115149	0.533396	-0.118067	-0.530477
	AT1G76952	0.12601	0.75815	-0.28855	-0.595609
	AT1G48750	0.125208	0.831779	-0.326596	-0.630391
	AT2G32220	0.0468574	0.587515	-0.207399	-0.426974
	AT3G62740	0.149095	0.560472	-0.222616	-0.486951
	AT4G31330	-0.344487	1.72385	-0.727541	-0.651825
	AT4G04830	-0.146198	0.851013	-0.346451	-0.358364
	AT2G45180	-0.151853	0.838424	-0.337632	-0.348938
	AT3G15357	0.00963605	0.697341	-0.414142	-0.292835
	AT1G07407	-0.0865945	1.08271	-0.577062	-0.419049
	AT2G06255	-0.0193308	1.0112	-0.491084	-0.500787
	AT4G10310	-0.67058	2.2673	-0.667755	-0.928965
	AT1G53640	-0.250043	1.03342	-0.294864	-0.488511
	AT3G46880	-0.436244	1.45628	-0.246265	-0.773772
	AT4G39675	-0.130983	2.04527	-0.620987	-1.2933
	AT4G28410	-0.112241	1.42313	-0.433258	-0.877635
	AT5G48850	-0.220026	1.54819	-0.379146	-0.949017
	AT1G19050	-0.142802	0.957034	-0.223489	-0.590742
	AT4G29720	-0.142674	0.758211	-0.192073	-0.423465
	AT5G14070	-0.35252	0.828121	-0.00546084	-0.47014
Cluster IV	AT1G05340	0.110076	-0.898956	0.250259	0.538622
	AT1G60050	0.33299	-2.06869	0.617821	1.11787
	AT1G16510	0.263653	-1.01641	0.330257	0.422504
	AT2G02990	0.324446	-1.17565	0.324457	0.526747
	AT5G63270	0.179899	-0.868952	0.303346	0.385707
	AT5G60770	0.518261	-2.31724	0.710844	1.08814
	AT3G45060	0.808095	-3.14829	0.72482	1.61538
	AT4G37220	0.119929	-2.41596	1.25786	1.03817
	AT5G06640	0.126538	-1.16616	0.545823	0.493797
	AT5G57530	0.0956019	-0.840433	0.403977	0.340854
	AT1G05250	0.0897506	-0.95058	0.463404	0.397426
	AT1G05240	0.0897509	-0.95058	0.463403	0.397426
	AT3G54590	0.0856156	-1.0245	0.499343	0.439541
	AT3G07490	0.1303	-1.51412	0.742093	0.641723
	AT5G04960	0.0794986	-0.943075	0.453467	0.41011
	AT2G24980	0.101714	-1.13551	0.539152	0.494644
	AT2G35990	0.169358	-1.81526	0.857523	0.788383
	AT3G54580	0.142539	-0.972895	0.429663	0.400694
	AT3G60280	0.147568	-1.0258	0.473019	0.405211
	AT1G11655	0.176264	-1.01731	0.429589	0.411456
	AT4G25820	0.14767	-1.09953	0.543514	0.408349
	AT5G06630	0.130291	-1.05324	0.524803	0.398146
	AT3G49960	0.134199	-0.999539	0.505909	0.35943
	AT1G12040	0.124455	-0.918964	0.479757	0.314753
	AT3G62680	0.086354	-0.927859	0.499495	0.342009
	AT4G30320	0.0813158	-0.916686	0.501596	0.333775
	AT4G08410	0.0819009	-0.846636	0.464552	0.300183
	AT5G57625	0.08891	-0.778996	0.427318	0.262768
	AT5G22410	0.0842383	-0.788258	0.435894	0.268126
	AT4G34580	0.144775	-1.01771	0.582687	0.290246
	AT1G63600	0.0499664	-1.0619	0.641398	0.370535
	AT1G47128	0.0452254	-0.66217	0.244192	0.372752
	AT5G67400	0.0773534	-1.00173	0.410977	0.513403
	AT5G65158	0.121374	-1.71738	0.743798	0.852213
	AT3G01730	0.00539112	-0.921186	0.394988	0.520807
	AT3G20460	0.0424556	-1.13799	0.48884	0.60669
	AT5G26080	0.238173	-1.72512	0.628647	0.858298
	AT5G26070	0.229124	-1.94566	0.795565	0.920974
	AT4G25790	0.0450219	-0.979865	0.474923	0.459919
	AT4G02270	0.00594372	-0.808829	0.421257	0.381628
	AT1G12950	0.00457575	-0.720528	0.382924	0.333029
	AT2G25240	0.00649977	-1.08525	0.541829	0.53692
	AT5G35190	0.158267	-0.82805	0.400181	0.269602
	AT4G40090	0.174293	-0.898384	0.427324	0.296766
	AT5G19800	0.165832	-0.966117	0.462002	0.338283
	AT4G08300	0.205007	-0.961737	0.431249	0.325481
	AT4G26010	0.232913	-1.02346	0.52505	0.265499
	AT5G42510	0.274895	-1.21656	0.638001	0.303662
	AT1G01750	0.186288	-0.790531	0.416263	0.18798
	AT5G46870	0.231258	-1.09349	0.592016	0.270217
	AT1G05990	0.266726	-1.02714	0.516655	0.243763
	AT1G70170	0.208711	-0.713745	0.334792	0.170242
	AT4G39795	0.352625	-1.15067	0.421648	0.376399
	AT4G32950	0.396381	-1.19875	0.449686	0.352685
	AT5G40690	0.292887	-0.781087	0.376151	0.112049
	AT3G14280	0.338892	-0.880617	0.374228	0.167497
	AT5G24313	0.331114	-0.837847	0.372757	0.133976
	AT4G00680	0.267202	-0.932684	0.494693	0.170789
	AT2G03720	0.289356	-0.956057	0.48968	0.177021
	AT3G09925	0.22415	-0.741723	0.398231	0.119342
	AT5G04120	0.564659	-1.60779	0.875383	0.167751
	AT1G21140	0.373362	-1.14263	0.628041	0.14123
	AT1G07173	0.563327	-1.77413	0.976218	0.234589
	AT1G51913	0.663922	-1.95853	1.03303	0.261584
	AT1G31750	0.49961	-1.47966	0.778898	0.201156
	AT2G27402	0.750387	-1.89208	1.01426	0.12743
	AT1G30870	0.290044	-0.754621	0.387878	0.0766989
	AT1G62980	0.313873	-0.807837	0.421454	0.0725096
	AT5G36150	0.513245	-1.37855	0.735308	0.13
	AT4G33880	0.500516	-1.52248	0.889716	0.132247
	AT5G55180	0.233901	-0.689601	0.393056	0.0626439
	AT1G73580	0.302851	-0.895989	0.541413	0.0517253
	AT5G36140	0.619753	-1.72893	0.996304	0.112871
	AT1G56660	0.264348	-0.721967	0.422059	0.0355597
	AT1G52820	2.01519	-4.36045	2.35616	-0.0109009
	AT1G62570	0.405749	-0.918523	0.492879	0.0198954
	AT2G45220	0.59748	-1.3709	0.715588	0.0578358
	AT1G67860	1.133	-2.61331	1.33972	0.1406
	AT5G36130	0.655436	-1.5568	0.812734	0.0886278
	AT4G32940	0.2842	-0.663244	0.379924	-0.000879349
	AT2G21880	0.362691	-0.831821	0.486869	-0.017739
	AT2G47530	0.430852	-1.02778	0.612546	-0.0156153
	AT1G22160	0.480719	-1.17827	0.6647	0.0328514
	AT1G29910	0.640761	-1.63442	0.93647	0.0571926
	AT5G20150	0.308449	-0.78427	0.444508	0.0313124
	AT5G43780	0.811525	-1.78052	0.846466	0.122526
	AT5G09635	0.897081	-1.85566	0.862317	0.0962664
	AT5G01600	0.761416	-1.61879	0.770435	0.0869429
	AT3G03341	1.26766	-2.55355	1.23835	0.047534
	AT4G22217	0.377288	-0.766645	0.307922	0.0814352
	AT3G29410	0.904524	-1.98315	0.880699	0.197931
	AT5G64552	0.359121	-0.798803	0.329002	0.110679
	AT5G40730	0.228581	-0.934066	0.696093	0.0093922
	AT2G15370	0.291485	-1.15885	0.838408	0.0289597
	AT5G56795	0.234508	-1.13254	0.872626	0.0254075
	AT1G12560	0.24713	-0.848484	0.546532	0.0548222
	AT2G39210	0.223477	-0.846455	0.570859	0.0521189
	AT2G03200	0.208602	-0.681997	0.45453	0.0188646
	AT2G25160	0.205335	-0.680461	0.487708	-0.0125815
	AT1G56320	0.216849	-0.685038	0.472409	-0.00422
	AT5G09440	0.248569	-0.744274	0.505122	-0.00941656
	AT3G45070	0.141642	-0.886252	0.612271	0.132339
	AT4G33730	0.138385	-0.832287	0.541793	0.152109
	AT5G24140	0.136496	-0.957668	0.623688	0.197484
	AT1G13420	0.20897	-0.880149	0.533749	0.13743
	AT5G19790	0.182305	-0.901715	0.553647	0.165763
	AT2G16980	0.14413	-0.666936	0.407915	0.11489
	AT4G08400	0.176809	-0.878281	0.515404	0.186068
	AT2G46860	0.151889	-0.763728	0.434353	0.177486
	AT3G07070	0.156149	-0.879314	0.540381	0.182783
	AT2G33460	0.196581	-1.08553	0.647108	0.241838
	AT5G50560	0.137469	-0.647012	0.437286	0.0722569
	AT5G50660	0.137469	-0.647012	0.437286	0.0722568
	AT1G08165	0.228664	-1.348	1.0109	0.108434
	AT3G10710	0.228168	-0.842652	0.489973	0.124512
	AT3G45080	0.362913	-1.37246	0.846358	0.163192
	AT2G25150	0.268588	-1.06095	0.682674	0.109688
	AT3G03635	0.530537	-0.974126	0.46794	-0.0243514
	AT5G58780	0.587434	-1.04691	0.486761	-0.0272854
	AT5G11440	0.409762	-0.710456	0.324074	-0.0233806
	AT2G31083	0.820551	-1.4119	0.490514	0.100833
	AT3G22121	1.01852	-1.84766	0.717109	0.112029
	AT1G51915	1.19795	-1.60539	0.461494	-0.054057
	AT5G48485	0.672853	-1.20415	0.124951	0.40635
	AT1G66400	0.322439	-0.712423	0.171063	0.218921
Cluster V	AT5G53250	0.185423	-0.698542	0.672601	-0.159483
	AT4G28460	0.207667	-0.83597	0.847457	-0.219154
	AT3G05890	0.104776	-0.695981	0.722945	-0.131741
	AT3G13520	0.123188	-0.606853	0.590584	-0.106919
	AT3G26830	0.134486	-0.873125	1.1038	-0.36516
	AT3G22968	0.0438077	-0.47515	0.615331	-0.183988
	AT4G37290	0.145922	-0.703018	0.90848	-0.351384
	AT3G48344	0.0407822	-1.22257	1.23938	-0.0575922
	AT5G46730	0.0587818	-0.583343	0.547827	-0.0232659
	AT4G04990	0.0454991	-0.750886	0.611606	0.0937815
	AT1G70700	0.110575	-1.31494	1.11341	0.0909585
	AT3G10912	-0.0131629	-0.605511	0.784685	-0.166012
	AT2G43530	-0.0367275	-0.866994	1.01584	-0.112117
	AT3G08230	0.00441828	-0.558518	0.622515	-0.0684157
	AT3G48346	-0.168198	-0.704507	0.903218	-0.0305128
	AT3G07935	-0.122265	-0.999024	1.1225	-0.00120781
	AT4G36880	-0.0925079	-0.674455	0.753586	0.0133772
	AT5G50562	-0.0782796	-0.831069	0.898958	0.0103911
	AT3G17998	-0.07783	-0.797501	0.868712	0.0066196
	AT4G03955	-0.0396866	-0.873996	0.911577	0.00210515
	AT4G11650	-0.0419702	-0.553796	0.535611	0.0601555
	AT1G65500	-0.065236	-0.788013	0.74686	0.106388
	AT4G11393	1.7382	-3.48147	5.22474	-3.48147
	AT3G59930	1.34832	-2.34484	3.95617	-2.95965
	AT5G23840	0.233948	-0.366071	0.605194	-0.473071
	AT5G39150	0.718223	-1.20322	1.878	-1.393
	AT1G21130	0.373006	-0.61853	0.970216	-0.724691
	AT2G36255	3.68932	-4.81615	5.94299	-4.81615
	AT4G22920	0.333972	-0.470554	0.564594	-0.428012
	AT4G31970	0.781206	-1.13529	1.55548	-1.2014
	AT1G76800	0.400159	-0.573409	0.740343	-0.567093
	AT5G33355	2.79436	-4.98985	5.95419	-3.7587
	AT1G02930	0.551849	-1.03785	1.33136	-0.845364
	AT2G29350	0.58455	-1.1981	1.49106	-0.877513
	AT1G26380	0.475145	-1.05823	1.20305	-0.619965
	AT1G55330	0.330173	-0.63671	0.71508	-0.408544
	AT1G06137	1.07242	-2.17203	2.4016	-1.302
	AT5G56540	0.255255	-0.606909	0.749457	-0.397803
	AT5G40990	0.49472	-1.10519	1.35148	-0.74101
	AT2G15220	0.221159	-0.651285	0.779294	-0.349167
	AT1G26410	0.286226	-0.788405	0.948807	-0.446627
	AT1G34047	1.90013	-2.18437	3.86803	-3.58378
	AT1G21120	0.466731	-0.533415	0.826518	-0.759833
	AT1G36622	0.530297	-0.482114	0.995289	-1.04347
	AT5G39190	0.553568	-0.485623	1.04942	-1.11736
	AT1G66800	0.22729	-0.199377	0.523725	-0.551637
	AT3G13433	0.722446	-0.877417	2.10242	-1.94745
	AT1G02920	0.408691	-0.546983	1.27063	-1.13234
	AT3G25830	0.126484	-0.160203	0.53787	-0.504151
	AT3G25820	0.126484	-0.160203	0.53787	-0.504151
	AT2G30770	-0.254931	-0.612799	1.94362	-1.07589
	AT5G39180	0.122848	-0.939663	1.88518	-1.06837
	AT2G02930	0.05845	-0.838571	1.52988	-0.749759
	AT1G15540	2.60313	-3.7501	2.62249	-1.47552
	AT5G15180	0.705616	-1.01947	0.704146	-0.390296
	AT1G06120	0.760793	-1.09846	0.756167	-0.418499
	AT4G18430	0.547192	-0.837036	0.588368	-0.298524
	AT5G09978	0.477047	-0.731707	0.510864	-0.256204
	AT5G06905	2.14817	-3.26085	2.26878	-1.1561
	AT1G52800	1.02798	-1.54625	1.08623	-0.567953
	AT4G06685	0.484378	-0.704984	0.454099	-0.233494
	AT5G67210	0.463095	-0.653248	0.421494	-0.231341
	AT5G56980	0.425506	-0.606533	0.402994	-0.221966
	AT1G52790	1.84994	-2.74081	2.032	-1.14113
	AT4G19970	0.677162	-0.981878	0.728531	-0.423815
	AT2G38390	0.547799	-0.942845	0.71649	-0.321444
	AT1G80320	1.45284	-2.35115	1.75187	-0.853561
	AT3G24020	0.370282	-0.616105	0.470593	-0.224769
	AT2G36100	0.379798	-0.622874	0.479598	-0.236523
	AT5G41040	0.350239	-0.576648	0.442973	-0.216564
	AT2G30210	0.369626	-0.631005	0.498289	-0.23691
	AT4G17280	0.477473	-0.822171	0.649939	-0.305241
	AT4G28940	0.368638	-0.615355	0.487595	-0.240878
	AT4G36610	0.388506	-0.689818	0.5488	-0.247488
	AT2G39430	0.438196	-0.67204	0.541816	-0.307972
	AT5G02890	0.651014	-1.02204	0.823517	-0.452493
	AT2G29750	0.489536	-0.736005	0.566283	-0.319814
	AT1G17190	0.409249	-0.64388	0.505958	-0.271328
	AT2G41170	0.47804	-0.743174	0.579356	-0.314221
	AT4G30470	0.392319	-0.616983	0.47698	-0.252315
	AT2G48140	0.350572	-0.574552	0.469579	-0.245599
	AT1G30730	0.430323	-0.699697	0.593372	-0.323998
	AT2G34500	0.718985	-0.976831	0.696316	-0.438469
	AT2G37130	0.961804	-1.32287	0.944477	-0.583413
	AT4G25830	0.767501	-1.05774	0.750695	-0.460455
	AT2G05070	0.71553	-0.947941	0.670604	-0.438193
	AT3G52970	2.53611	-3.21418	2.38296	-1.70489
	AT5G03545	0.766958	-1.00164	0.734717	-0.500032
	AT2G22500	0.47062	-0.62068	0.454501	-0.304441
	AT4G13420	1.84764	-2.43224	1.78109	-1.1965
	AT4G15390	0.417319	-0.626423	0.532421	-0.323318
	AT4G33330	0.616618	-0.911635	0.762101	-0.467084
	AT1G60960	1.60994	-2.24041	1.77797	-1.1475
	AT1G55990	0.728296	-0.994056	0.78581	-0.52005
	AT2G27370	0.421624	-0.591128	0.482328	-0.312824
	AT3G02100	1.14872	-1.59843	1.29115	-0.841443
	AT4G36220	0.626875	-0.871708	0.655771	-0.410938
	AT4G04840	0.555727	-0.805184	0.633236	-0.383778
	AT1G05300	2.47167	-3.24122	2.70855	-1.93899
	AT3G22620	0.488904	-0.628186	0.534409	-0.395126
	AT1G62370	0.41229	-0.563273	0.478313	-0.327331
	AT5G46090	0.506475	-0.686252	0.619869	-0.440092
	AT4G20780	0.462905	-0.601077	0.53059	-0.392418
	AT1G21310	0.445836	-0.573824	0.498686	-0.370698
	AT1G03700	0.438191	-0.558731	0.490728	-0.370187
	AT4G24130	0.412832	-0.524904	0.47531	-0.363238
	AT2G35770	0.447417	-0.554853	0.493368	-0.385932
	AT3G63360	0.872288	-1.02289	0.844841	-0.694241
	AT3G13432	0.551475	-0.673473	0.558775	-0.436776
	AT1G19900	0.573578	-0.691878	0.590838	-0.472538
	AT1G01140	0.962711	-1.1418	1.00151	-0.822421
	AT2G22510	0.468596	-0.563705	0.449245	-0.354136
	AT5G57785	0.647325	-0.756272	0.597213	-0.488266
	AT2G32270	1.69786	-2.2275	2.15078	-1.62113
	AT5G01250	0.428308	-0.566097	0.544234	-0.406446
	AT3G26040	1.13672	-1.45173	1.38899	-1.07398
	AT4G26320	0.421338	-0.592413	0.599732	-0.428656
	AT3G61890	0.412551	-0.543729	0.563502	-0.432324
	AT1G18870	0.464229	-0.588106	0.643691	-0.519814
	AT1G26240	0.765773	-1.31793	1.39989	-0.847728
	AT4G18550	0.414804	-0.679024	0.68897	-0.424751
	AT2G40170	0.59559	-1.06959	1.05945	-0.585449
	AT4G23400	0.439776	-0.654397	0.593163	-0.378542
	AT4G25100	0.546902	-0.834721	0.752094	-0.464274
	AT5G49900	0.435207	-0.669503	0.59579	-0.361494
	AT5G09530	0.329074	-0.526875	0.488715	-0.290914
	AT1G24420	0.941925	-1.52024	1.36363	-0.78531
	AT2G43050	0.419238	-0.706338	0.642836	-0.355736
	AT5G18661	0.390736	-1.08042	0.98738	-0.297697
	AT2G38870	0.343462	-0.901457	0.83598	-0.277985
	AT3G51642	0.28045	-0.792903	0.791777	-0.279324
	AT5G24105	0.260876	-0.751211	0.737286	-0.246952
	AT2G43510	0.271155	-0.868557	0.913941	-0.316539
	AT2G28670	0.311468	-0.58634	0.503716	-0.228844
	AT3G55230	0.308327	-0.574202	0.501411	-0.235536
	AT1G01610	0.318963	-0.620441	0.520853	-0.219374
	AT5G24410	0.292112	-0.577616	0.524384	-0.238881
	AT4G13580	0.283632	-0.649324	0.568012	-0.202319
	AT1G26390	0.547703	-1.28217	1.14256	-0.408089
	AT3G07600	0.292485	-0.61011	0.534703	-0.217079
	AT5G23190	0.267275	-0.568566	0.502487	-0.201196
	AT3G04615	0.297662	-0.687561	0.563496	-0.173597
	AT2G28470	0.297343	-0.630682	0.53255	-0.19921
	AT1G28815	0.252902	-0.560117	0.465634	-0.15842
	AT5G38410	0.405047	-0.89937	0.75364	-0.259317
	AT2G30750	0.473942	-1.04598	1.07823	-0.506194
	AT2G38760	0.28784	-0.585198	0.580327	-0.282969
	AT3G48340	0.308603	-0.630611	0.481385	-0.159377
	AT2G38380	0.33011	-0.694679	0.539936	-0.175366
	AT5G36180	0.348042	-0.703083	0.507796	-0.152755
	AT4G26220	0.362589	-0.764532	0.570961	-0.169018
	AT5G47230	0.346342	-0.711888	0.532916	-0.16737
	AT5G23750	0.370514	-0.690314	0.470074	-0.150275
	AT4G40010	0.596633	-1.12947	0.765113	-0.232274
	AT5G07322	0.38397	-0.686901	0.468545	-0.165615
	AT3G17790	0.448946	-0.819346	0.552836	-0.182436
	AT1G24440	0.332871	-0.621719	0.43815	-0.149302
	AT2G39040	0.368143	-0.690527	0.488999	-0.166615
	AT4G15290	0.688996	-1.33579	0.931263	-0.284465
	AT1G74460	0.377248	-0.734672	0.515679	-0.158255
	AT5G07130	0.465355	-0.913307	0.61961	-0.171658
	AT4G14440	0.319531	-0.63241	0.433421	-0.120542
	AT2G38750	0.396966	-0.733528	0.56909	-0.232529
	AT5G42500	0.360669	-0.68157	0.526466	-0.205565
	AT3G60130	0.312652	-0.600762	0.461185	-0.173075
	AT5G19230	0.425933	-0.753787	0.549006	-0.221152
	AT5G13580	0.405172	-0.723951	0.529831	-0.211052
	AT5G15970	0.532913	-0.965146	0.713201	-0.280968
	AT3G50400	0.381389	-0.704277	0.519027	-0.196139
	AT1G29050	0.361789	-0.617449	0.449205	-0.193545
	AT2G43390	0.412057	-0.686714	0.49188	-0.217224
	AT2G44500	0.384939	-0.636841	0.461434	-0.209532
	AT4G22666	0.378321	-0.643466	0.425728	-0.160582
	AT1G78230	1.21332	-2.05335	1.42004	-0.580006
	AT5G50590	2.09044	-3.78431	2.30771	-0.613836
	AT5G50690	2.09044	-3.78431	2.30771	-0.613836
	AT3G48940	0.614855	-1.12915	0.691529	-0.177234
	AT4G33790	0.742391	-1.41318	0.887713	-0.216927
	AT5G06900	2.19916	-4.10404	2.44043	-0.535549
	AT5G42785	0.338059	-0.642409	0.384705	-0.0803547
	AT3G18170	0.47412	-0.923253	0.546561	-0.0974282
	AT1G08763	0.757198	-1.46296	0.871597	-0.165833
	AT2G42250	2.32737	-4.66299	2.54561	-0.209989
	AT1G70410	0.363817	-0.738751	0.39084	-0.0159063
	AT4G03540	0.543751	-1.06976	0.605492	-0.0794824
	AT5G63130	0.567642	-1.05742	0.573347	-0.0835723
	AT3G27170	0.505073	-0.975091	0.52501	-0.0549921
	AT1G79130	0.953914	-1.71966	0.94691	-0.18116
	AT1G30990	0.389757	-0.812626	0.483062	-0.0601927
	AT5G58010	0.371358	-0.974103	0.648236	-0.0454904
	AT3G16240	0.325097	-0.831515	0.521909	-0.0154911
	AT2G21100	0.378033	-0.878544	0.575687	-0.0751759
	AT4G09990	0.25786	-0.620241	0.416149	-0.0537676
	AT3G32030	0.391107	-0.924041	0.593644	-0.0607102
	AT1G57990	0.380828	-0.865118	0.539634	-0.0553436
	AT1G14960	0.40185	-0.829664	0.555406	-0.127592
	AT2G16005	0.687017	-1.54526	1.08128	-0.223042
	AT1G67865	0.846634	-1.87821	1.28755	-0.255972
	AT3G15540	0.333697	-0.762263	0.514742	-0.0861763
	AT5G44610	0.284942	-0.62846	0.444726	-0.101208
	AT3G11550	0.301972	-0.661896	0.47129	-0.111366
	AT1G70210	0.300568	-0.661053	0.470177	-0.109692
	AT4G13395	1.01497	-2.2786	1.62914	-0.365512
	AT4G02090	0.343285	-0.753325	0.550185	-0.140145
	AT5G42600	0.305491	-0.647457	0.462092	-0.120126
	AT1G78990	0.296833	-0.715482	0.540452	-0.121803
	AT1G14240	0.280927	-0.676671	0.492085	-0.0963412
	AT2G38790	0.342518	-0.868049	0.619622	-0.0940914
	AT5G38910	0.514054	-1.26576	0.904858	-0.153149
	AT1G08173	0.39118	-0.958823	0.672489	-0.104845
	AT2G17660	0.668905	-1.96854	1.45628	-0.156642
	AT5G15600	0.202741	-0.610335	0.459925	-0.052331
	AT2G46130	0.287132	-0.779924	0.559973	-0.0671807
	AT4G22640	0.591857	-0.944705	0.479801	-0.126953
	AT5G59305	1.43866	-2.26658	1.14985	-0.321933
	AT3G22570	0.414984	-0.646264	0.362172	-0.130891
	AT5G64040	0.452619	-0.690329	0.387542	-0.149832
	AT1G53680	0.434367	-0.67391	0.356241	-0.116698
	AT2G40300	0.63136	-0.98731	0.540469	-0.184519
	AT1G68040	1.33157	-2.0433	1.27648	-0.564748
	AT5G15960	0.870213	-1.33337	0.834033	-0.370878
	AT3G17510	0.484715	-0.749488	0.475124	-0.21035
	AT3G43670	0.606201	-0.975181	0.595274	-0.226294
	AT5G11110	0.481126	-0.766028	0.448031	-0.16313
	AT3G13840	2.03321	-2.73054	1.50048	-0.803154
	AT5G47550	0.615688	-0.820207	0.429004	-0.224485
	AT2G41810	0.589063	-0.834164	0.500127	-0.255025
	AT1G20440	0.633277	-0.900785	0.519477	-0.251969
	AT2G23120	0.512338	-0.712976	0.348907	-0.148269
	AT3G28917	0.99063	-1.3525	0.56168	-0.199815
	AT3G12500	0.603391	-0.683701	0.831361	-0.75105
	AT3G45710	0.548449	-0.530288	0.615552	-0.633713
	AT3G29250	0.492153	-0.495229	0.573368	-0.570292
	AT1G67980	1.44592	-1.42928	1.55633	-1.57296
	AT4G37700	1.12391	-1.20563	1.10582	-1.0241
	AT5G10230	0.690535	-0.755105	0.688773	-0.624202
	AT3G24510	1.93709	-2.26033	2.17334	-1.8501
	AT2G37170	0.508691	-0.500418	0.509413	-0.517687
	AT1G05650	0.914145	-0.904887	0.869118	-0.878376
	AT4G23700	1.11771	-1.17712	1.18027	-1.12087
	AT4G28530	0.591757	-0.618294	0.609915	-0.583379
	AT5G64100	0.557497	-0.505263	0.473168	-0.525402
	AT4G12510	0.51547	-0.467485	0.464131	-0.512117
	AT4G23870	0.513866	-0.493695	0.448337	-0.468508
	AT1G76240	0.576743	-0.480668	0.440299	-0.536374
	AT4G01630	0.593123	-0.585356	0.4649	-0.472667
	AT2G15970	0.597033	-0.592843	0.487961	-0.49215
	AT3G49120	0.71089	-0.725688	0.603513	-0.588715
	AT4G01070	0.499799	-0.508074	0.415786	-0.407511
	AT4G33610	0.761634	-0.88218	0.632106	-0.51156
	AT1G14540	0.687898	-0.783882	0.568955	-0.472971
	AT3G13650	0.493414	-0.5402	0.435141	-0.388355
	AT4G01140	0.50525	-0.561306	0.45731	-0.401254
	AT5G42800	2.03613	-2.17307	1.65823	-1.52129
	AT5G51720	1.5784	-1.75551	1.31165	-1.13454
	AT4G16980	0.774654	-0.736187	0.514782	-0.553249
	AT4G22880	1.98778	-2.04692	1.47103	-1.41189
	AT5G10410	0.552231	-0.579264	0.375636	-0.348603
	AT3G09220	1.05443	-0.923319	0.760953	-0.892065
	AT3G55790	0.824121	-0.73879	0.572778	-0.65811
	AT5G54700	1.11591	-0.920426	0.741171	-0.93665
	AT3G21560	0.778347	-0.671764	0.471551	-0.578135
	AT5G20700	0.552679	-0.403677	0.335694	-0.484696
	AT5G40510	0.552428	-0.550414	0.306821	-0.308835
	AT5G35110	0.633427	-0.649596	0.367666	-0.351497
	AT3G49845	0.537193	-0.534294	0.316763	-0.319661
	AT1G14550	0.813809	-0.78655	0.468175	-0.495433
	AT3G23170	0.858976	-0.829372	0.424662	-0.454267
	AT1G17090	0.630575	-0.729937	0.39108	-0.291718
	AT5G52310	0.970126	-1.08893	0.580048	-0.461239
	AT2G36295	0.50441	-0.596099	0.337033	-0.245344
	AT1G16515	0.691604	-0.853007	0.417138	-0.255736
	AT4G24960	0.62983	-0.705808	0.330029	-0.254051
	AT5G09520	0.734323	-0.946368	0.602494	-0.39045
	AT1G20450	0.865843	-1.06496	0.681929	-0.482813
	AT1G03660	0.574335	-0.634087	0.380024	-0.320272
	AT1G58290	0.598498	-0.695994	0.423209	-0.325713
	AT5G13900	0.514862	-0.594622	0.389298	-0.309538
	AT1G71050	1.11905	-1.29258	0.822376	-0.648846
	AT2G34810	0.807193	-0.961493	0.653106	-0.498807
	AT2G37870	1.1137	-0.510901	-0.26698	-0.335815
	AT5G66564	2.60444	-1.28223	-1.28223	-0.0399732
	AT4G25560	0.836415	-0.239197	-0.0622222	-0.534996
	AT5G66400	1.60824	-1.50276	0.266153	-0.371634
	at5g042	1.58483	-1.36183	0.149943	-0.372936
	AT1G52690	1.24959	-1.05993	0.0142547	-0.203914
	AT5G06760	1.20837	-1.29061	0.424913	-0.342674
	AT3G27630	0.678262	-0.434493	0.129393	-0.373162
Cluster VI	AT3G02480	-0.447949	-1.45888	-0.938266	2.84509
	AT1G53620	-0.140974	-0.760791	-0.156133	1.0579
	AT1G53610	-0.0361648	-0.509801	-0.161642	0.707608
	AT4G01390	-0.036469	-0.764599	-0.0870142	0.888082
	AT1G48930	-0.0463637	-0.776879	0.240278	0.582964
	AT1G08697	-0.0360145	-0.835476	0.281936	0.589554
	AT3G12830	0.0696923	-0.683467	0.120016	0.493759
	AT5G20830	0.150531	-0.866944	0.128264	0.58815
	AT5G10180	0.130867	-0.770317	0.0150193	0.62443
	AT1G21890	0.261531	-1.57008	0.078357	1.23019
	AT2G39510	0.193376	-0.939134	-0.0465882	0.792346
	AT2G18328	-0.127251	-1.65085	0.321397	1.4567
	AT4G30140	-0.0197875	-0.69457	0.078619	0.635739
	AT1G73220	0.0159114	-0.978916	0.126783	0.836222
	AT3G21460	0.0426415	-1.76848	0.163437	1.5624
	AT3G28210	0.0364686	-0.569728	0.0305692	0.50269
	at1g040	0.0284144	-0.925885	0.150625	0.746845
	AT5G55620	-0.961968	-1.4915	0.575816	1.87765
	AT2G22860	-0.348222	-0.450723	0.205763	0.593182
	AT5G14330	-0.26894	-0.504557	0.275206	0.498292
	AT3G60330	-0.302726	-0.485379	0.261397	0.526708
	AT1G11185	-0.450402	-0.548349	0.361756	0.636995
	AT3G01970	-0.213825	-0.525827	0.221644	0.518008
	AT4G25220	-0.342752	-0.813065	0.370891	0.784926
	AT4G22950	-0.146594	-0.548521	0.20975	0.485364
	AT3G18250	-0.177566	-0.809087	0.618157	0.368495
	AT1G05273	-0.270342	-0.918931	0.675268	0.514005
	AT5G64401	-0.308813	-0.626658	0.554231	0.381239
	AT5G03245	-0.200897	-0.568473	0.308524	0.460847
	AT4G24420	-0.309651	-0.869201	0.464796	0.714056
	AT1G33700	-0.217933	-0.641066	0.35479	0.50421
	AT2G20520	-0.21606	-0.821485	0.50968	0.527865
	AT1G15125	-0.664098	-1.83785	1.24036	1.26159
	AT1G34510	-0.122597	-0.957379	0.519998	0.559977
	AT2G40670	-0.175757	-1.30152	0.740848	0.736428
Cluster VII	AT5G39120	-0.603807	0.0753518	1.36197	-0.83351
	AT4G33720	-1.07939	-0.855746	1.40337	0.531766
	AT3G60328	-0.807347	-0.530603	0.999662	0.338288
	AT1G35242	-0.592917	-0.281671	0.745322	0.129266
	AT1G09027	-0.557763	-0.265559	0.853581	-0.0302588
	AT5G67245	-0.288583	-0.428616	0.796487	-0.0792884
	AT2G31018	-0.417921	-0.471671	0.828821	0.0607707
	AT5G09385	-0.143541	-0.491543	0.523882	0.111203
	AT4G26290	-0.287974	-0.474718	0.60537	0.157322
	AT5G38005	1.00002	0.497757	-0.449379	-1.0484
	AT5G26270	1.24692	0.891272	-0.429548	-1.70864
	AT4G07820	0.569969	0.774295	0.384201	-1.72847
	AT4G29905	0.477702	0.55035	0.282436	-1.31049
	AT2G44380	0.309348	0.419039	0.126006	-0.854394
	AT5G01740	0.68172	0.55823	0.211383	-1.45133
	AT1G77760	0.493818	0.342835	0.0873281	-0.923981
	AT4G12500	1.09741	0.603807	0.117647	-1.81887
	AT1G30260	0.555286	0.575396	-0.0895951	-1.04109
	AT2G21210	0.730321	0.767095	0.020636	-1.51805
	AT2G01610	0.31559	0.462955	-0.0146488	-0.763896
	AT3G21352	0.0929911	0.409981	0.41508	-0.918051
	AT1G21100	0.291629	0.175296	0.773866	-1.24079
	AT5G05295	0.493252	0.537283	2.07478	-3.10531
	AT1G65484	1.0724	-0.454018	1.25229	-1.87067
	AT1G70810	0.531298	-0.229705	0.646643	-0.948236
	AT3G46700	0.460289	-0.236837	0.509915	-0.733367
	AT1G70890	0.620087	-0.224779	0.442069	-0.837376
	AT3G01190	0.485861	-0.280482	0.451905	-0.657284
	AT1G77525	0.874467	-0.487765	0.820671	-1.20737
	AT3G45650	0.474747	-0.24867	0.468101	-0.694178
	AT5G03170	0.445108	-0.226061	0.41592	-0.634966
	AT1G62975	0.545468	-0.251425	0.443672	-0.737715
	AT4G17340	0.655719	-0.334453	0.420043	-0.741309
	AT4G22460	0.785972	-0.407393	0.426356	-0.804934
	AT2G38940	0.853052	-0.388974	0.445735	-0.909814
	AT5G47100	0.499538	-0.239634	0.261777	-0.52168
	AT4G23496	0.90804	-0.431397	0.327609	-0.804252
	AT1G21110	0.483474	-0.435379	0.610075	-0.658169
	AT5G44460	0.480141	-0.364754	0.577573	-0.69296
	AT5G46900	0.527335	-0.375819	0.36552	-0.517036
	AT4G31320	0.506508	-0.373148	0.375887	-0.509247
	AT2G36830	0.504407	-0.337722	0.350376	-0.517061
	AT4G25250	0.593013	-0.408292	0.408045	-0.592766
	AT4G12490	1.57258	-0.94712	1.15341	-1.77887
	AT5G44130	0.882527	-0.571378	0.636913	-0.948062
	AT2G01520	0.684247	-0.527543	0.633248	-0.789951
	AT3G25655	0.759388	-0.587157	0.651889	-0.82412
	AT1G13080	0.489539	-0.382935	0.415066	-0.521671
	AT5G49760	0.554422	-0.46558	0.481065	-0.569907
	AT3G48740	0.634546	-0.544334	0.585509	-0.675721
	AT3G49330	0.530717	-0.364786	0.457477	-0.623407
	AT5G42210	0.783539	-0.568533	0.757251	-0.972257
	AT5G60490	0.462412	-0.337915	0.472247	-0.596744
	AT5G48430	0.397498	0.239669	0.365129	-1.0023
	AT4G12550	0.385152	0.330456	0.410195	-1.1258
	AT3G02493	0.33943	0.395265	0.397772	-1.13247
	AT4G33960	0.424642	0.131348	0.287068	-0.843058
	AT2G44370	0.406345	0.179631	0.184191	-0.770167
	AT2G01530	0.592382	-0.0329086	0.547573	-1.10705
	AT5G59520	0.847989	-0.0203351	0.590606	-1.41826
	AT4G37295	0.555137	0.0777232	0.468597	-1.10146
	AT1G65845	0.471001	-0.0962026	0.437375	-0.812174
	AT3G26290	0.517422	-0.127959	0.449493	-0.838956
	AT4G22230	0.506607	-0.0834166	0.382718	-0.805908
	AT1G53970	0.531956	0.0368515	0.729732	-1.29854
	AT1G74670	0.77721	0.265438	0.965625	-2.00827
	AT1G68795	0.671498	-0.21395	0.207855	-0.665402
	AT3G22540	0.564487	-0.215129	0.233536	-0.582895
	AT5G25810	0.543145	-0.134703	0.162509	-0.570951
	AT3G60520	0.48609	-0.115653	0.17477	-0.545208
	AT5G47450	0.771125	-0.0485089	0.228002	-0.950618
	AT1G70860	0.567634	-0.0539735	0.214887	-0.728548
	AT5G66815	0.511447	-0.0732588	0.161943	-0.600131
	AT3G52561	0.748211	-0.142579	0.414767	-1.0204
	AT5G43370	1.52422	-0.342358	0.873767	-2.05563
	AT1G04778	0.455083	-0.0769194	0.218136	-0.5963
	AT3G25790	0.445856	-0.0698876	0.196034	-0.572003
	AT2G38640	0.52919	0.175649	0.00808748	-0.712926
	AT2G37180	0.622387	0.0984614	0.169398	-0.890246
	AT5G06270	0.500017	0.0485797	0.0698817	-0.618479
	AT1G62510	0.888422	0.0919582	0.16495	-1.14533

## Sheet: Common shoot
					CS1vBS1		CS1vCS100		CS1vBS100		CS100vBS100		BS1vBS100
			TAIR ID	Gene name	qval	log2FC	qval	log2FC	qval	log2FC	qval	log2FC	qval	log2FC
	Upreg in BS1vBS100	Upreg in Col0 and btsl1x2	AT1G12200	FMO	0.999982	0.0131624	2.77971e-16	1.23011	8.76596e-06	1.01508	0.479631	-0.21194	9.76636e-05	1.0048
			AT1G14780	AT1G14780	0.999982	0.111196	1.46087e-10	1.79439	0.00381385	2.12204	0.791169	0.332346	0.0292236	2.01301
			AT1G65500	STMP6	0.999982	0.369097	6.14554e-25	2.95676	0.0328837	1.56763	0.00135022	-0.686225	4.69275e-06	1.89704
			AT2G29500	HSP17.6B	0.999982	-0.267333	3.0872e-07	1.873	0.0328837	1.56763	0.698644	-0.299892	0.0133123	1.83744
			AT2G43620	AT2G43620	0.999982	-0.604481	2.49095e-07	1.79868	0.0172252	1.16887	0.386602	-0.625969	0.0039099	1.77667
			AT4G23680	AT4G23680	0.999982	0.094413	2.997e-18	1.84446	0.000988251	1.90893	0.96388	0.0676264	0.00144722	1.81737
			AT1G02850	BGLU11	0.999982	0.303777	0.000182944	1.33478	9.72011e-07	1.26344	0.968099	-0.0680688	0.000523208	0.96241
			AT1G02930	GSTF6	0.999982	0.208017	2.37268e-06	1.713	0.0278272	1.26392	0.476278	-0.446134	0.607688	1.05885
			AT1G12520	CCS	0.999982	0.52457	7.06052e-05	1.18469	0.0480761	1.17336	0.988388	-0.00839638	0.0499848	0.651739
			AT1G15010	AT1G15010	0.999982	0.341161	1.30214e-07	1.78325	9.08785e-05	1.26609	0.566943	-0.5137	0.0427112	0.927479
			AT1G23010	LPR1	0.999982	0.123609	4.56004e-08	1.23388	0.00801157	1.06879	0.775523	-0.161566	0.0356908	0.947806
			AT1G43910	AT1G43910	0.999982	0.163354	1.76643e-11	1.79963	0.00113336	1.02568	0.243851	-0.770772	0.0239005	0.865092
			AT1G47960	C/VIF1	0.999982	0.119327	1.70373e-13	1.11264	8.47243e-06	1.0027	0.857038	-0.106865	0.0018624	0.88625
			AT1G54575	AT1G54575	0.999982	0.0751865	4.2011e-16	1.75075	1.02333e-06	1.18147	0.13377	-0.566122	0.0655017	1.10913
			AT1G65845	AT1G65845	0.999982	0.253724	7.7165e-11	1.84131	0.0308788	1.03648	0.126463	-0.801847	0.420955	0.785655
			AT1G73040	AT1G73040	0.999982	1.08059	1.82783e-10	2.39738	0.000678862	2.0598	0.439063	-0.33079	0.275334	0.978874
			AT2G40080	ELF4	0.999982	0.338297	0.0215919	1.40172	0.000871556	2.03809	0.713041	0.643971	0.314437	1.70061
			AT3G13277	AT3G13277	0.999982	0.433849	1.26186e-07	1.09838	0.00499636	1.13288	0.968224	0.0379291	0.999848	0.701628
			AT3G22240	ATHCYSTM9	0.999982	0.740256	0.000748634	1.63125	0.0228403	1.87018	0.787644	0.246711	0.999848	1.12964
			AT3G62960	GRCX14	0.999982	0.217705	1.49052e-08	1.08222	0.0015997	1.16886	0.926148	0.0899195	0.00102367	0.953912
			AT4G10960	UGE5	0.999982	0.398589	2.96787e-07	1.97504	0.0455853	1.34857	0.0638682	-0.622239	0.194563	0.951891
			AT4G12290	CUAO	0.999982	0.234819	2.34555e-12	1.04113	0.0406182	1.01229	0.984918	-0.0258656	0.0492675	0.780409
			AT4G39320	AT4G39320	0.999982	0.0593415	7.4558e-05	1.33966	0.0435382	1.29555	0.968213	-0.0393201	0.208722	1.23841
			AT4G39830	AT4G39830	0.999982	0.190975	5.88216e-15	2.67858	8.08663e-09	1.87406	0.343341	-0.800567	0.00541406	1.68564
			AT5G17860	CAX7	0.999982	0.409949	3.38527e-09	1.67787	0.000635183	1.18151	0.457623	-0.492942	0.1608	0.77411
			AT5G36925	AT5G36925	0.999982	0.290533	0.00260847	1.76026	0.00166817	1.58732	0.949283	-0.168782	0.999848	1.29917
			AT5G43420	ATL16	0.999982	-0.185908	0.0031489	1.65551	0.0172252	1.11432	0.735278	-0.537736	0.259052	1.30309
			AT1G01580	FRO2	0.999982	-0.229215	0.0116242	1.24903	0.0160742	1.02508	0.880587	-0.220453	0.0039099	1.2571
Not as highly upreg in btsl1x2	Downreg in btsl1x2 cntrl		AT5G04150	bHLH101	0.00104715	-2.94999	1.41144e-08	3.28252	0.974396	0.268141	5.12111e-10	-3.01162	8.40793e-05	3.2282
			AT1G05340	ATHCYSTM1	0.999982	0.0157677	7.55662e-55	2.87814	2.93686e-06	1.5297	1.42116e-18	-1.34482	0.0493805	1.51662
			AT1G08847	AT1G08847	0.999982	-0.194677	3.45376e-29	2.12364	0.0112136	1.02608	1.04617e-09	-1.09423	0.00528227	1.2236
			AT1G21310	EXT3	0.999982	-0.371994	3.51348e-10	2.44745	0.00753715	1.06886	4.2606e-17	-1.75587	0.0187622	1.0636
			AT1G65510	STMP7	0.999982	0.0318862	1.04575e-25	2.98387	0.0162505	1.40577	2.96021e-08	-1.57374	0.0338983	1.37604
			AT2G04050	DTX3	0.999982	0.341548	2.73455e-08	5.11164	0.00662002	1.93233	4.22763e-24	-3.17009	0.0338983	1.58879
			AT2G29350	SAG13	0.999982	-0.333	5.39267e-25	3.86752	0.0104741	1.19959	2.51956e-05	-2.66467	0.0489985	1.53572
			AT2G32190	ATHCYSTM4	0.999982	0.547642	1.1405e-44	3.26766	1.39742e-05	1.8192	9.85531e-07	-1.44395	0.0440316	1.2732
			AT2G38250	AT2G38250	0.999982	0.150631	5.44448e-34	3.19301	0.0327826	1.42842	6.7107e-19	-1.75958	0.0499848	1.27975
			AT2G43570	CHI	0.999982	0.522371	1.73912e-37	4.47261	0.012185	1.6681	3.63082e-14	-2.80065	0.00741995	1.14783
			AT5G17330	GAD	0.999982	0.281329	4.06096e-18	2.50723	0.00162368	1.4095	4.88785e-09	-1.0941	0.0136742	1.13061
			AT5G49520	WRKY48	0.999982	0.2106	1.56177e-14	2.70811	0.00859656	1.47587	0.000399048	-1.22871	0.000109201	1.2678
Not as highly downreg in btsl1x2		Downreg in Col0 and btsl1x2	AT1G76800	VTL2	0.21335	0.672173	1.23568e-13	-2.49573	0.038625	-1.07322	8.6326e-05	1.76834	1.03292e-10	-1.40141
			AT2G40610	EXPA8	0.999982	-0.326353	1.47882e-19	-2.57314	0.00373711	-1.28712	1.67095e-08	1.289	3.28711e-10	-1.09578
			AT4G25100	FSD1	0.999982	0.0500001	5.94583e-20	-6.14135	5.33396e-131	-3.30451	0.00974752	2.84056	3.07203e-46	-3.35153
			AT1G67865	AT1G67865	0.999982	0.075148	5.31219e-21	-1.81508	3.89765e-12	-1.07932	0.0707386	0.738688	1.22399e-10	-1.1515
			AT2G47560	ATL64	0.999982	-0.0845108	0.0386177	-1.02882	0.00100252	-1.17315	0.937047	-0.142318	0.0119723	-1.08538
			AT3G46880	AT3G46880	0.999982	-0.479718	0.000131123	-2.79766	3.53305e-05	-2.34526	0	0	0.0356997	-1.85977
			AT5G14545	MIR398B	0.999982	-0.0736275	1.99662e-05	-3.56349	0.000135411	-3.92186	0	0	0.000770532	-3.82945
			AT5G24380	YSL2	0.999982	-0.37595	9.12211e-07	-1.80943	0.00618983	-1.80688	0.996337	0.00480972	4.83255e-08	-1.42773
			AT1G21140	VTL1	0.999982	0.741994	2.72195e-06	-2.54399	0.0496262	-1.38962	0	0	0.0161953	-1.12894
More highly downreg in btsl1x2			AT2G25625	CV	0.999982	-0.286646	1.03543e-06	-1.00474	3.37026e-16	-2.80085	1.08842e-05	-1.80027	5.30502e-11	-2.5099

## Sheet: Unique shoot Col0
					CS1vBS1		CS1vCS100		CS100vBS100
			TAIR ID	Gene name	qval	log2FC	qval	log2FC	qval	log2FC
		Upregulated	AT1G01560	MPK11		0	0.00556416	2.22752
			AT1G01640	AT1G01640		0	0.0498579	1.03754
			AT1G02520	ABCB11		0	1.75052e-06	1.91977
			AT1G02940	GSTF5		0	0.0176	1.23442
			AT1G04977	AT1G04977		0	0.0324532	3.5307
			AT1G05000	PFA-DSP1		0	0.000825803	1.9319
			AT1G05710	AT1G05710		0	6.94663e-14	1.30784
			AT1G06000	AT1G06000		0	0.0286803	3.65193
			AT1G06090	AT1G06090		0	0.00777193	1.58865
			AT1G06983	AT1G06983		0	1.45736e-08	3.61487
			AT1G07400	HSP17.8		0	2.55414e-24	2.58707
			AT1G07900	LBD1		0	1.84974e-07	2.59126
			AT1G08290	WIP3		0	0.0307285	1.17639
			AT1G09080	BIP3		0	1.41101e-06	2.30104
			AT1G09297	AT1G09297		0	0.000512099	1.21738
			AT1G09500	AT1G09500		0	0.0177839	1.89596
			AT1G10040	AT1G10040		0	9.44126e-06	1.25171
			AT1G13990	AT1G13990		0	2.9709e-05	1.12885
			AT1G14540	PER4		0	0.0161032	3.66291
			AT1G15790	AT1G15790		0	8.20409e-08	1.17707
			AT1G16420	MC8		0	6.37009e-08	2.22971
			AT1G17020	SRG1		0	5.09696e-09	1.37774
			AT1G17180	GSTU25		0	6.62191e-05	2.92224
			AT1G17232	AT1G17232		0	0.0254495	3.13213
			AT1G17460	TRFL3		0	2.97817e-05	1.00628
			AT1G18980	AT1G18980		0	0.0022782	1.32708
			AT1G19250	FMO1		0	0.00640306	3.5185
			AT1G20120	AT1G20120		0	0.0105532	1.19159
			AT1G20180	AT1G20180		0	0.0109628	1.91564
			AT1G20350	TIM17-1		0	0.019149	1.36278
			AT1G21250	WAK1		0	7.66406e-10	2.16989
			AT1G21550	AT1G21550		0	8.3419e-09	1.18779
			AT1G22240	PUM8		0	0.0224868	2.16501
			AT1G22990	HIPP22		0	0.0349436	1.31562
			AT1G23560	AT1G23560		0	0.0256044	1.32043
			AT1G24095	AT1G24095		0	8.84618e-08	1.2152
			AT1G24145	AT1G24145		0	1.8232e-09	1.39986
			AT1G24150	FH4		0	0.0049106	1.0767
			AT1G26970	AT1G26970		0	0.0275348	2.13384
			AT1G28370	ERF11		0	0.0498326	1.10679
			AT1G29290	AT1G29290		0	0.000465066	1.8226
			AT1G30220	INT2		0	2.5806e-09	1.99828
			AT1G30720	AT1G30720		0	0.0178052	2.83956
			AT1G30730	AT1G30730		0	0.00615349	2.41457
			AT1G30755	AT1G30755		0	0.0140849	1.0442
			AT1G33720	CYP76C6		0	1.01703e-08	1.07926
			AT1G33760	AT1G33760		0	0.0265137	1.33826
			AT1G34420	AT1G34420		0	0.000648379	1.4233
			AT1G34750	AT1G34750		0	5.32284e-10	1.07136
			AT1G35140	PHI-1		0	6.20187e-06	1.52542
			AT1G35710	AT1G35710		0	0.00013179	1.24712
			AT1G36060	AT1G36060		0	0.00564538	1.71209
			AT1G40129	AT1G40129		0	8.44331e-05	3.00968
			AT1G40390	AT1G40390		0	0.00627938	2.53946
			AT1G42560	MLO9		0	0.0131033	1.35025
			AT1G43160	RAP2.6		0	0.000475663	2.61207
			AT1G48000	MYB112		0	0.0306025	1.3476
			AT1G49000	AT1G49000		0	0.0390461	1.91441
			AT1G49150	AT1G49150		0	0.0259388	1.85432
			AT1G49160	WNK7		0	6.5433e-05	1.04774
			AT1G52343	AT1G52343		0	0.00699312	2.49376
			AT1G52560	AT1G52560		0	0.0267286	2.03705
			AT1G53990	GLIP3		0	0.011555	2.06258
			AT1G54570	PES1		0	0.00362254	1.08627
			AT1G56145	AT1G56145		0	2.15528e-07	1.0327
			AT1G56150	SAUR71		0	1.07712e-05	1.01584
			AT1G56160	MYB72		0	2.51773e-05	3.16499
			AT1G56165	AT1G56165		0	0.00178821	1.09349
			AT1G56170	NF-YC2		0	0.00400403	1.39023
			AT1G56430	NAS4		0	0.00424328	1.54517
			AT1G56710	AT1G56710		0	0.00107814	1.65897
			AT1G57560	MYB50		0	0.0345691	1.51673
			AT1G57590	AT1G57590		0	0.000727486	1.40995
			AT1G58340	ZF14		0	0.000136734	1.57582
			AT1G58420	AT1G58420		0	4.78728e-07	1.85823
			AT1G59730	TH7		0	0.00438431	2.4076
			AT1G61420	AT1G61420		0	1.11276e-12	1.39913
			AT1G61440	AT1G61440		0	0.00360443	2.02606
			AT1G61560	MLO6		0	1.163e-07	1.11463
			AT1G61667	AT1G61667		0	0.00910698	1.41381
			AT1G61820	BGLU46		0	2.48482e-05	1.66254
			AT1G62300	WRKY6		0	2.45382e-11	1.14147
			AT1G62840	AT1G62840		0	1.69212e-06	1.31779
			AT1G63440	HMA5		0	9.72308e-06	1.02518
			AT1G64060	RBOHF		0	7.72622e-18	1.10211
			AT1G64980	CDI		0	0.0149554	1.31291
			AT1G65240	AT1G65240		0	0.000571485	1.25478
			AT1G65481	AT1G65481		0	0.00101882	2.60932
			AT1G66160	CMPG1		0	0.00186902	1.177
			AT1G66570	SUC7		0	0.00111874	2.78507
			AT1G66780	AT1G66780		0	5.95718e-05	3.061
			AT1G66880	AT1G66880		0	1.72956e-06	1.04594
			AT1G66920	AT1G66920		0	2.46839e-07	1.23028
			AT1G67920	AT1G67920		0	8.84676e-06	1.53088
			AT1G68200	AT1G68200		0	0.01727	1.15238
			AT1G68450	PDE337		0	0.000745706	2.78803
			AT1G68690	PERK9		0	0.0117306	1.05742
			AT1G69260	AFP1		0	1.86563e-07	1.38089
			AT1G69790	AT1G69790		0	8.45142e-06	2.20651
			AT1G70140	FH8		0	0.0446848	1.12553
			AT1G70950	AT1G70950		0	0.00424328	1.02027
			AT1G72060	AT1G72060		0	0.00278873	1.90327
			AT1G72070	AT1G72070		0	0.00202916	1.2421
			AT1G72330	ALAAT2		0	0.000709159	1.34256
			AT1G72760	AT1G72760		0	0.00424013	1.23126
			AT1G74190	RLP15		0	0.0333126	1.90125
			AT1G75388	AT1G75388		0	1.96785e-05	1.06342
			AT1G75390	BZIP44		0	1.19289e-08	1.07041
			AT1G76040	CPK29		0	6.4993e-14	1.08348
			AT1G76470	AT1G76470		0	0.00421279	2.5495
			AT1G76930	EXT4		0	0.000166355	1.7548
			AT1G76955	AT1G76955		0	0.0116539	1.14471
			AT1G76960	AT1G76960		0	0.000108688	1.17046
			AT1G76970	AT1G76970		0	0.000571485	1.19853
			AT1G76980	AT1G76980		0	4.97741e-05	1.05024
			AT1G77640	AT1G77640		0	2.89274e-06	1.55028
			AT1G78780	AT1G78780		0	2.43944e-10	1.9132
			AT1G79450	ALIS5		0	4.6098e-05	1.66704
			AT2G01023	AT2G01023		0	1.26204e-12	1.80691
			AT2G01900	AT2G01900		0	0.00719583	1.92812
			AT2G02010	GAD4		0	1.34324e-05	2.25199
			AT2G02990	RNS1		0	0.0153406	1.61941
			AT2G04515	AT2G04515		0	0.00609196	2.49526
			AT2G05380	GRP3S		0	0.00144469	1.60533
			AT2G06420	AT2G06420		0	1.98637e-05	3.02009
			AT2G08105	AT2G08105		0	0.000609336	2.68
			AT2G14580	AT2G14580		0	0.0335617	1.16664
			AT2G17040	NAC036		0	1.2215e-05	1.61146
			AT2G20142	AT2G20142		0	0.000266105	1.90253
			AT2G20170	AT2G20170		0	0.00202566	2.54813
			AT2G22820	AT2G22820		0	0.00192188	2.49258
			AT2G25090	CIPK16		0	0.0308035	1.055
			AT2G25470	RLP21		0	1.60631e-05	2.61798
			AT2G26390	AT2G26390		0	0.0485706	1.74075
			AT2G27080	AT2G27080		0	2.997e-18	2.01703
			AT2G28110	FRA8		0	7.50906e-30	1.66976
			AT2G28570	AT2G28570		0	3.64379e-11	1.47192
			AT2G29060	AT2G29060		0	0.00376026	1.76163
			AT2G29490	GSTU1		0	2.85658e-05	1.23156
			AT2G29950	ELF4-L1		0	0.00053749	1.60232
			AT2G30250	WRKY25		0	0.0443329	1.28751
			AT2G31865	PARG2		0	2.71447e-11	1.94866
			AT2G32200	AT2G32200		0	1.73841e-25	2.96865
			AT2G32210	AT2G32210		0	0.000309987	3.38928
			AT2G32460	MYB101		0	0.00295025	2.63114
			AT2G33130	RALFL18		0	2.26235e-05	3.13672
			AT2G33710	AT2G33710		0	0.000327492	1.86348
			AT2G34070	TBL37		0	2.20826e-24	1.22433
			AT2G34080	AT2G34080		0	0.024204	1.45624
			AT2G34140	AT2G34140		0	0.0470013	1.03374
			AT2G35730	AT2G35730		0	0.000218324	2.69291
			AT2G35930	PUB23		0	0.0014942	1.15283
			AT2G36120	DOT1		0	1.57246e-27	1.25703
			AT2G37740	ZFP10		0	0.0112328	2.27722
			AT2G37760	AKR4C8		0	0.000184653	1.24247
			AT2G39210	AT2G39210		0	1.01415e-06	1.03907
			AT2G39820	EIF6B		0	0.000590365	2.51781
			AT2G40340	DREB2C		0	0.0266731	2.2354
			AT2G41260	M17		0	0.000485488	3.63394
			AT2G41380	AT2G41380		0	3.58755e-14	1.74771
			AT2G41850	PGAZAT		0	2.79107e-12	5.49348
			AT2G41905	AT2G41905		0	0.0102746	1.20206
			AT2G42350	AT2G42350		0	2.47861e-05	1.72868
			AT2G42480	AT2G42480		0	0.000215604	2.82483
			AT2G44010	AT2G44010		0	0.00927847	2.0352
			AT2G44370	AT2G44370		0	0.0246026	2.23254
			AT2G44400	AT2G44400		0	0.042368	1.34761
			AT2G44745	WRKY12		0	0.0448089	1.17853
			AT2G44790	UCC2		0	0.0104132	1.19686
			AT2G45210	SAUR36		0	0.000810316	1.50152
			AT2G45685	AT2G45685		0	1.8583e-09	1.1829
			AT2G46270	GBF3		0	2.14625e-14	1.09472
			AT2G46400	WRKY46		0	0.0094151	1.47294
			AT2G46430	CNGC3		0	0.000459922	1.02601
			AT2G47130	SDR3		0	3.46716e-05	1.26164
			AT2G47520	ERF71		0	0.00382905	2.66967
			AT3G01830	AT3G01830		0	1.98306e-07	2.2184
			AT3G01840	LYK2		0	0.0248661	1.54335
			AT3G01970	WRKY45		0	9.23323e-13	1.67436
			AT3G02240	RGF7		0	0.0226153	2.18599
			AT3G02480	AT3G02480		0	3.06265e-05	3.26148
			AT3G02840	AT3G02840		0	6.72469e-06	2.47042
			AT3G03260	HDG8		0	0.00265733	2.64153
			AT3G03272	AT3G03272		0	0.00919182	2.19486
			AT3G03470	CYP89A9		0	0.00108464	1.18036
			AT3G04010	AT3G04010		0	0.000481809	1.10692
			AT3G04060	NAC046		0	6.6773e-20	1.75552
			AT3G04070	NAC047		0	2.12723e-07	1.98233
			AT3G05400	AT3G05400		0	5.99583e-05	1.09462
			AT3G05727	AT3G05727		0	0.026973	1.07008
			AT3G06345	MIR5642A		0	6.80487e-05	1.20352
			AT3G06355	AT3G06355		0	0.000583648	1.35021
			AT3G06435	AT3G06435		0	0.00386427	1.04976
			AT3G06465	AT3G06465		0	1.87408e-08	3.59197
			AT3G06955	AT3G06955		0	0.0491405	1.82078
			AT3G07365	AT3G07365		0	4.10482e-14	3.62807
			AT3G08040	FRD3		0	0.000669984	1.47435
			AT3G09640	APX2		0	0.000455652	2.71792
			AT3G09960	AT3G09960		0	0.00964783	1.89109
			AT3G10450	SCPL7		0	1.49353e-08	1.41381
			AT3G10590	AT3G10590		0	0.0309857	1.00157
			AT3G10986	AT3G10986		0	0.0249471	2.13682
			AT3G11020	DREB2B		0	0.0246977	1.07523
			AT3G11415	AT3G11415		0	0.018158	1.86817
			AT3G12500	HCIB		0	0.00113986	1.13277
			AT3G12910	AT3G12910		0	8.39965e-05	2.90271
			AT3G13090	ABCC6		0	0.000403394	1.20539
			AT3G13380	BRL3		0	2.11802e-12	1.06829
			AT3G13600	AT3G13600		0	7.52453e-06	1.04781
			AT3G14050	RSH2		0	0.00785448	1.18166
			AT3G14280	AT3G14280		0	1.2014e-05	1.11919
			AT3G14620	CYP72AB		0	3.25289e-08	1.30656
			AT3G15650	AT3G15650		0	4.4883e-07	1.28845
			AT3G16030	CES101		0	0.000723041	1.44848
			AT3G16360	AHP4		0	7.99076e-05	2.64454
			AT3G16860	COBL8		0	1.88687e-06	1.3964
			AT3G17690	CNGC19		0	1.62861e-07	1.69435
			AT3G19270	CYP707A4		0	0.000117261	1.74393
			AT3G19390	AT3G19390		0	0.00204106	1.44082
			AT3G21500	DXPS1		0	3.68311e-05	3.44956
			AT3G21520	DMP1		0	0.00567048	1.51907
			AT3G21781	AT3G21781		0	0.00243941	1.20331
			AT3G22231	PCC1		0	0.0478841	1.29557
			AT3G22370	AOX1A		0	0.00050807	1.22209
			AT3G22460	OASA2		0	0.00930989	1.08561
			AT3G23120	RLP38		0	0.0190361	1.58294
			AT3G23250	MYB15		0	4.04443e-13	2.89347
			AT3G25250	AGC2-1		0	2.54835e-08	4.16838
			AT3G25610	AT3G25610		0	3.07766e-08	1.82883
			AT3G26210	CYP71B23		0	5.99777e-07	1.58755
			AT3G28007	SWEET4		0	0.0138831	1.28867
			AT3G28340	ATL10		0	4.01413e-12	1.25115
			AT3G29000	AT3G29000		0	7.97174e-09	2.16478
			AT3G29034	AT3G29034		0	2.10493e-05	1.47949
			AT3G29250	SDR4		0	0.00111285	1.63566
			AT3G29970	AT3G29970		0	0.00889601	2.35373
			AT3G30340	UMAMIT32		0	0.0462412	1.65413
			AT3G30842	ABCG38		0	0.00505329	2.18385
			AT3G32190	AT3G32190		0	8.28032e-07	3.37389
			AT3G44350	NAC061		0	0.0106424	2.10286
			AT3G45060	NRT2.6		0	0.0213027	1.75516
			AT3G45860	CRK4		0	2.22249e-07	1.05186
			AT3G45970	EXLA1		0	0.0177265	1.98312
			AT3G46090	ZAT7		0	0.0312203	1.87262
			AT3G46230	HSP17.4		0	0.000593475	4.44438
			AT3G46280	AT3G46280		0	0.0254735	3.44806
			AT3G47030	AT3G47030		0	0.0365593	1.11678
			AT3G47780	ABCA7		0	1.17858e-17	1.49433
			AT3G48020	AT3G48020		0	0.000632357	2.12136
			AT3G48630	AT3G48630		0	4.06015e-05	2.38504
			AT3G48640	AT3G48640		0	0.000533273	1.56179
			AT3G49210	AT3G49210		0	2.08396e-06	1.2344
			AT3G49340	AT3G49340		0	3.4135e-08	3.44226
			AT3G50480	HR4		0	0.00674569	1.19182
			AT3G51440	AT3G51440		0	0.0115712	1.52487
			AT3G51660	AT3G51660		0	0.0067517	1.37255
			AT3G53230	CDC48B		0	4.14911e-05	1.49231
			AT3G53600	AT3G53600		0	0.00771898	2.25054
			AT3G54420	EP3		0	3.73985e-12	1.61607
			AT3G54990	SMZ		0	0.00497729	1.282
			AT3G55890	AT3G55890		0	0.00406632	1.37935
			AT3G55910	AT3G55910		0	0.0453235	1.50113
			AT3G56500	AT3G56500		0	0.039294	1.7777
			AT3G57380	AT3G57380		0	0.00171857	1.12161
			AT3G57460	AT3G57460		0	0.000267619	1.60666
			AT3G59880	AT3G59880		0	1.12165e-09	1.16661
			AT3G60540	AT3G60540		0	0.00319323	1.26124
			AT3G62270	AT3G62270		0	0.00107973	1.19407
			AT4G01010	CNGC13		0	0.0491248	1.04596
			AT4G01360	BPS3		0	3.25175e-07	2.77583
			AT4G01720	WRKY47		0	1.44722e-16	1.05403
			AT4G02330	PMEPCRB		0	8.16376e-07	2.52472
			AT4G03320	TIC20-IV		0	3.64379e-11	1.30476
			AT4G04220	RLP46		0	0.0070023	1.0409
			AT4G04540	CRK39		0	0.0453493	2.79671
			AT4G05020	NDB2		0	2.17337e-07	1.07949
			AT4G05370	AT4G05370		0	1.53742e-07	3.33352
			AT4G06410	AT4G06410		0	0.0205426	1.25152
			AT4G08505	AT4G08505		0	3.2549e-06	1.25767
			AT4G08770	PRX37		0	1.63909e-05	2.64827
			AT4G08850	AT4G08850		0	0.00475382	1.01684
			AT4G09030	AGP10		0	9.91071e-06	1.19539
			AT4G10250	HSP22.0		0	0.00191947	2.68668
			AT4G11470	CRK31		0	7.90363e-05	2.07264
			AT4G11890	ARCK1		0	2.38036e-06	1.98144
			AT4G12400	HOP3		0	0.028248	1.26374
			AT4G13660	PRR2		0	0.000130788	1.4811
			AT4G13820	AT4G13820		0	5.20609e-05	1.59098
			AT4G13890	EDA36		0	1.29301e-06	2.31785
			AT4G14365	XBAT34		0	0.00209977	1.735
			AT4G14370	AT4G14370		0	0.011555	2.51473
			AT4G15150	AT4G15150		0	0.000671785	2.81061
			AT4G15230	ABCG30		0	0.0317921	1.35683
			AT4G15236	ABCG43		0	0.00265805	1.7346
			AT4G15417	RTL1		0	0.0447181	2.59206
			AT4G16260	AT4G16260		0	0.00207574	1.58555
			AT4G16600	PGSIP8		0	0.00780866	2.36265
			AT4G17660	AT4G17660		0	0.000127088	3.11263
			AT4G18010	IP5PII		0	0.000618671	1.47867
			AT4G20860	AT4G20860		0	5.33909e-05	1.71047
			AT4G21230	CRK27		0	0.00607854	1.20275
			AT4G21390	B120		0	0.0448351	1.44399
			AT4G21650	AT4G21650		0	0.000273634	1.03179
			AT4G21680	NRT1.8		0	0.00743215	3.13435
			AT4G21903	AT4G21903		0	0.00069662	1.19059
			AT4G22485	AT4G22485		0	0.0459801	1.34673
			AT4G22530	AT4G22530		0	0.00616778	1.0423
			AT4G23030	AT4G23030		0	0.00376069	1.93394
			AT4G23140	CRK6		0	4.1184e-08	2.09968
			AT4G23320	CRK24		0	0.0162156	1.00408
			AT4G23450	AIRP1		0	0.000919058	1.60528
			AT4G24860	AT4G24860		0	2.997e-18	1.84446
			AT4G25070	AT4G25070		0	0.000186377	1.66066
			AT4G25200	HSP23.6		0	8.20715e-15	4.2022
			AT4G25810	XTR6		0	0.000350922	2.75597
			AT4G26120	AT4G26120		0	6.35685e-06	1.16379
			AT4G26270	PFK3		0	2.14625e-14	1.15479
			AT4G26470	AT4G26470		0	4.04009e-05	1.16021
			AT4G27480	AT4G27480		0	0.00126909	1.15438
			AT4G30280	ZTH18		0	0.0036819	2.77691
			AT4G30430	TET9		0	0.00160675	3.02259
			AT4G30640	AT4G30640		0	0.0368784	1.87865
			AT4G31355	AT4G31355		0	0.000396691	1.25885
			AT4G31398	AT4G31398		0	0.0028926	1.14358
			AT4G31800	WRKY18		0	8.32513e-05	1.62954
			AT4G31877	MIR156C		0	0.0412385	1.08048
			AT4G32810	CCD8		0	0.00544689	1.87147
			AT4G33980	AT4G33980		0	0.0177839	2.0667
			AT4G33985	AT4G33985		0	7.4533e-09	1.86331
			AT4G34131	UGT73B3		0	5.02896e-08	1.28172
			AT4G35110	AT4G35110		0	4.15563e-11	1.02909
			AT4G35190	LOG5		0	0.0399426	1.2253
			AT4G36430	AT4G36430		0	0.0254527	1.0283
			AT4G36880	CP1		0	0.000130008	1.65229
			AT4G36988	AT4G36988		0	6.56443e-14	1.64165
			AT4G36990	HSF4		0	1.97552e-39	1.66594
			AT4G37030	AT4G37030		0	0.00212207	1.06363
			AT4G37070	PLP1		0	0.00380534	1.15705
			AT4G37150	MES9		0	0.0262427	1.51419
			AT4G37520	AT4G37520		0	0.000212398	1.59969
			AT4G37530	AT4G37530		0	0.0211317	1.18479
			AT4G38400	EXLA2		0	0.0108985	1.05946
			AT4G38560	AT4G38560		0	0.000495996	1.46944
			AT4G39950	CYP79B2		0	3.14904e-07	1.20201
			AT4G39955	AT4G39955		0	0.000249032	1.06699
			AT5G01380	AT5G01380		0	1.2954e-05	2.49756
			AT5G01490	CAX4		0	0.00989462	2.09203
			AT5G01640	PRA1.B5		0	1.2014e-05	1.12338
			AT5G01740	AT5G01740		0	0.00105896	1.21679
			AT5G01775	AT5G01775		0	0.0211815	1.60247
			AT5G01815	AT5G01815		0	0.0316877	1.67891
			AT5G02140	AT5G02140		0	0.00561843	1.82479
			AT5G02490	HSP70.2		0	6.06351e-05	2.07577
			AT5G03210	DIP2		0	0.00651866	2.27948
			AT5G03350	AT5G03350		0	0.0319597	1.03582
			AT5G04080	AT5G04080		0	3.70215e-13	1.03279
			AT5G05300	AT5G05300		0	0.00602315	2.12684
			AT5G06320	NHL3		0	5.18243e-05	1.07802
			AT5G06400	AT5G06400		0	0.0013449	1.28259
			AT5G06585	AT5G06585		0	0.00748625	2.21506
			AT5G06740	AT5G06740		0	6.55682e-07	3.37927
			AT5G07680	NAC080		0	5.36152e-06	1.26061
			AT5G07880	SNAP29		0	0.019639	2.0349
			AT5G08240	AT5G08240		0	0.00350331	2.18288
			AT5G08840	AT5G08840		0	0.0108541	2.28232
			AT5G10625	AT5G10625		0	1.22308e-07	3.03929
			AT5G11100	SYTD		0	0.000237529	1.08817
			AT5G12020	HSP17.6II		0	0.00127726	3.64674
			AT5G12030	HSP17.6A		0	8.38813e-17	3.07061
			AT5G12880	AT5G12880		0	0.00388459	2.49539
			AT5G12930	AT5G12930		0	0.00202916	1.18478
			AT5G13200	AT5G13200		0	2.1602e-11	1.06782
			AT5G14000	NAC084		0	1.10538e-06	1.99697
			AT5G16020	GEX3		0	0.0306025	2.08119
			AT5G16960	AT5G16960		0	0.0217943	2.01048
			AT5G17390	AT5G17390		0	0.00234886	2.49215
			AT5G17850	AT5G17850		0	0.000995326	1.04875
			AT5G20940	AT5G20940		0	0.0211317	2.31081
			AT5G20960	AO1		0	2.47505e-12	1.06656
			AT5G22520	AT5G22520		0	0.0233178	1.7725
			AT5G22530	AT5G22530		0	2.5622e-06	3.15613
			AT5G23160	AT5G23160		0	0.000748697	2.7473
			AT5G23660	SWEET12		0	0.00183472	1.96805
			AT5G23810	AAP7		0	0.000287257	1.33119
			AT5G24090	CHIA		0	3.00862e-06	2.00524
			AT5G24110	WRKY30		0	1.29404e-05	2.32498
			AT5G24160	SQE6		0	2.56835e-10	1.50294
			AT5G24280	MI1		0	2.25677e-19	1.17183
			AT5G25450	AT5G25450		0	1.66281e-08	1.71229
			AT5G25820	AT5G25820		0	2.16739e-07	1.43368
			AT5G25910	RLP52		0	5.75761e-06	2.08185
			AT5G26140	LOG9		0	0.00615349	2.52468
			AT5G37540	AT5G37540		0	1.23704e-13	1.33334
			AT5G38344	AT5G38344		0	0.00615349	2.52365
			AT5G38350	AT5G38350		0	0.000312156	2.9236
			AT5G38710	AT5G38710		0	3.05864e-18	1.48592
			AT5G39160	AT5G39160		0	0.0278567	1.29355
			AT5G40780	LHT1		0	0.00221038	1.63055
			AT5G41730	AT5G41730		0	0.0488733	1.82952
			AT5G42010	AT5G42010		0	1.0878e-09	1.26021
			AT5G43380	TOPP6		0	1.0878e-09	1.3823
			AT5G43450	AT5G43450		0	3.8613e-05	1.04943
			AT5G44380	AT5G44380		0	8.69163e-10	1.41825
			AT5G44390	AT5G44390		0	7.47906e-06	1.09466
			AT5G44480	DUR		0	6.19304e-05	1.21154
			AT5G44568	AT5G44568		0	0.0105266	1.21181
			AT5G44574	AT5G44574		0	0.0146734	1.15906
			AT5G44585	AT5G44585		0	0.0262262	1.35731
			AT5G44610	MAP18		0	0.0022782	1.46717
			AT5G44920	AT5G44920		0	0.0331256	1.10361
			AT5G45000	AT5G45000		0	1.22658e-05	1.67275
			AT5G46130	AT5G46130		0	6.33579e-06	2.43556
			AT5G46230	AT5G46230		0	6.80801e-05	1.0096
			AT5G46590	NAC096		0	0.00604034	1.31602
			AT5G48657	AT5G48657		0	0.000224701	2.26245
			AT5G49700	AT5G49700		0	4.59755e-11	1.05287
			AT5G50800	SWEET13		0	0.000114979	1.8726
			AT5G52640	HSP90.1		0	0.000937306	1.64332
			AT5G52750	AT5G52750		0	0.00273618	1.60084
			AT5G55020	MYB120		0	0.0393011	1.93402
			AT5G55560	AT5G55560		0	0.000648379	1.13183
			AT5G56960	AT5G56960		0	1.04858e-08	2.48705
			AT5G57010	AT5G57010		0	2.11122e-07	2.32553
			AT5G57785	AT5G57785		0	7.00787e-20	1.23366
			AT5G58840	AT5G58840		0	0.0090163	1.89195
			AT5G59530	AT5G59530		0	1.56079e-05	2.5583
			AT5G59590	UGT76E2		0	0.00191496	2.74945
			AT5G60040	NRPC1		0	8.93464e-22	1.20806
			AT5G60270	AT5G60270		0	0.0102822	1.17682
			AT5G60900	RLK1		0	0.025548	1.00411
			AT5G61820	AT5G61820		0	0.0273928	1.17624
			AT5G61890	AT5G61890		0	0.0164371	2.17256
			AT5G62040	BFT		0	0.00675345	1.27886
			AT5G62770	AT5G62770		0	5.84303e-13	1.48871
			AT5G63240	AT5G63240		0	0.0142246	2.24563
			AT5G64060	NAC103		0	9.50371e-05	1.21369
			AT5G64120	AT5G64120		0	0.0392306	1.75181
			AT5G64750	ABR1		0	0.0256341	1.81388
			AT5G64870	AT5G64870		0	4.77358e-13	1.57437
			AT5G64905	PROPEP3		0	0.0011168	2.39449
			AT5G65090	BST1		0	0.0106187	1.15225
			AT5G65870	PSK5		0	0.0111855	1.39974
			AT5G66052	AT5G66052		0	0.00313711	1.20406
			AT5G66053	AT5G66053		0	0.00214578	1.19223
			AT5G66890	AT5G66890		0	1.78344e-06	3.16184
			AT5G67330	NRAMP4		0	0.0162336	1.17226
			ATMG01360	COX1		0	0.00393335	1.32821
	Sig. CS100vBS100		AT1G01480	ACS2		0	1.21527e-08	4.10276	0.000361559	-3.36679
			AT1G01570	AT1G01570		0	6.52403e-06	1.47199	0.000535034	-1.49128
			AT1G01590	FRO1		0	0.00011174	1.96421	0.00344839	-1.87378
			AT1G01680	PUB54		0	2.25619e-09	1.62615	7.2e-14	-2.53578
			AT1G02220	NAC003		0	2.66866e-20	1.93155	6.88e-07	-1.63525
			AT1G02230	NAC004		0	6.69694e-05	2.68954	1.59e-07	-1.81329
			AT1G02310	MAN1		0	3.74712e-06	3.68257	0.00013289	-1.83531
			AT1G02450	MINIM1		0	1.70434e-08	3.48439	0.0147184	-2.8343
			AT1G02580	MEA		0	7.55171e-11	4.30088	6.62e-06	-4.36229
			AT1G03470	NET3A		0	5.50437e-08	1.6653	0.000236379	-1.2963
			AT1G03660	AT1G03660		0	1.58198e-08	3.1004	2.87e-08	-2.91263
			AT1G03990	AT1G03990		0	0.000114093	1.40596	0.014037	-1.38414
			AT1G04203	AT1G04203		0	0.00018477	2.07477	1.12e-05	-2.13448
			AT1G04470	AT1G04470		0	0.000356643	2.61838	0.00373606	-2.45398
			AT1G05680	UGT74E2		0	0.000590489	5.42826	6.87e-17	-3.91473
			AT1G05880	ARI12		0	1.72956e-06	3.6343	1.84e-09	-3.35958
			AT1G06440	AT1G06440		0	8.57083e-05	1.17103	0.0173791	-1.0109
			AT1G07160	AT1G07160		0	0.000581406	3.92886	0.027482	-2.52416
			AT1G07367	AT1G07367		0	6.94711e-55	6.91835	0.000280269	-5.51395
			AT1G07373	AT1G07373		0	3.79824e-27	6.21091	0.000215612	-5.62636
			AT1G07500	AT1G07500		0	2.11485e-09	2.75509	0.00967609	-1.91281
			AT1G07623	AT1G07623		0	0.000102477	1.99215	0.00025749	-1.6376
			AT1G08050	AT1G08050		0	8.92423e-06	1.43514	0.0306783	-1.00587
			AT1G08860	BON3		0	5.3047e-05	1.79891	0.000279308	-1.46204
			AT1G09932	AT1G09932		0	6.09791e-08	2.06387	0.00529377	-1.39076
			AT1G09935	AT1G09935		0	0.00240912	2.66662	0.00626002	-2.73228
			AT1G10220	AT1G10220		0	0.00414636	1.69215	0.0418663	-1.2621
			AT1G10340	AT1G10340		0	4.77889e-05	1.419	5.45e-06	-1.35148
			AT1G12030	AT1G12030		0	1.3133e-26	4.7006	9.43e-10	-2.88324
			AT1G12210	RFL1		0	4.36736e-06	1.018	3.35e-05	-1.09583
			AT1G13130	AT1G13130		0	6.54938e-05	1.49635	0.00296191	-1.21929
			AT1G13310	AT1G13310		0	0.00647442	2.8026	0.0026587	-3.22472
			AT1G13340	AT1G13340		0	2.71228e-25	1.71907	0.00176064	-1.21404
			AT1G13470	AT1G13470		0	0.0012323	1.29318	4.84e-11	-1.5453
			AT1G13480	AT1G13480		0	0.000741276	1.84462	0.00251559	-1.58921
			AT1G13520	AT1G13520		0	3.76405e-05	4.54827	5.79e-20	-2.1299
			AT1G13550	AT1G13550		0	0.00016974	2.65543	0.0076655	-2.27314
			AT1G13607	AT1G13607		0	2.62669e-12	3.98309	4.93e-13	-4.05232
			AT1G13608	AT1G13608		0	4.01955e-35	5.62972	7.62e-25	-5.49762
			AT1G13610	AT1G13610		0	2.3228e-10	3.092	0.00328993	-2.0763
			AT1G13830	AT1G13830		0	0.00730767	1.36496	0.0141558	-1.29377
			AT1G14870	PCR2		0	3.49895e-07	3.04115	3.76e-09	-1.68423
			AT1G14880	PCR1		0	0.0142173	2.06949	2.58e-15	-3.90697
			AT1G15040	GAT1_2.1		0	1.02013e-11	3.45769	2.04e-12	-3.12656
			AT1G15380	GLYI4		0	1.47376e-05	2.18421	5.11e-06	-2.64723
			AT1G15520	ACBCG40		0	4.60488e-20	2.33569	0.000394461	-2.0551
			AT1G17170	GSTU24		0	2.07142e-16	2.67245	3.31e-11	-1.76307
			AT1G17615	AT1G17615		0	0.000108101	3.06646	0.00865735	-2.76561
			AT1G17960	AT1G17960		0	1.12927e-12	2.18548	1.3e-05	-1.7582
			AT1G18860	WRKY61		0	0.00275391	2.73043	0.00120183	-2.02002
			AT1G19610	PDF1.4		0	1.66281e-08	2.281	0.0172523	-2.10875
			AT1G21120	IGMT2		0	0.00245953	2.0915	0.00605745	-1.66333
			AT1G21240	WAK3		0	4.42917e-12	2.98863	5.39e-38	-2.0724
			AT1G21520	AT1G21520		0	6.27414e-06	1.3126	5.43e-07	-1.80535
			AT1G23020	FRO3		0	3.46762e-09	2.02395	5.55e-06	-1.57631
			AT1G23760	JP630		0	0.00190234	1.59632	0.0206525	-1.25084
			AT1G24140	AT1G24140		0	0.027057	1.56819	0.00942876	-1.5106
			AT1G24580	AT1G24580		0	0.0177839	2.04743	0.000153634	-2.65429
			AT1G26380	AT1G26380		0	0.000745706	3.11566	3.52e-06	-2.01935
			AT1G26390	AT1G26390		0	4.94033e-10	6.57292	8.58e-39	-2.96503
			AT1G26400	AT1G26400		0	8.29496e-09	3.639	9.42e-06	-3.15655
			AT1G26410	ATBBE6		0	8.11832e-07	4.74384	9.61e-24	-2.26066
			AT1G26420	AT1G26420		0	2.07938e-14	2.62689	4.92e-10	-1.92856
			AT1G28000	AT1G28000		0	2.17004e-05	3.15106	4.79e-05	-3.21863
			AT1G28480	GRX480		0	0.0142173	2.51329	1.71e-09	-1.85514
			AT1G29640	AT1G29640		0	5.56638e-06	2.21067	0.0135459	-1.68111
			AT1G30700	AT1G30700		0	2.29704e-23	2.86712	2.4e-35	-1.91164
			AT1G30900	VSR6		0	1.50789e-24	1.55874	2.38e-21	-1.56054
			AT1G32350	AOX1D		0	1.27297e-15	6.18383	5.61e-07	-3.31144
			AT1G32870	NAC13		0	3.79552e-09	1.52401	6.81e-16	-1.4504
			AT1G32880	AT1G32880		0	0.000822221	2.55652	0.0284179	-1.98774
			AT1G32940	SBT3.5		0	5.09442e-23	1.29631	1.08e-10	-1.11611
			AT1G32950	AT1G32950		0	6.60019e-05	2.16136	0.000475913	-1.63831
			AT1G32960	SBT3.3		0	0.00133188	2.03696	0.0261355	-1.23855
			AT1G33030	AT1G33030		0	6.47897e-07	2.69472	0.00346168	-1.53218
			AT1G33730	CYP76C5		0	1.01703e-08	1.07926	5.25e-57	-5.63822
			AT1G33950	AT1G33950		0	3.08381e-29	5.10047	1.48e-53	-5.56922
			AT1G34180	NAC016		0	7.87442e-07	1.98404	5.73e-13	-1.55634
			AT1G35230	AGP5		0	1.25488e-20	2.94051	1.09e-05	-2.17661
			AT1G36622	AT1G36622		0	1.42089e-15	2.67285	1.26e-11	-1.90916
			AT1G36640	AT1G36640		0	1.88619e-05	3.15258	3.91e-05	-3.22018
			AT1G42980	AT1G42980		0	0.00085777	2.95083	0.0225326	-2.37234
			AT1G44130	AT1G44130		0	1.75814e-16	3.67422	1.91e-20	-3.20118
			AT1G45145	TRX5		0	2.61233e-10	1.39051	6.76e-05	-1.15947
			AT1G47510	5PTASE11		0	0.000338115	1.81266	0.0155919	-1.17422
			AT1G47890	RLP7		0	4.1184e-08	3.83908	2.32e-09	-3.01715
			AT1G48930	GH9C1		0	0.000154998	2.70781	0.0275762	-1.405
			AT1G49900	AT1G49900		0	0.0117147	1.61306	0.0406272	-1.41827
			AT1G50400	AT1G50400		0	0.000592449	1.40057	0.00688525	-1.17016
			AT1G51090	AT1G51090		0	6.03079e-07	2.06201	0.000984604	-1.1944
			AT1G51860	AT1G51860		0	3.33768e-21	2.94867	6.85e-12	-2.23779
			AT1G51890	AT1G51890		0	1.00475e-06	3.08765	2.27e-20	-2.49435
			AT1G51913	AT1G51913		0	6.73429e-05	2.90466	0.000622908	-2.8231
			AT1G51920	AT1G51920		0	1.34981e-06	3.47095	0.00145825	-1.97943
			AT1G52890	NAC019		0	5.74495e-09	2.28384	2.54e-05	-2.10702
			AT1G53540	AT1G53540		0	4.19047e-12	3.69874	0.00457992	-1.75016
			AT1G53620	AT1G53620		0	4.56628e-09	3.41293	4.08e-11	-3.83867
			AT1G53625	AT1G53625		0	1.07452e-20	4.72198	2.74e-34	-3.32173
			AT1G55440	AT1G55440		0	0.000978696	3.01287	1.06e-12	-3.97427
			AT1G55790	AT1G55790		0	2.09376e-14	4.19248	2.19e-09	-2.64792
			AT1G56060	AT1G56060		0	4.63411e-12	3.20635	0.000815134	-2.04192
			AT1G56120	AT1G56120		0	0.0171916	1.01996	2.27e-06	-1.44393
			AT1G56550	RGXT3		0	0.00044099	1.16138	0.000422029	-1.11478
			AT1G57630	AT1G57630		0	3.95724e-09	2.54156	1.07e-14	-2.0504
			AT1G58225	AT1G58225		0	3.79138e-13	1.95654	2.47e-08	-1.21524
			AT1G60130	AT1G60130		0	1.19237e-08	3.48807	4.71e-07	-3.35464
			AT1G61080	AT1G61080		0	2.21633e-25	4.8255	0.0096785	-3.54279
			AT1G61800	GPT2		0	0.0027989	2.2956	0.000778691	-1.7245
			AT1G61810	BGLU45		0	0.000992796	1.3636	0.00519895	-1.11709
			AT1G62420	AT1G62420		0	5.46026e-57	5.2811	7.79e-55	-5.03177
			AT1G63245	CLE14		0	0.000160217	1.84934	0.00534638	-1.20064
			AT1G65484	AT1G65484		0	0.000335536	1.49796	0.0407596	-1.55175
			AT1G65610	KOR2		0	1.04575e-25	2.98387	0.0157376	-2.6813
			AT1G65690	AT1G65690		0	1.33941e-25	2.76276	0.000394718	-1.55037
			AT1G65730	YSL7		0	0.0060333	1.00532	0.00324808	-1.18485
			AT1G65970	TPX2		0	1.38107e-07	3.837	3.66e-07	-3.1699
			AT1G66600	ABO3		0	0.00371491	3.06068	1.97e-06	-2.1096
			AT1G66700	PXMT1		0	0.00281816	2.8868	0.00107397	-1.24886
			AT1G66960	LUP5		0	3.55898e-09	2.95319	2e-06	-1.59602
			AT1G67070	DIN9		0	0.00156247	1.22945	4.06e-06	-1.5287
			AT1G67520	AT1G67520		0	9.41683e-06	2.2173	0.0378955	-1.21275
			AT1G67856	AT1G67856		0	9.31055e-11	2.46704	0.0156632	-1.66132
			AT1G67980	CCOAMT		0	5.84987e-18	4.22157	5.24e-17	-2.49501
			AT1G68320	MYB62		0	4.12877e-07	1.84427	0.0294907	-1.22332
			AT1G68620	AT1G68620		0	7.43603e-08	2.21547	4.05e-05	-2.16137
			AT1G68765	IDA		0	7.62301e-13	4.04928	0.000308041	-2.41651
			AT1G69920	GSTU12		0	1.52963e-09	3.55383	3.12e-05	-3.21788
			AT1G69930	GSTU11		0	7.41842e-09	3.80145	6.75e-07	-2.58855
			AT1G70170	MMP		0	0.000697168	1.88678	0.0069728	-1.3952
			AT1G70440	SRO3		0	1.05328e-06	2.65123	5.44e-05	-2.42976
			AT1G71370	AT1G71370		0	0.00367398	2.34019	0.00413027	-2.53671
			AT1G71390	RLP11		0	1.31046e-20	4.57395	8.79e-08	-3.49163
			AT1G71520	AT1G71520		0	0.000822131	2.16528	0.00337328	-2.29677
			AT1G72900	AT1G72900		0	1.14547e-06	1.38882	0.000342711	-1.27371
			AT1G73000	PYL3		0	4.33858e-16	4.28801	1.28e-17	-4.35749
			AT1G73010	PS2		0	0.0411231	1.8494	0.021034	-1.3888
			AT1G73260	KTI1		0	8.50432e-05	2.10473	0.000447251	-1.66067
			AT1G73805	SARD1		0	0.00415156	1.78038	0.00234498	-1.40389
			AT1G73810	AT1G73810		0	2.01662e-07	2.31624	0.0379306	-1.14191
			AT1G74360	AT1G74360		0	3.28507e-27	1.65093	1.72e-18	-1.42485
			AT1G74590	GSTU10		0	2.13966e-15	1.38822	3.12e-09	-1.22162
			AT1G74770	AT1G74770		0	4.45276e-07	1.94199	5.97e-09	-2.58832
			AT1G75040	PR5		0	4.68544e-42	2.20805	2.88e-34	-1.63275
			AT1G79680	WAKL10		0	4.97741e-05	1.05024	1.54e-08	-1.41876
			AT1G80160	GLYI7		0	1.70434e-08	3.11296	1.79e-06	-2.26419
			AT1G80820	CCR2		0	7.26224e-19	2.04938	0.000304419	-1.476
			AT2G04040	DTX1		0	5.71751e-10	2.7566	0.0125474	-2.41056
			AT2G04070	AT2G04070		0	1.52968e-25	3.79462	1.34e-14	-3.38394
			AT2G04450	NUDT6		0	6.04076e-10	2.18076	6.31e-09	-2.46147
			AT2G04495	AT2G04495		0	0.000350409	2.0752	1.65e-05	-1.61672
			AT2G06185	AT2G06185		0	3.41393e-05	3.18526	5.35e-05	-2.65703
			AT2G13810	ALD1		0	0.000189215	3.25104	2.03e-05	-3.34688
			AT2G14210	AGL44		0	0.00191687	1.72452	0.00580717	-1.78118
			AT2G14247	AT2G14247		0	0.000199784	5.54344	9.2e-36	-4.68476
			AT2G14560	LURP1		0	0.0065874	1.85358	3.89e-15	-1.50843
			AT2G14610	PR1		0	1.31904e-05	5.43053	1.37e-20	-4.7317
			AT2G14620	XTH10		0	5.3149e-10	1.99388	1.12e-07	-1.37912
			AT2G15490	UGT73B4		0	2.51274e-08	2.90654	1.19e-05	-1.81505
			AT2G17740	AT2G17740		0	5.61455e-12	2.04384	7.15e-09	-1.45355
			AT2G18190	AT2G18190		0	2.14417e-14	4.162	0.00336554	-3.25599
			AT2G18193	AT2G18193		0	1.93159e-19	4.23595	2.1e-10	-3.13968
			AT2G18660	PNP-A		0	1.10784e-05	2.16245	6.86e-07	-1.58108
			AT2G18680	AT2G18680		0	2.27793e-05	1.55043	7.36e-05	-1.30822
			AT2G18690	AT2G18690		0	1.49633e-06	2.62683	0.000272054	-1.42317
			AT2G19190	FRK1		0	0.000381889	2.94517	0.00107623	-2.41689
			AT2G20800	NDB4		0	1.86154e-16	5.09979	9.33e-18	-4.02329
			AT2G21640	AT2G21640		0	2.96387e-08	1.70865	0.000846583	-1.3521
			AT2G21900	WRKY59		0	1.1371e-17	4.39372	1.55e-06	-3.65642
			AT2G22470	AGP2		0	8.49197e-11	1.93154	0.00112265	-1.56673
			AT2G23110	AT2G23110		0	7.41578e-06	2.82439	1.03e-05	-2.07387
			AT2G23270	AT2G23270		0	0.0419661	1.79649	0.00210129	-2.67133
			AT2G23830	AT2G23830		0	4.13141e-06	2.97183	3.78e-08	-3.4505
			AT2G24285	AT2G24285		0	0.000248591	2.90589	0.0136914	-2.3715
			AT2G24850	TAT3		0	0.011465	2.0293	4.59e-17	-2.6365
			AT2G25000	WRKY60		0	1.41589e-11	1.85623	0.00157316	-1.20829
			AT2G25440	RLP20		0	5.20801e-05	4.15695	6.53e-06	-3.90754
			AT2G25460	AT2G25460		0	2.78775e-10	1.75648	0.0387767	-1.15478
			AT2G25770	AT2G25770		0	7.88159e-10	2.72544	0.0403463	-1.53526
			AT2G26400	ARD3		0	2.00352e-07	2.66297	1.87e-05	-2.70651
			AT2G26480	UGT76D1		0	0.0154421	2.42617	0.0488239	-1.3111
			AT2G27389	AT2G27389		0	8.2706e-06	4.52868	5.5e-13	-2.35602
			AT2G27660	AT2G27660		0	0.00010434	1.8807	0.0354116	-1.40832
			AT2G29100	GLR2.9		0	3.12522e-05	2.83139	0.00224673	-1.86137
			AT2G29110	GLR2.8		0	7.18214e-10	3.30915	4.01e-17	-2.09023
			AT2G29460	GSTU4		0	0.000304038	3.21367	0.0129715	-1.97112
			AT2G29470	GSTU3		0	1.30718e-15	5.1116	7.84e-14	-3.95821
			AT2G30750	CYP71A12		0	5.07813e-15	4.10186	3e-11	-2.17254
			AT2G30770	CYP71A13		0	7.55171e-11	3.03391	1.65e-18	-2.95874
			AT2G31020	ORP1A		0	0.00155796	1.93454	0.042958	-1.1204
			AT2G31945	AT2G31945		0	1.9364e-10	1.54097	7.05e-09	-1.53383
			AT2G32020	AT2G32020		0	6.40224e-06	2.54989	2.52e-08	-2.43554
			AT2G32140	AT2G32140		0	0.00270209	1.32145	0.0238193	-1.33153
			AT2G32680	RLP23		0	3.60504e-08	1.65663	0.000584753	-1.05018
			AT2G33080	RLP28		0	0.000729281	2.9412	0.000563848	-2.60595
			AT2G34500	CYP710A1		0	1.28322e-23	3.53931	5.11e-05	-2.35254
			AT2G35000	ATL9		0	6.56848e-05	1.76255	0.0147075	-1.20117
			AT2G35980	YLS9		0	4.44368e-16	5.03875	7.88e-09	-3.25204
			AT2G36020	HVA22J		0	4.45956e-11	3.87776	1.61e-11	-3.94687
			AT2G37770	CHIAKR		0	0.000167574	2.68654	0.00624818	-1.93157
			AT2G38240	AT2G38240		0	5.89741e-09	4.19155	7.56e-30	-3.76707
			AT2G38340	DREB19		0	3.2825e-05	3.76134	1.1e-12	-2.82283
			AT2G38350	AT2G38350		0	0.00303459	2.49069	0.015451	-2.38796
			AT2G39200	MLO12		0	6.19216e-12	1.99539	0.00176064	-1.49006
			AT2G39518	AT2G39518		0	7.81373e-05	2.99874	1.05e-12	-2.91289
			AT2G39530	AT2G39530		0	0.000136213	3.15471	0.0117515	-2.07606
			AT2G39710	AT2G39710		0	0.0441931	1.30189	6.11e-07	-1.19254
			AT2G40740	WRKY55		0	2.13606e-05	2.28756	0.0210105	-2.08421
			AT2G40750	WRKY54		0	0.00082693	2.2634	2.66e-15	-1.77258
			AT2G41240	BHLH100		0	1.06258e-15	6.18829	2.87e-18	-5.69765
			AT2G41480	AT2G41480		0	1.2828e-11	2.14767	0.000284674	-1.04181
			AT2G41640	AT2G41640		0	5.27792e-07	1.93293	0.0150611	-1.4423
			AT2G41730	AT2G41730		0	0.000565248	1.8825	0.0214004	-1.60762
			AT2G42360	AT2G42360		0	3.19382e-19	5.15414	0.00134177	-1.56522
			AT2G43000	NAC042		0	6.74699e-21	2.59599	8.78e-08	-1.75406
			AT2G43510	TI1		0	3.79138e-13	2.06582	0.00325913	-1.31004
			AT2G44240	AT2G44240		0	6.23031e-23	6.46776	9.25e-31	-5.51718
			AT2G44380	AT2G44380		0	8.24119e-06	1.4244	5.62e-06	-1.98916
			AT2G45220	AT2G45220		0	1.05621e-95	4.55503	2.49e-13	-3.50899
			AT2G45570	CYP76C2		0	2.02409e-16	3.5868	1.02e-07	-2.69722
			AT2G45760	BAP2		0	3.27851e-09	3.09453	8.25e-06	-2.91571
			AT2G47000	ABCB4		0	2.18245e-22	2.42932	6.31e-09	-1.58763
			AT2G47190	MYB2		0	0.000134281	3.2229	0.00373606	-2.0548
			AT2G47270	UPB1		0	7.97001e-08	1.82683	1.77e-05	-2.76366
			AT3G01080	WRKY58		0	0.000140148	1.25614	0.000286059	-1.40743
			AT3G01420	DOX1		0	3.32656e-05	1.95528	2.01e-12	-1.10993
			AT3G01600	NAC044		0	4.24005e-28	2.79201	4.02e-23	-2.60548
			AT3G02705	AT3G02705		0	0.0351566	2.01808	0.0499476	-1.77563
			AT3G03270	AT3G03270		0	3.56632e-29	1.59386	2.54e-13	-1.05786
			AT3G04220	AT3G04220		0	7.96529e-08	2.64519	0.000417815	-2.06029
			AT3G05175	AT3G05175		0	0.000113242	2.99527	0.000270276	-3.06227
			AT3G07600	AT3G07600		0	0.000703029	2.33863	6.21e-05	-2.45694
			AT3G09220	LAC7		0	0.000565248	2.31833	0.0308348	-1.39374
			AT3G09270	GSTU8		0	8.69372e-18	1.82874	7.95e-05	-1.33671
			AT3G10320	AT3G10320		0	7.84033e-10	2.78582	0.00411582	-1.72936
			AT3G10600	CAT7		0	0.0201236	1.04661	0.0109086	-1.35161
			AT3G10815	AT3G10815		0	4.12464e-14	3.51349	0.000107754	-3.29317
			AT3G10930	AT3G10930		0	0.00331403	1.96811	0.000268858	-1.77161
			AT3G11340	UGT76B1		0	0.00147049	4.53806	2.58e-29	-2.87845
			AT3G13080	ABCC3		0	3.88494e-06	1.60564	0.00376775	-1.24283
			AT3G13432	AT3G13432		0	0.000166376	2.9654	0.00877604	-2.48086
			AT3G13433	AT3G13433		0	2.16069e-07	3.26691	0.000797634	-3.16125
			AT3G13610	AT3G13610		0	3.71589e-05	3.76782	0.00146206	-1.02369
			AT3G13790	ATBFRUCT1		0	7.32042e-06	2.0592	7.3e-05	-1.26183
			AT3G13950	AT3G13950		0	1.32802e-12	2.89921	5.82e-11	-2.28567
			AT3G14060	AT3G14060		0	5.99777e-07	2.06717	0.0107731	-1.21326
			AT3G14940	PPC3		0	7.45387e-20	1.69094	2.37e-08	-1.40182
			AT3G15518	AT3G15518		0	1.32386e-07	1.86098	1.71e-06	-1.7154
			AT3G15534	AT3G15534		0	0.00334685	2.38113	0.0118683	-2.42179
			AT3G15536	AT3G15536		0	8.40235e-09	3.14878	4.12e-10	-2.77911
			AT3G17790	PAP17		0	0.0471289	1.13496	0.0434909	-1.29455
			AT3G18250	AT3G18250		0	3.16041e-11	3.67567	3.52e-22	-2.09714
			AT3G18290	BTS		0	3.88162e-27	2.00263	1.53e-15	-1.73868
			AT3G18610	NUC-L2		0	0.00102481	1.05396	0.00154631	-1.16979
			AT3G19615	AT3G19615		0	2.18922e-14	4.15799	0.00166473	-3.25203
			AT3G21080	AT3G21080		0	0.000154584	2.56644	0.000363998	-1.72204
			AT3G21600	AT3G21600		0	1.04024e-18	1.67306	4.05e-05	-1.3037
			AT3G22600	AT3G22600		0	4.01955e-35	3.34972	2.94e-14	-2.39074
			AT3G22910	AT3G22910		0	8.57587e-49	2.75929	1.67e-11	-2.97182
			AT3G24900	RLP39		0	0.0255212	1.70669	6.66e-06	-2.19972
			AT3G25010	RLP41		0	1.76747e-35	2.00689	6.68e-39	-2.22518
			AT3G25882	NIMIN-2		0	7.63123e-10	1.64142	0.0281946	-1.07883
			AT3G26440	AT3G26440		0	1.30032e-32	2.38702	3.51e-15	-1.41204
			AT3G26470	AT3G26470		0	9.49128e-12	1.88267	2.07e-05	-1.48416
			AT3G27060	TSO2		0	0.00171141	1.16467	2.65e-07	-1.53284
			AT3G27630	AT3G27630		0	0.00147179	1.78881	0.0306783	-1.20246
			AT3G28210	PMZ		0	6.15683e-16	2.40722	0.0012455	-1.4099
			AT3G28510	AT3G28510		0	0.000103572	3.62148	1.59e-18	-4.98727
			AT3G28540	AT3G28540		0	0.000747378	1.54166	2.5e-11	-1.51629
			AT3G28580	AT3G28580		0	7.21813e-08	2.82682	2.6e-12	-2.05063
			AT3G28890	RLP43		0	4.51934e-08	2.86016	2.98e-06	-2.04592
			AT3G44300	NIT2		0	1.76734e-06	2.48359	0.0127688	-1.59231
			AT3G45130	LAS1		0	1.06637e-12	4.88295	1.15e-13	-3.04744
			AT3G45330	AT3G45330		0	0.0022782	2.31073	0.00374709	-2.54894
			AT3G45410	AT3G45410		0	6.37717e-07	1.48667	3.2e-08	-1.97834
			AT3G46080	AT3G46080		0	4.65979e-11	3.54131	7.95e-37	-2.58812
			AT3G46690	AT3G46690		0	1.69678e-12	2.9982	6.52e-09	-2.22019
			AT3G47480	AT3G47480		0	5.03145e-13	2.07924	4.02e-11	-2.35698
			AT3G47640	PYE		0	0.00102412	1.40529	0.0371767	-1.34196
			AT3G48850	PHT3;2		0	5.93453e-10	3.15876	0.024413	-3.06787
			AT3G49780	PSK4		0	9.42209e-35	1.84855	4.08e-14	-1.011
			AT3G50030	AT3G50030		0	0.00151872	2.60265	0.0086594	-2.4673
			AT3G50770	CML41		0	2.43588e-06	1.83757	7.03e-23	-3.02852
			AT3G50930	BCS1		0	6.04436e-10	1.98981	0.00764918	-1.2832
			AT3G51330	AT3G51330		0	6.47946e-06	1.10283	8.82e-10	-1.02618
			AT3G51860	CAX3		0	5.76299e-08	2.75462	4.14e-13	-2.86989
			AT3G52748	AT3G52748		0	5.04278e-11	2.48903	1.11e-05	-1.56621
			AT3G53150	UGT73D1		0	1.10402e-18	4.49822	8.01e-08	-2.30493
			AT3G54530	AT3G54530		0	5.36152e-06	3.10253	9.06e-08	-3.56947
			AT3G54810	BME3		0	3.87964e-09	1.1553	0.0386123	-1.02519
			AT3G55790	AT3G55790		0	3.54898e-18	4.43543	2.9e-07	-3.353
			AT3G55970	JRG21		0	1.97564e-13	3.29674	1.68e-08	-2.04805
			AT3G56891	AT3G56891		0	7.75896e-06	3.59391	1.24e-08	-2.87802
			AT3G56970	BHLH38		0	1.28322e-23	6.48772	6.16e-29	-4.7975
			AT3G56980	BHLH39		0	1.28818e-24	5.83013	9.33e-16	-4.56818
			AT3G57260	BGL2		0	1.20406e-16	2.72676	5.83e-65	-2.23088
			AT3G58150	AT3G58150		0	0.000236527	1.31817	0.00124251	-1.34428
			AT3G59700	HLECRK		0	6.82765e-20	1.71236	4.67e-07	-1.07854
			AT3G60120	BGLU27		0	7.2422e-13	4.03519	1.11e-13	-4.10445
			AT3G60140	DIN2		0	6.04076e-10	2.9664	8.58e-39	-2.76564
			AT3G60961	AT3G60961		0	7.54747e-05	3.01471	0.000164009	-3.0818
			AT3G60966	AT3G60966		0	0.000140958	2.21352	1.18e-05	-2.8978
			AT3G61190	BAP1		0	1.56912e-07	1.35389	4.67e-13	-1.61593
			AT3G61280	AT3G61280		0	1.07721e-06	1.39942	2.2e-09	-1.05451
			AT3G61390	AT3G61390		0	6.05608e-32	5.60088	2.67e-110	-6.45503
			AT3G61630	CRF6		0	9.02013e-06	1.10936	0.00503993	-1.14313
			AT3G63380	AT3G63380		0	0.00357592	1.72498	0.0422209	-1.59713
			AT4G00700	AT4G00700		0	6.28512e-15	2.11313	9.92e-12	-2.08766
			AT4G01870	AT4G01870		0	1.88325e-10	1.36682	8.45e-14	-1.15165
			AT4G03450	AT4G03450		0	0.00232056	1.14266	3.64e-05	-1.53495
			AT4G04490	CRK36		0	4.59497e-39	2.27713	4.54e-21	-1.58153
			AT4G04500	CRK37		0	2.56835e-10	2.32552	2.06e-05	-2.20964
			AT4G04510	CRK38		0	3.39468e-09	2.02535	0.000927839	-1.76053
			AT4G05030	AT4G05030		0	2.0651e-07	3.23594	2.83e-13	-4.08893
			AT4G05380	AT4G05380		0	1.91981e-05	2.84891	3.54e-05	-2.85667
			AT4G05540	AT4G05540		0	3.95522e-07	3.31393	1.64e-09	-3.76459
			AT4G05625	AT4G05625		0	3.64065e-23	4.70907	1.82e-26	-4.77893
			AT4G06195	AT4G06195		0	4.91222e-17	1.78853	1.4e-17	-2.32543
			AT4G08040	ACS11		0	3.66099e-08	2.03328	3.01e-05	-1.69191
			AT4G08555	AT4G08555		0	1.57052e-06	2.22447	0.00105662	-2.22179
			AT4G08867	AT4G08867		0	2.38459e-27	4.9208	1.07e-31	-4.99082
			AT4G08869	AT4G08869		0	2.04072e-15	4.23356	7.69e-17	-4.30298
			AT4G08950	EXO		0	4.02876e-08	1.32943	0.00849269	-1.5585
			AT4G09300	AT4G09300		0	7.2384e-05	2.79129	0.0356432	-1.83832
			AT4G09770	AT4G09770		0	0.00158886	2.6058	0.0356432	-1.89951
			AT4G10500	DLO1		0	1.69302e-44	3.97182	1.57e-49	-3.83232
			AT4G10860	AT4G10860		0	2.73801e-18	5.29047	1.23e-20	-5.71366
			AT4G11170	AT4G11170		0	5.40158e-05	3.58454	1.67e-31	-3.11608
			AT4G11340	AT4G11340		0	0.0104513	2.6215	0.000200079	-2.8635
			AT4G11350	AT4G11350		0	0.000393124	1.59335	0.0123771	-1.21002
			AT4G11655	AT4G11655		0	5.2106e-08	2.92974	1.06e-05	-3.82219
			AT4G11910	AT4G11910		0	1.98668e-06	1.83864	0.0383733	-1.27801
			AT4G12480	EARLI1		0	0.000626097	3.26646	0.00524338	-1.75238
			AT4G12490	AT4G12490		0	0.00015848	3.49156	2.8e-07	-2.75612
			AT4G12500	AT4G12500		0	3.43003e-10	2.99306	2.61e-06	-1.686
			AT4G12735	AT4G12735		0	2.08836e-18	4.67389	1.82e-12	-3.86295
			AT4G14368	AT4G14368		0	2.91127e-23	4.83873	1.08e-13	-2.75749
			AT4G14390	AT4G14390		0	0.00625879	1.82453	5.13e-05	-2.34447
			AT4G14630	GLP9		0	2.8703e-07	5.04356	8.84e-28	-3.414
			AT4G15610	AT4G15610		0	2.04663e-14	3.23671	3.83e-05	-1.7935
			AT4G16370	OPT3		0	1.47756e-07	1.75623	0.000260582	-1.52218
			AT4G17800	AT4G17800		0	1.38107e-07	2.65115	4.99e-05	-1.12396
			AT4G18360	GOX3		0	5.33909e-05	1.71047	0.00137596	-1.05734
			AT4G18430	RABA1E		0	8.54345e-05	3.32146	0.00302188	-2.11112
			AT4G19970	AT4G19970		0	2.78775e-10	1.73331	1.75e-06	-1.26825
			AT4G20000	AT4G20000		0	3.5505e-06	3.11615	2.65e-11	-1.92011
			AT4G20110	VSR7		0	1.80261e-11	1.37161	2.15e-15	-1.10834
			AT4G21120	AAT1		0	1.16787e-15	2.74201	4.57e-23	-1.75233
			AT4G21490	NDB3		0	3.4447e-05	2.82122	0.0111864	-2.06298
			AT4G21830	MSRB7		0	0.00218231	2.64998	0.00271172	-2.30094
			AT4G21840	MSRB8		0	0.0012323	3.93851	5.91e-14	-3.56209
			AT4G22070	WRKY31		0	3.68365e-06	4.10454	2.2e-09	-3.14693
			AT4G22960	AT4G22960		0	0.00021593	2.42054	0.0296456	-1.4264
			AT4G23070	RBL7		0	0.00265805	3.05578	0.00200541	-2.11062
			AT4G23150	CRK7		0	4.0022e-28	2.54859	1.27e-23	-2.08245
			AT4G23160	CRK8		0	1.45351e-06	1.76747	0.000407344	-1.25808
			AT4G23210	CRK13		0	3.54041e-06	1.81016	0.0083153	-1.68409
			AT4G23310	CRK23		0	6.00439e-06	2.21931	0.0229649	-1.2076
			AT4G23610	AT4G23610		0	3.30087e-07	2.17109	0.00594584	-1.04594
			AT4G23700	CHX17		0	9.52877e-24	3.12633	8.98e-23	-2.82835
			AT4G24000	CSLG2		0	0.000226028	3.69583	0.0356798	-1.82801
			AT4G25000	AMY1		0	1.18864e-07	1.58197	1.51e-05	-1.35269
			AT4G25700	BCH1		0	0.00719583	1.37271	0.00614235	-1.77197
			AT4G26200	ACS7		0	3.54061e-08	2.84498	0.00341903	-2.05366
			AT4G26260	MIOX4		0	0.0010946	1.88671	4.92e-09	-3.00097
			AT4G26890	MAPKKK16		0	4.78041e-12	1.70849	3.14e-07	-1.47122
			AT4G28390	AAC3		0	7.19651e-13	1.13302	1.86e-09	-1.19239
			AT4G28420	AT4G28420		0	0.0355072	1.34485	0.0156632	-1.78069
			AT4G28460	AT4G28460		0	8.43476e-15	4.20552	3.6e-05	-2.55747
			AT4G31230	AT4G31230		0	0.000185251	1.6664	0.00245552	-1.43467
			AT4G31970	CYP82C2		0	1.76667e-12	5.358	1.16e-18	-2.42901
			AT4G32480	AT4G32480		0	8.45142e-06	1.0873	0.00192298	-1.20651
			AT4G33420	AT4G33420		0	3.13439e-15	1.38703	5.83e-06	-1.173
			AT4G35180	LHT7		0	7.99076e-05	3.03948	0.00969564	-2.41306
			AT4G36700	AT4G36700		0	8.60456e-76	6.45289	3.65e-26	-4.44387
			AT4G37010	CEN2		0	2.52923e-09	3.00907	6.98e-12	-1.88527
			AT4G37370	CYP81D8		0	6.84075e-24	3.03268	2.3e-07	-2.31788
			AT4G37420	AT4G37420		0	1.20171e-10	3.81187	2.89e-06	-3.79931
			AT4G37710	VQ29		0	0.00240912	2.40384	0.000250564	-3.04966
			AT4G37900	AT4G37900		0	4.2192e-16	1.61806	1.39e-09	-1.25905
			AT4G37990	ELI3-2		0	4.76386e-22	5.04994	0.000175187	-3.44613
			AT4G39610	AT4G39610		0	0.0011168	2.47135	6.76e-05	-3.00934
			AT4G39670	AT4G39670		0	6.57972e-31	3.15026	0.000447251	-2.09737
			AT4G39675	AT4G39675		0	0.00341793	3.01215	0.0135517	-1.70893
			AT4G40020	AT4G40020		0	7.88499e-05	2.53407	1.22e-08	-2.73905
			AT5G01540	LECRKA4.1		0	0.0014575	1.58413	0.039526	-1.62209
			AT5G01542	AT5G01542		0	4.02482e-11	1.51557	5.03e-05	-1.1375
			AT5G01550	LECRKA4.2		0	8.12897e-19	2.05957	0.0127542	-1.29463
			AT5G02580	AT5G02580		0	0.00243487	2.75969	0.0235169	-1.84862
			AT5G02780	GSTL1		0	2.34533e-07	2.83863	2.62e-08	-1.47074
			AT5G05250	AT5G05250		0	2.8424e-06	2.67107	2.22e-10	-2.2661
			AT5G05340	PRX52		0	1.53679e-16	4.21632	6.06e-05	-2.85926
			AT5G05365	AT5G05365		0	4.35127e-13	1.74294	8.43e-06	-1.0848
			AT5G05995	AT5G05995		0	0.0389857	1.42044	2.17e-05	-1.46851
			AT5G06730	AT5G06730		0	0.000164348	2.13534	0.00509521	-1.60588
			AT5G07010	ST2A		0	0.0318314	2.08467	4.69e-05	-1.90036
			AT5G08790	ATAF2		0	0.0155873	1.26172	0.000236461	-1.18557
			AT5G09290	AT5G09290		0	9.30769e-07	2.00524	8.45e-14	-2.56311
			AT5G09570	AT5G09570		0	2.18776e-12	3.34028	4.48e-21	-2.50237
			AT5G10380	RING1		0	0.000553073	1.00436	1.42e-06	-1.37682
			AT5G10760	AT5G10760		0	1.40302e-11	2.05507	2.49e-10	-1.45592
			AT5G11210	GLR2.5		0	1.42046e-17	4.9135	7.18e-22	-3.42153
			AT5G11290	AT5G11290		0	0.0193848	2.15853	0.0463152	-1.99525
			AT5G11920	CWINV6		0	0.000379823	1.9391	0.00768665	-1.59493
			AT5G13080	WRKY75		0	4.10482e-14	3.24906	1.22e-13	-2.16762
			AT5G13170	SAG29		0	4.32332e-06	4.03915	0.000627521	-2.8407
			AT5G13210	AT5G13210		0	1.70909e-14	2.30583	0.00112851	-1.36032
			AT5G13330	RAP2.6L		0	5.29886e-13	2.47393	5.81e-08	-2.01823
			AT5G13370	AT5G13370		0	0.0116163	1.00768	0.00132273	-1.28247
			AT5G13740	ZIF1		0	5.04079e-06	1.85823	0.000239203	-1.72939
			AT5G14180	MPL1		0	2.40717e-06	2.59008	0.0312847	-1.24481
			AT5G14490	NAC085		0	5.14822e-06	3.25123	0.00118873	-2.71802
			AT5G16080	CXE17		0	3.31642e-15	2.20545	3.02e-10	-1.55716
			AT5G17760	AT5G17760		0	1.73672e-22	1.91168	9.84e-11	-1.52139
			AT5G18270	ANAC087		0	7.63452e-23	2.54344	5.68e-08	-1.78722
			AT5G18350	AT5G18350		0	1.34439e-08	3.50765	0.0203469	-1.48905
			AT5G19880	AT5G19880		0	5.11699e-15	4.28023	9.6e-12	-2.41034
			AT5G22540	AT5G22540		0	0.000335536	1.70327	2.69e-05	-2.34846
			AT5G22560	AT5G22560		0	0.000708422	2.63263	0.00379251	-2.55052
			AT5G22570	WRKY38		0	1.37669e-12	3.07383	1.21e-11	-2.84853
			AT5G24200	AT5G24200		0	1.0587e-13	2.38899	2.7e-19	-3.67897
			AT5G24240	AT5G24240		0	0.000137828	1.62428	0.0034529	-1.46235
			AT5G24530	DMR6		0	2.91932e-09	1.89657	4.76e-05	-1.19403
			AT5G24640	AT5G24640		0	1.29178e-15	4.57602	1.7e-15	-4.42064
			AT5G25250	FLOT1		0	0.00530254	2.13187	0.0387767	-1.43417
			AT5G25260	AT5G25260		0	1.16323e-21	2.63732	6.71e-24	-3.00176
			AT5G25830	GATA12		0	2.30301e-16	2.16297	1.45e-07	-2.15866
			AT5G26340	MSS1		0	0.000102477	1.99311	0.0127967	-1.41009
			AT5G26690	AT5G26690		0	9.72034e-10	1.81212	3.6e-16	-3.06053
			AT5G27420	CNI1		0	0.0172861	1.38004	0.02142	-1.37377
			AT5G35580	AT5G35580		0	2.85143e-05	1.96187	0.0136349	-1.73066
			AT5G36970	NHL25		0	1.81669e-05	3.15258	3.7e-05	-3.22018
			AT5G37490	AT5G37490		0	6.06778e-12	4.14033	1.73e-10	-3.84187
			AT5G38250	AT5G38250		0	0.0047339	2.93782	0.000908786	-1.37904
			AT5G38900	AT5G38900		0	9.93783e-32	2.96183	2.68e-25	-2.15813
			AT5G38910	AT5G38910		0	4.01052e-17	4.42043	0.00404979	-2.16739
			AT5G39050	PMAT1		0	3.79121e-17	1.29294	1.69e-09	-1.01846
			AT5G39520	AT5G39520		0	2.10677e-24	3.55263	1.27e-07	-2.06636
			AT5G39670	AT5G39670		0	1.20481e-09	1.6407	0.00376775	-1.49752
			AT5G40010	AATP1		0	2.24224e-20	4.35894	3.51e-26	-4.56937
			AT5G40690	AT5G40690		0	2.91081e-13	1.25701	5.97e-10	-1.15583
			AT5G40990	GLIP1		0	3.09008e-08	3.74051	5.54e-05	-2.92086
			AT5G41660	AT5G41660		0	9.64278e-14	4.11763	1.12e-14	-4.18692
			AT5G42380	CML37		0	6.15948e-07	2.79037	0.00102728	-2.23547
			AT5G42830	AT5G42830		0	6.72728e-05	1.52842	0.000351908	-2.18166
			AT5G43580	UPI		0	1.66629e-06	2.22086	5.29e-05	-1.34548
			AT5G44575	AT5G44575		0	1.00113e-15	1.76972	1.91e-09	-1.43967
			AT5G44990	AT5G44990		0	1.2315e-07	4.00208	4.93e-06	-2.58107
			AT5G45090	PP2-A7		0	1.35658e-07	3.47802	4.31e-05	-2.99526
			AT5G45630	AT5G45630		0	0.0232555	2.0834	5.37e-06	-1.73961
			AT5G45890	SAG12		0	1.19e-14	6.65413	2e-06	-6.17335
			AT5G46050	PTR3		0	0.000104525	2.92207	7.61e-06	-1.28324
			AT5G46960	AT5G46960		0	0.00604034	1.31602	1.58e-13	-4.2687
			AT5G47850	CCR4		0	1.48384e-05	3.91355	3.32e-06	-1.36272
			AT5G48400	GLR1.2		0	5.31825e-13	3.28869	0.000193161	-2.87101
			AT5G48410	GLR1.3		0	4.00176e-11	3.25142	2.25e-11	-2.66565
			AT5G49690	AT5G49690		0	0.000316372	1.48176	0.00287752	-1.19239
			AT5G50300	AZG2		0	1.34261e-05	3.0143	0.00215294	-2.61823
			AT5G50760	AT5G50760		0	0.000325569	1.7445	0.0192328	-1.49535
			AT5G51440	AT5G51440		0	3.63004e-19	2.61564	0.00991563	-2.5693
			AT5G52720	AT5G52720		0	0.0321919	1.52177	7.1e-06	-3.12811
			AT5G52760	AT5G52760		0	1.8232e-05	1.92444	0.0033311	-1.24412
			AT5G53110	AT5G53110		0	2.04142e-05	1.78456	0.000776536	-1.21923
			AT5G53230	AT5G53230		0	5.77258e-06	3.237	0.0192082	-2.15268
			AT5G53450	ORG1		0	4.62085e-11	2.44407	1.54e-09	-2.28664
			AT5G54165	AT5G54165		0	0.00459927	2.80785	0.00877752	-1.25406
			AT5G55150	AT5G55150		0	8.84076e-13	4.3042	1.05e-07	-3.35524
			AT5G55270	AT5G55270		0	4.44709e-05	2.75827	0.0312764	-2.21874
			AT5G56320	EXPA14		0	1.39589e-05	2.0158	0.00376775	-1.97513
			AT5G57480	AT5G57480		0	9.6101e-18	2.158	9.81e-09	-1.26807
			AT5G57510	AT5G57510		0	1.12966e-07	3.06613	9.51e-07	-2.04528
			AT5G58080	RR18		0	0.0464079	1.95747	0.000843239	-2.75446
			AT5G58570	AT5G58570		0	0.00100857	1.10724	0.00375346	-1.4184
			AT5G59490	AT5G59490		0	6.57731e-07	2.11143	0.000310372	-1.55079
			AT5G59510	RTFL5		0	0.00404397	2.29465	0.00575825	-2.35548
			AT5G59820	RHL41		0	0.00124253	2.04905	4.93e-05	-1.54911
			AT5G60250	AT5G60250		0	3.84254e-11	1.67275	4.88e-05	-1.0322
			AT5G61490	AT5G61490		0	0.00795565	1.35973	0.00865735	-1.61535
			AT5G62150	AT5G62150		0	4.40125e-05	2.34809	0.00040672	-1.86589
			AT5G62480	GSTU9		0	4.12317e-14	2.29841	3.69e-05	-1.93942
			AT5G63225	AT5G63225		0	1.28322e-23	4.70048	1.83e-37	-5.15251
			AT5G64000	SAL2		0	3.42611e-12	1.50122	1.76e-12	-1.60704
			AT5G64790	AT5G64790		0	3.51897e-12	3.96966	0.000122533	-2.88675
			AT5G64810	WRKY51		0	6.09259e-06	2.30484	3.43e-07	-2.31051
			AT5G64890	PROPEP2		0	7.29633e-06	3.22205	1.38e-05	-3.28983
			AT5G67310	CYP81G1		0	0.0030008	1.76625	0.0073617	-1.48838
			AT5G67340	AT5G67340		0	1.6977e-28	1.9403	1.15e-13	-1.157
			AT5G67370	CGLD27		0	0.0102918	1.34742	0.0106146	-1.6519
		Downregulated	AT1G01190	CYP78A8		0	0.000152545	-1.16973
			AT1G01390	AT1G01390		0	0.0261509	-1.77635
			AT1G04090	AT1G04090		0	0.0115785	-1.28573
			AT1G04877	AT1G04877		0	0.0199057	-1.69048
			AT1G05817	AT1G05817		0	0.00686501	-2.19044
			AT1G06257	AT1G06257		0	0.00537118	-1.47299
			AT1G08380	PSAO		0	1.34517e-13	-1.05451
			AT1G09240	NAS3		0	0.000141436	-3.11834
			AT1G09350	GOLS3		0	0.0290663	-1.35134
			AT1G09750	AT1G09750		0	0.0120477	-1.15461
			AT1G10980	AT1G10980		0	0.00965935	-1.24569
			AT1G12010	AT1G12010		0	0.0346797	-1.47762
			AT1G12570	AT1G12570		0	1.75899e-10	-1.0516
			AT1G13650	AT1G13650		0	5.6732e-05	-2.18922
			AT1G14420	AT59		0	0.0359318	-1.97722
			AT1G15580	IAA5		0	0.000512541	-1.20299
			AT1G21500	AT1G21500		0	1.03687e-21	-1.14559
			AT1G22650	AN-INVD		0	0.000100107	-1.08439
			AT1G23935	AT1G23935		0	0.000199784	-1.04983
			AT1G26945	KDR		0	1.60215e-07	-1.05106
			AT1G29420	AT1G29420		0	0.000329944	-1.63734
			AT1G29450	AT1G29450		0	2.37374e-09	-1.0826
			AT1G29460	AT1G29460		0	2.15767e-08	-1.38815
			AT1G29490	AT1G29490		0	0.0136345	-1.96313
			AT1G29500	AT1G29500		0	5.55664e-08	-1.29749
			AT1G29510	SAUR68		0	0.000869678	-1.16681
			AT1G29930	CAB1		0	1.28789e-07	-1.147
			AT1G33930	AT1G33930		0	0.0102822	-1.28673
			AT1G48330	AT1G48330		0	3.63078e-05	-1.12575
			AT1G49010	AT1G49010		0	0.0173836	-1.1346
			AT1G50110	AT1G50110		0	1.2587e-06	-1.09164
			AT1G51550	AT1G51550		0	2.8613e-05	-1.1253
			AT1G53700	WAG1		0	0.0259347	-1.08786
			AT1G58725	AT1G58725		0	0.0402294	-1.56787
			AT1G59406	AT1G59406		0	0.0402294	-1.56787
			AT1G60960	IRT3		0	3.71589e-05	-1.62766
			AT1G61520	LHCA3		0	2.69707e-12	-1.06502
			AT1G64360	AT1G64360		0	4.59664e-17	-1.16121
			AT1G64860	SIGA		0	0.00249033	-1.04464
			AT1G66940	AT1G66940		0	0.0109967	-1.01902
			AT1G68725	AP19		0	3.61202e-09	-1.07197
			AT1G71015	AT1G71015		0	0.0135565	-1.00723
			AT1G71030	MYBL2		0	2.15767e-08	-1.37683
			AT1G74670	GASA6		0	0.0010593	-1.40169
			AT1G74890	ARR15		0	0.00126283	-1.19991
			AT1G74930	ORA47		0	0.0309971	-1.94168
			AT1G77870	MUB5		0	0.00138808	-1.38066
			AT1G78090	TPPB		0	0.00982756	-1.41942
			AT2G03750	AT2G03750		0	0.00133033	-1.00543
			AT2G05070	LHCB2.2		0	3.73735e-15	-1.15667
			AT2G06520	PSBX		0	1.91344e-13	-1.01441
			AT2G07435	AT2G07435		0	0.000808751	-1.99124
			AT2G09955	AT2G09955		0	0.00743215	-2.21457
			AT2G15620	NIR1		0	9.08485e-05	-1.06422
			AT2G18010	AT2G18010		0	0.0119303	-1.35583
			AT2G18470	PERK4		0	0.0427889	-1.16224
			AT2G20250	AT2G20250		0	8.05989e-08	-1.01256
			AT2G22770	NAI1		0	4.47951e-12	-1.05017
			AT2G25900	ATCTH		0	0.00723486	-1.02716
			AT2G26020	PDF1.2B		0	0.0290047	-2.09172
			AT2G28700	AGL46		0	0.0334276	-1.82573
			AT2G29170	AT2G29170		0	6.62177e-09	-1.09106
			AT2G30570	PSBW		0	7.01004e-17	-1.16696
			AT2G34430	LHB1B1		0	0.0234971	-2.49044
			AT2G34620	AT2G34620		0	1.91549e-23	-1.32086
			AT2G41990	AT2G41990		0	0.0289042	-1.25512
			AT2G43870	AT2G43870		0	0.0208233	-1.6772
			AT2G45610	AT2G45610		0	0.030413	-2.11408
			AT3G02980	MCC1		0	0.0366087	-1.09674
			AT3G03820	SAUR29		0	9.39972e-06	-1.01448
			AT3G03830	SAUR28		0	0.00371491	-1.46586
			AT3G03850	SAUR26		0	7.88159e-10	-1.17674
			AT3G08455	AT3G08455		0	0.000914051	-2.81342
			AT3G08940	LHCB4.2		0	1.34517e-13	-1.08589
			AT3G10520	HB2		0	0.0116458	-1.37441
			AT3G11050	FER2		0	0.0238271	-1.37567
			AT3G14540	AT3G14540		0	0.0131989	-1.34112
			AT3G14760	AT3G14760		0	4.46928e-10	-1.123
			AT3G16120	AT3G16120		0	0.00971485	-1.14015
			AT3G16410	NSP4		0	3.73762e-12	-1.08363
			AT3G17580	AT3G17580		0	0.0334917	-1.70169
			AT3G18070	BGLU43		0	0.000899598	-1.04324
			AT3G28060	UMAMIT43		0	0.00778555	-2.10206
			AT3G28500	AT3G28500		0	0.00281907	-1.17122
			AT3G43850	AT3G43850		0	0.00726938	-3.43985
			AT3G44900	CHX4		0	0.0188276	-1.258
			AT3G45940	AT3G45940		0	0.0120347	-1.98401
			AT3G46780	PTAC16		0	3.21005e-17	-1.11379
			AT3G48290	CYP71A24		0	0.0447723	-1.11304
			AT3G54890	LHCA1		0	2.12975e-10	-1.01734
			AT3G55646	AT3G55646		0	0.0122789	-1.42533
			AT3G57157	AT3G57157		0	0.00491809	-1.03981
			AT3G58850	PAR2		0	4.05433e-16	-1.31941
			AT3G59230	AT3G59230		0	0.0160879	-1.68051
			AT3G59710	AT3G59710		0	0.00246154	-1.20685
			AT3G60390	HAT3		0	0.000145225	-1.09073
			AT3G61090	AT3G61090		0	1.39342e-05	-2.00436
			AT3G61680	AT3G61680		0	0.0277402	-1.14138
			AT3G61840	AT3G61840		0	5.33684e-05	-1.31584
			AT3G62070	AT3G62070		0	0.00256986	-1.09897
			AT3G63088	RTFL14		0	0.0482255	-1.26548
			AT3G63110	IPT3		0	0.00153554	-1.19503
			AT4G02770	PSAD-1		0	7.12369e-17	-1.1581
			AT4G03380	AT4G03380		0	0.00284431	-1.98017
			AT4G10340	LHCB5		0	1.78406e-15	-1.23926
			AT4G13495	AT4G13495		0	8.79489e-10	-1.02847
			AT4G13990	AT4G13990		0	0.0141174	-1.00387
			AT4G15210	BAM5		0	0.0401477	-1.03989
			AT4G15990	AT4G15990		0	1.96873e-06	-2.104
			AT4G17160	RABB1A		0	0.027408	-1.13757
			AT4G21970	AT4G21970		0	0.000142609	-1.86707
			AT4G22560	AT4G22560		0	9.40152e-07	-1.08753
			AT4G24780	AT4G24780		0	7.23755e-06	-1.13814
			AT4G26530	FBA5		0	0.0119591	-1.02289
			AT4G28790	AT4G28790		0	0.00847952	-1.8364
			AT4G38825	AT4G38825		0	0.00160402	-2.02513
			AT4G38850	SAUR15		0	7.10731e-06	-1.08907
			AT4G39250	RL1		0	0.0354216	-1.20363
			AT5G01530	LHCB4.1		0	6.64006e-15	-1.15455
			AT5G02160	AT5G02160		0	0.0229646	-1.34276
			AT5G02865	AT5G02865		0	0.000983322	-2.16866
			AT5G03395	AT5G03395		0	0.0216678	-2.73506
			AT5G03545	AT5G03545		0	0.00413475	-1.2079
			AT5G04060	AT5G04060		0	1.41495e-14	-1.04763
			AT5G04590	SIR		0	7.13681e-13	-1.02625
			AT5G05840	AT5G05840		0	0.0173299	-1.02002
			AT5G08410	FTRA2		0	1.35477e-18	-1.03377
			AT5G12050	AT5G12050		0	0.0208452	-1.59411
			AT5G12980	AT5G12980		0	2.13882e-10	-1.00582
			AT5G14110	AT5G14110		0	0.00418568	-1.84975
			AT5G14550	AT5G14550		0	0.00159189	-1.12569
			AT5G15900	TBL19		0	0.0039581	-1.36279
			AT5G16530	PIN5		0	0.0432231	-1.51262
			AT5G18010	SAUR19		0	1.50098e-06	-2.03268
			AT5G18020	SAUR20		0	2.03731e-16	-1.40015
			AT5G18030	AT5G18030		0	6.90891e-13	-1.65691
			AT5G18050	SAUR22		0	1.41589e-11	-2.07965
			AT5G18060	SAUR23		0	9.31279e-11	-1.65365
			AT5G18080	SAUR24		0	8.25218e-14	-1.54275
			AT5G20635	AGG3		0	5.5117e-07	-1.15858
			AT5G20640	AT5G20640		0	0.0112581	-1.35763
			AT5G22390	AT5G22390		0	0.000243999	-1.37014
			AT5G24580	AT5G24580		0	7.53075e-15	-1.48095
			AT5G25460	DGR2		0	0.000299265	-1.0449
			AT5G25980	TGG2		0	2.14417e-14	-1.03125
			AT5G26200	AT5G26200		0	3.19017e-22	-1.6072
			AT5G26970	AT5G26970		0	0.0290047	-1.12958
			AT5G35490	MRU1		0	0.000649495	-1.08362
			AT5G35525	AT5G35525		0	0.0164857	-1.11633
			AT5G38005	AT5G38005		0	0.00305613	-1.11011
			AT5G38120	4CLB		0	0.0033951	-1.25685
			AT5G39240	AT5G39240		0	0.0478841	-1.88646
			AT5G39860	PRE1		0	0.00631855	-1.64297
			AT5G41761	AT5G41761		0	0.00661073	-1.00057
			AT5G43030	AT5G43030		0	0.0332227	-1.82464
			AT5G44430	PDF1.2C		0	0.0279225	-1.74594
			AT5G45820	CIPK20		0	6.16985e-05	-1.3438
			AT5G48050	AT5G48050		0	0.0191751	-1.40863
			AT5G48900	AT5G48900		0	2.36354e-08	-1.34422
			AT5G51795	AT5G51795		0	0.0122997	-1.30292
			AT5G54585	AT5G54585		0	0.000295741	-1.52449
			AT5G57345	AT5G57345		0	4.04252e-13	-1.18013
			AT5G58310	MES18		0	0.00535889	-1.59623
			AT5G59070	AT5G59070		0	0.0238628	-1.52689
			AT5G63180	AT5G63180		0	6.92403e-06	-1.14922
			AT5G67411	AT5G67411		0	0.00044454	-2.26111
			ATCG00070	PSBK		0	3.94826e-06	-1.08824
			ATCG00080	PSBI		0	8.71334e-06	-1.2163
			ATCG00470	ATPE		0	6.12551e-09	-1.12467
			ATCG00480	PB		0	7.80915e-16	-1.02486
	Sig. CS100vBS100		AT1G03130	PSAD-2		0	3.63004e-19	-1.31832	5.05e-09	1.21614
			AT1G04540	AT1G04540		0	6.89305e-09	-1.94048	0.000447251	1.44227
			AT1G06980	AT1G06980		0	5.0428e-06	-1.36155	0.00399509	1.17133
			AT1G07737	AT1G07737		0	5.01867e-22	-1.24846	3.07e-09	1.06837
			AT1G10657	AT1G10657		0	0.000178426	-1.46342	6.08e-11	1.6038
			AT1G12080	AT1G12080		0	3.63004e-19	-1.4714	3.17e-06	1.0254
			AT1G15820	LHCB6		0	1.13924e-17	-1.27024	1.19e-08	1.04378
			AT1G15825	AT1G15825		0	1.32508e-22	-1.29054	1.28e-15	1.22195
			AT1G15830	AT1G15830		0	1.49116e-09	-1.24086	3.12e-10	1.18751
			AT1G20620	CAT3		0	0.00381716	-1.50663	0.00325785	1.88702
			AT1G23130	AT1G23130		0	2.14584e-45	-1.70525	2.8e-18	1.24883
			AT1G29395	COR413IMI		0	0.000199784	-1.04983	0.00223466	2.81384
			AT1G31330	PSAF		0	5.42579e-37	-1.74445	8.81e-18	1.49189
			AT1G31335	AT1G31335		0	7.26775e-15	-1.39044	1.37e-07	1.19766
			AT1G32540	LOL1		0	2.4601e-27	-2.33454	2.96e-18	1.98821
			AT1G51400	AT1G51400		0	1.61742e-28	-1.28752	1.59e-13	1.14808
			AT1G51402	AT1G51402		0	5.488e-16	-1.13243	1.43e-08	1.27538
			AT1G52240	ROPGEF11		0	2.58971e-05	-1.01059	0.000486822	1.02737
			AT1G53885	AT1G53885		0	1.65148e-06	-1.88176	3.04e-06	1.99432
			AT1G53903	AT1G53903		0	1.65148e-06	-1.88176	3.04e-06	1.99432
			AT1G58290	HEMA1		0	4.0022e-28	-2.47395	2.2e-12	2.1519
			AT1G60950	FEDA		0	2.62133e-28	-1.88837	8.02e-13	1.48766
			AT1G65450	GLC		0	7.46833e-11	-1.06622	0.0022145	1.2605
			AT1G67870	AT1G67870		0	4.7771e-32	-1.41595	1.13e-15	1.1484
			AT1G68190	BBX27		0	0.00819376	-1.14382	0.00177399	1.28574
			AT1G68600	AT1G68600		0	3.73716e-14	-1.00351	1.85e-08	1.37402
			AT1G68650	AT1G68650		0	6.94999e-08	-3.78126	0.00316382	3.16148
			AT1G69530	EXPA1		0	2.14417e-14	-1.56522	8.91e-05	1.15707
			AT1G70560	TAA1		0	6.14608e-06	-1.1695	1.19e-10	1.33774
			AT1G74000	SS3		0	0.0027926	-1.04382	0.0170073	1.35126
			AT1G77960	AT1G77960		0	8.12783e-11	-3.63908	1.15e-06	3.69721
			AT1G78990	AT1G78990		0	6.65297e-06	-1.55769	0.0149304	1.49955
			AT1G79840	GL2		0	2.60816e-15	-1.01381	6.73e-05	1.22592
			AT2G04032	ZIP7		0	5.9087e-09	-1.15284	0.00337233	1.54056
			AT2G18328	RL4		0	4.26464e-08	-1.48796	4.43e-09	1.34529
			AT2G20750	EXPB1		0	1.12444e-17	-2.1755	0.036504	1.31639
			AT2G20870	AT2G20870		0	5.81906e-05	-1.59626	2.29e-05	1.56749
			AT2G21540	SFH3		0	1.30718e-15	-1.51226	2.93e-07	1.36606
			AT2G21650	MEE3		0	1.52329e-66	-3.14462	1.55e-44	3.15626
			AT2G22200	AT2G22200		0	0.000607034	-1.22946	0.00590322	1.06163
			AT2G22810	ACS4		0	9.82112e-17	-1.74577	0.000126815	1.10555
			AT2G25130	AT2G25130		0	0.00158886	-1.58537	0.0173488	1.6791
			AT2G26500	AT2G26500		0	8.4001e-18	-1.47315	5.38e-10	1.28138
			AT2G32870	AT2G32870		0	1.98932e-65	-2.02137	7.38e-23	1.41718
			AT2G33850	AT2G33850		0	1.33101e-22	-1.13023	2.93e-05	1.24357
			AT2G36885	AT2G36885		0	4.50815e-30	-2.94745	0.000473987	1.37772
			AT2G40300	FER4		0	3.56416e-38	-2.99667	2.96e-18	3.02388
			AT2G41870	AT2G41870		0	1.08895e-20	-1.17019	5.26e-15	1.12976
			AT2G45600	AT2G45600		0	4.79265e-10	-1.02123	1.59e-07	1.02746
			AT2G46530	ARF11		0	1.32642e-06	-1.45555	3.34e-07	1.33519
			AT3G16130	ROPGEF13		0	0.00543516	-1.01311	0.0352513	1.11617
			AT3G16670	AT3G16670		0	8.09598e-40	-1.60855	2.06e-06	1.0889
			AT3G21055	PSBTN		0	6.74781e-31	-1.47447	1.78e-15	1.21964
			AT3G23080	AT3G23080		0	0.00341035	-1.17077	0.0185758	1.09307
			AT3G23090	AT3G23090		0	4.5615e-13	-1.19885	0.0186069	1.20188
			AT3G25770	AOC2		0	1.26412e-10	-1.02292	6.44e-10	1.4302
			AT3G26200	CYP71B22		0	0.0324963	-1.24707	0.000238106	1.1769
			AT3G27690	LHCB2.3		0	1.21586e-44	-1.80771	2.72e-24	1.55646
			AT3G43670	AT3G43670		0	2.22323e-48	-2.99601	5.11e-17	2.28961
			AT3G49160	AT3G49160		0	3.68318e-55	-5.1809	5.16e-22	4.5179
			AT3G50350	AT3G50350		0	1.0054e-12	-1.26308	1.56e-06	1.43407
			AT3G52550	AT3G52550		0	2.70162e-07	-1.12345	3.52e-06	1.21597
			AT3G55230	AT3G55230		0	0.0436291	-1.02995	0.0112772	1.43902
			AT3G55240	AT3G55240		0	1.08139e-12	-3.847	3.42e-11	3.97867
			AT3G59010	PME61		0	4.85104e-16	-1.05031	2.77e-05	1.1742
			AT3G61470	LHCA2		0	7.40851e-16	-1.19203	1.56e-07	1.06503
			AT3G61870	AT3G61870		0	8.67098e-34	-1.60334	3.32e-27	1.45373
			AT4G01380	AT4G01380		0	0.000116355	-2.24776	0.00360567	2.30364
			AT4G01390	AT4G01390		0	2.8542e-39	-4.32978	1.84e-22	4.17303
			AT4G04770	ABCI8		0	2.10808e-10	-1.88248	2.27e-08	1.53403
			AT4G05180	PSBQ-2		0	6.83093e-22	-1.37523	2.82e-10	1.22069
			AT4G06115	AT4G06115		0	1.69449e-08	-2.21329	9.83e-05	1.79755
			AT4G06130	MIR3932B		0	3.44316e-34	-2.52862	6.13e-12	1.8579
			AT4G08390	SAPX		0	7.7165e-11	-2.06783	1.89e-06	1.71074
			AT4G11290	AT4G11290		0	9.71703e-08	-1.722	0.00268304	1.33642
			AT4G11460	CRK30		0	4.45979e-05	-1.5855	0.00186779	1.53455
			AT4G13250	NYC1		0	3.34231e-82	-2.3276	2.04e-58	2.12452
			AT4G13560	UNE15		0	6.80858e-06	-1.7249	1.53e-05	1.98003
			AT4G13570	HTA4		0	4.69589e-05	-1.41692	3.02e-06	1.8461
			AT4G13572	AT4G13572		0	6.19114e-16	-1.63329	4.72e-07	1.17953
			AT4G13575	AT4G13575		0	3.83182e-20	-2.62429	1.07e-10	2.15645
			AT4G15500	UGT84A4		0	2.19367e-05	-1.0401	0.00063066	1.03888
			AT4G17860	AT4G17860		0	2.49095e-07	-1.53603	0.000171719	1.73536
			AT4G18440	AT4G18440		0	4.78641e-34	-1.39865	1.59e-27	1.58887
			AT4G24120	YSL1		0	3.35371e-10	-1.85533	2.01e-13	1.98926
			AT4G25020	AT4G25020		0	8.29757e-06	-1.18501	0.0308211	1.0014
			AT4G25030	AT4G25030		0	3.67971e-07	-1.32676	0.000408053	1.31422
			AT4G25420	GA20OX1		0	2.11078e-08	-1.34015	0.00680792	1.20542
			AT4G28720	YUC8		0	0.0187469	-2.24901	0.0342929	2.19212
			AT4G32690	GLB3		0	5.41089e-11	-1.32248	7.25e-09	1.39072
			AT4G35430	AT4G35430		0	0.000152469	-1.17556	0.0290368	1.04307
			AT4G36050	AT4G36050		0	4.00041e-10	-1.3041	8.95e-10	1.17601
			AT4G38340	AT4G38340		0	0.020048	-1.03527	0.0152731	1.72099
			AT5G01600	FER1		0	4.10482e-14	-2.55538	0.00172554	2.56653
			AT5G02540	AT5G02540		0	3.8327e-10	-1.64366	6.53e-07	1.35484
			AT5G08030	GDPD6		0	9.92924e-17	-2.48175	0.0170073	2.02409
			AT5G09220	AAP2		0	2.06106e-24	-1.23625	2.48e-05	1.13842
			AT5G10170	MIPS3		0	4.50815e-30	-1.70058	1.57e-07	1.53654
			AT5G14360	AT5G14360		0	1.08949e-05	-2.01179	0.0352359	1.59174
			AT5G17170	ENH1		0	2.69845e-10	-2.76272	1.06e-07	2.41601
			AT5G25880	NADP-ME3		0	2.07096e-07	-1.10973	0.000616233	1.4519
			AT5G40850	UPM1		0	5.02088e-13	-1.62464	0.00603254	1.13551
			AT5G45220	AT5G45220		0	0.000549258	-1.23705	0.00025749	1.52395
			AT5G45410	AT5G45410		0	3.4135e-08	-1.2082	9.9e-05	1.14948
			AT5G47240	NUDT8		0	2.99626e-06	-1.63237	1.04e-07	1.83513
			AT5G50335	AT5G50335		0	7.74689e-07	-1.45619	0.017974	1.05482
			AT5G50950	FUM2		0	1.31683e-14	-1.6073	1.64e-06	1.45326
			AT5G51010	AT5G51010		0	9.11394e-11	-1.47073	2.47e-05	1.14676
			AT5G51720	NEET		0	4.22502e-26	-6.07509	1.31e-14	5.65907
			AT5G54270	LHCB3		0	1.0106e-14	-1.20005	1.45e-07	1.01105
			AT5G54530	AT5G54530		0	3.66721e-05	-1.01215	1.18e-07	1.09481
			AT5G59080	AT5G59080		0	2.73088e-10	-1.39146	7.95e-22	1.28302
			AT5G59400	AT5G59400		0	1.71932e-19	-2.41053	2.36e-08	2.07635
			AT5G64040	PSAN		0	5.0699e-52	-1.96685	1.08e-29	1.73299
			AT5G66620	DAR6		0	4.49115e-07	-2.36076	0.000107144	2.21445
			AT5G66630	DAR5		0	3.71589e-05	-1.56938	0.0122625	1.437
Downreg CS1vBS1			AT1G13609	AT1G13609	3.74e-07	-3.7849	1.75465e-19	5.75702	2.70716e-28	-4.97987
			AT1G47395	AT1G47395	0.00064528	-3.16268	3.62824e-27	5.20294	2.51497e-06	-4.54639
			AT1G47400	AT1G47400	0.0148565	-3.06363	1.23976e-11	5.02403	0.000593412	-4.21901
			AT2G30760	AT2G30760	1.55e-05	-3.17659	6.86997e-26	3.09271	4.99803e-18	-2.84305
			AT2G30766	AT2G30766	1.67e-14	-4.40307	9.5965e-18	3.14504	9.425e-10	-3.28933

## Sheet: Unique shoot btsl1x2
					CS1vBS1		CS1vBS100		CS100vBS100
			TAIR ID	Gene name	qval	log2FC	qval	log2FC	qval	log2FC
		Upregulated	AT3G28550	AT3G28550			0.0356441	1.8983
			AT3G20340	AT3G20340			1.19612e-05	1.60644
			AT3G18400	NAC058			0.0133322	1.34757
			AT2G23010	SCPL9			0.000473663	1.33151
			AT5G47330	AT5G47330			0.0117502	1.32028
			AT5G48010	THAS1			0.0210522	1.25208
			AT4G17470	AT4G17470			0.0356441	1.24504
			AT5G48000	CYP08A2			0.0318757	1.20791
			AT1G08830	CSD1			3.30159e-05	1.17493
			AT3G05690	NF-YA2			2.25683e-06	1.15296
			AT4G23600	CORI3			0.000177955	1.11177
			AT4G14020	AT4G14020			2.02754e-09	1.0944
			AT3G25820	TPS23			0.00978147	1.09103
			AT3G25830	TPS27			0.00978147	1.09103
			AT5G48560	AT5G48560			0.00733849	1.00274
Sig. CS1vBS1			AT2G01008	AT2G01008	9.73e-17	1.305	4.51261e-12	1.31001
	Sig. CS100vBS100		AT5G10140	FLC	4.39e-06	1.46451	0.0153704	1.34771	8.39791e-07	1.61754
			AT3G05945	AT3G05945			2.25683e-06	1.21843	2.42e-06	1.70378
		Downregulated	AT4G15690	GRXS5			0.0175502	-1.00684
			AT1G11710	AT1G11710			0.0242491	-1.00931
			AT5G63160	BT1			9.51836e-07	-1.09754
	sig. CS100vBS100		AT1G03020	GRXS1			1.24691e-06	-3.75173	1.29e-19	-4.46611
			AT2G26790	AT2G26790			0.0202009	-1.3922	0.000236461	-1.51888
			AT4G15670	GRXS7			0.024457	-1.21438	0.00140106	-1.46861
			AT4G15680	GRXS4			0.00113336	-1.00432	3.38e-07	-1.13474
Sig. CS1vBS1			AT1G07887	AT1G07887	1.28e-30	-4.91085	3.38502e-08	-3.76653	1.10713e-09	-3.79275
			AT1G18910	AT1G18910	1.28e-13	-1.58675	2.96219e-05	-1.04097	3.29363e-17	-1.50285
			AT2G05825	AT2G05825	0.00176382	-3.25732	0.00111129	-3.32422	4.92127e-10	-3.8241
			AT2G06995	AT2G06995	0.000367408	-2.1835	5.59268e-06	-3.08064	4.28286e-07	-3.02537
			AT4G04223	AT4G04223	3.34e-09	-1.02057	3.10998e-19	-1.42341	5.02971e-29	-1.57099

## Sheet: btsl1x2 shoot control
					CS1 v BS1		CS1 v CS100		CS1 v BS100		CS100 v BS100		BS1 v BS100
			TAIR ID	Gene name	qval	log2FC	qval	log2FC	qval	log2FC	qval	log2FC	qval	log2FC
	Upreg CS1vBS100	Upregulated	AT5G10140	FLC	4.39e-06	1.46451	0.686838	-0.264305	0.0153704	1.34771	8.39791e-07	1.61754	0.999848	-0.115091
			AT2G01008	AT2G01008	9.73e-17	1.305	2.05505e-10	0.962969	4.51261e-12	1.31001	0.0894782	0.350161	0.999848	0.00779097
		Downregulated	AT5G50310	AT5G50310	4.85e-25	-1.36923	0.827209	-0.059071	0.0214884	-0.786365	0.00151552	-0.724453	0.490866	0.585902
			AT3G09922	IPS1	0.0128739	-2.65549	0.155408	-2.16067	0.767463	-0.71346	0.677815	1.47671	0.999848	-0.302634
Sig. CS100vBS100	Upreg in CS1vCS100		AT1G13609	AT1G13609	3.74e-07	-3.7849	1.75465e-19	5.75702	0.924937	0.773646	2.70716e-28	-4.97987	0	0
			AT1G47395	AT1G47395	0.00064528	-3.16268	3.62824e-27	5.20294	0.963235	0.654471	2.51497e-06	-4.54639	0	0
			AT1G47400	AT1G47400	0.0148565	-3.06363	1.23976e-11	5.02403	0.962618	0.802683	0.000593412	-4.21901	0	0
			AT2G30760	AT2G30760	1.55e-05	-3.17659	6.86997e-26	3.09271	0.957885	0.247245	4.99803e-18	-2.84305	0	0
			AT2G30766	AT2G30766	1.67e-14	-4.40307	9.5965e-18	3.14504	0.982929	-0.146126	9.425e-10	-3.28933	0	0
	Downreg CS1vBS100		AT1G07887	AT1G07887	1.28e-30	-4.91085	0.938974	0.0245505	3.38502e-08	-3.76653	1.10713e-09	-3.79275	0.999848	1.15182
			AT1G18910	AT1G18910	1.28e-13	-1.58675	0.0061149	0.464193	2.96219e-05	-1.04097	3.29363e-17	-1.50285	0.999848	0.549211
			AT2G05825	AT2G05825	0.00176382	-3.25732	0.61973	0.358005	0.00111129	-3.32422	4.92127e-10	-3.8241	0	0
			AT2G06995	AT2G06995	0.000367408	-2.1835	0.897102	-0.0807333	5.59268e-06	-3.08064	4.28286e-07	-3.02537	0	0
			AT4G04223	AT4G04223	3.34e-09	-1.02057	0.458673	0.150203	3.10998e-19	-1.42341	5.02971e-29	-1.57099	0.999848	-0.399773

## Sheet: Common root
						CR1 v BR1		CR1 v CR100		CR1 v BR100		CR100vBR100		BR1vBR100
				TAIR ID	Gene name	qval	log2FC	qval	log2FC	qval	log2FC	qval	log2FC	qval	log2FC
		More highly upreg in btsl1x2 under cntrl and Zn excess	Upregulated in Col0 and btsl1x2	AT1G56160	MYB72	2.10286e-07	5.07543	1.99296e-10	5.72737	4.41068e-18	7.07811	2.36861e-13	1.38837	6.46537e-39	2.03465
				AT1G56165	AT1G56165	0.00033025	1.06754	4.59641e-09	1.69641	4.99607e-47	2.8262	4.74235e-06	1.12419	1.05737e-36	1.75502
				AT2G41240	bHLH100	2.56707e-21	5.49701	3.43946e-27	6.29148	1.17138e-44	7.55259	1.29503e-09	1.26502	1.51691e-53	2.05987
				AT3G21500	DXPS1	0.000322302	2.06935	0.000245159	2.49649	6.99728e-17	3.76192	0.00776712	1.27094	2.03306e-24	1.69768
				AT3G27590	AT3G27590	0.00701632	2.70169	1.8264e-08	3.50268	2.48476e-31	4.716	6.59336e-07	1.31513	1.68546e-09	2.08918
				AT3G53280	CYP71B5	0.000561635	3.82938	0.00084944	3.16253	3.42794e-10	5.16842	5.38729e-11	2.0037	0.000312683	1.33853
				AT3G12900	S8H	0.0368161	2.63047	0.034863	2.74436	0.00286274	3.60331	1.34913e-05	1.0968	0.00593171	1.05154
				AT5G04150	bHLH101	1.83121e-09	2.08108	1.8133e-29	3.04775	2.81053e-63	4.42395	6.2508e-176	1.36957	7.42316e-48	2.33861
		Upreg in btsl1x2 under control		AT1G12030	AT1G12030	1.4333e-08	2.41031	2.81766e-32	3.96549	3.38905e-45	4.38429	0.0807727	0.422842	1.09529e-14	1.97755
				AT1G23020	FRO3	1.05105e-10	1.14888	1.56087e-17	1.88735	3.13588e-47	2.58872	6.35791e-05	0.693753	2.69914e-78	1.43483
				AT2G14247	AT2G14247	1.55609e-05	1.91493	6.80476e-43	3.72487	3.72744e-56	4.27718	6.0876e-07	0.547355	4.32826e-20	2.35908
				AT2G35850	AT2G35850	0.00177086	1.29255	1.3011e-07	1.90397	1.11687e-17	2.47142	6.0876e-07	0.547355	5.26038e-23	1.17405
				AT3G12820	MYB10	2.81713e-14	1.41208	2.80381e-16	2.49416	7.01502e-50	3.49845	0.00219411	0.997259	5.17775e-37	2.08177
				AT3G56970	bHLH38	5.71077e-11	3.84195	3.53616e-16	4.7094	1.61032e-24	5.51855	6.71175e-05	0.802919	6.02362e-164	1.67272
				AT3G56980	bHLH39	2.03644e-73	3.41978	5.48972e-70	4.07028	5.45877e-141	4.66832	0.000538089	0.590889	4.47884e-52	1.2439
				AT3G61930	AT3G61930	1.22459e-06	2.11007	1.33541e-09	2.52361	5.96439e-18	3.20076	0.00249022	0.669997	7.75368e-13	1.08605
				AT4G16370	OPT3	3.59628e-08	1.26721	1.39991e-36	2.40868	5.07214e-49	3.24296	0.000117975	0.826722	1.88719e-20	1.97078
				AT5G05250	AT5G05250	1.03483e-18	1.61374	7.53223e-53	2.49428	5.06196e-69	2.76443	6.97474e-06	0.262758	1.35445e-68	1.14584
				AT5G38810	AT5G38810	2.25174e-05	3.00384	3.45329e-11	3.70028	7.0942e-17	4.12015	0.149817	0.472846	0.000886045	1.15855
				AT3G56350	MSD2	1.51301e-08	1.82982	7.45981e-12	1.98684	3.84179e-26	2.71376	3.80214e-09	0.882554	4.37458e-07	1.07243
				AT4G02330	PME41	7.68837e-13	1.67493	3.68094e-09	1.74491	3.33015e-15	2.61909	0.00127159	0.93921	0.0145564	1.08666
				AT4G33020	ZIP9	0.0409135	1.38956	0.0252965	1.05351	3.89437e-05	1.54147	0.768433	0.147169	0.0738796	0.480652
		Upreg in btsl1x2 under Zn excess		AT1G13608	DEFL288	0	0	7.51209e-05	2.95149	3.20496e-26	4.51537	2.74692e-24	4.53823	6.5919e-07	1.66416
				AT1G32180	CSLD6	0.999978	1.27974	0.0364742	2.07504	6.78139e-05	3.43728	6.50991e-08	2.16445	2.9761e-06	1.3702
				AT2G20825	ULT2	0.999978	0.352797	0.00360585	1.06372	6.91129e-23	2.401	9.65043e-15	2.04452	3.58198e-07	1.3322
				AT3G11750	FOLB1	0.999978	0.610951	0.000768184	1.28898	1.2283e-25	3.24368	1.05913e-15	2.62927	5.68076e-36	1.94991
				AT4G31940	CYP82C4	0.999978	1.86436	0.0308309	1.21646	0.00213921	4.36154	5.01229e-16	2.49239	1.67214e-07	1.1969
				AT4G36570	ATRL3	0.999978	-0.0306096	0.0308309	1.21646	1.07172e-06	2.41125	6.49439e-19	2.43759	0.00106394	1.18907
				AT5G04730	AT5G04730	0.999978	0.856916	0.0382179	1.51489	9.60552e-06	2.66687	1.6095e-09	1.8055	8.53457e-05	1.14513
				AT5G25840	AT5G25840	0.678492	0.935657	7.67842e-13	2.59374	1.32716e-51	4.49228	3.23337e-21	3.55674	4.11816e-35	1.89979
				AT5G36890	BGLU42	7.97762e-06	0.878975	8.83318e-09	1.39094	4.01367e-42	2.41542	3.03581e-11	1.53146	0.000780668	1.01689
				AT1G01580	FRO2	0.999978	1.87869	0.0364301	3.06512	0.00632777	3.83603	6.4318e-06	0.763353	9.90101e-29	1.95239
				AT1G03050	PICALM5A	0	0	0.0291625	1.48862	4.70632e-05	2.19909	0.0704388	0.721522	0.0173674	2.42978
				AT1G09560	GLP4	0.0155417	0.967033	5.16445e-07	1.57473	3.91383e-15	2.12091	0.00254314	0.538529	6.6279e-32	1.14885
				AT1G09930	OPT2	0	0	0.0400147	1.8179	0.000652824	2.34759	0.318527	0.573458	0.0432406	1.38285
				AT1G09932	AT1G09932	0.999978	-0.0194454	8.76415e-16	1.03484	3.52385e-15	1.3299	0.176035	0.287785	2.1987e-10	1.34442
				AT1G13609	AT1G13609	0	0	1.40476e-61	6.81148	1.85822e-80	7.29793	0.000208565	0.56396	4.13092e-07	5.68809
				AT1G21860	SKS7	0.741331	1.25596	6.0144e-06	2.52763	1.23634e-10	3.13602	0.00537948	0.623881	8.62041e-09	1.89031
				AT1G30560	G3PP3	0.999978	0.863304	0.00711402	1.86111	1.91553e-05	2.60425	0.00112576	0.739595	3.46188e-12	1.73876
				AT1G34760	GRF11	0.10577	0.79769	7.80086e-06	1.37328	2.84944e-16	2.03274	0.000558533	0.651941	5.38167e-21	1.23011
				AT1G44010	AT1G44010	0	0	0.00211687	2.09911	7.05407e-07	2.81071	0.232438	0.728849	4.64073e-06	2.05215
				AT1G49570	PER10	0.0016081	0.462863	0.000526971	1.09606	3.21079e-36	1.88824	0.0312051	0.784676	3.94189e-16	1.42043
				AT1G51870	AT1G51870	0.999978	0.318077	2.19478e-05	1.33923	8.33713e-22	2.06929	0.00494067	0.724573	4.43701e-23	1.74722
				AT1G52120	JAL12	0.0833795	2.89662	2.52642e-05	4.2648	8.02285e-06	4.4285	0.521865	0.165356	2.81842e-45	1.53447
				AT1G52130	JAL13	0.999978	1.6427	0.0152395	3.43944	0.00274274	3.9659	0.0258905	0.559101	3.19732e-25	2.35053
				AT1G53635	AT1G53635	0.893564	0.676127	4.84718e-07	1.43813	2.97736e-11	1.83551	9.06954e-06	0.390058	3.04043e-05	1.15456
				AT1G56430	NAS4	0.999978	0.0394099	3.04161e-47	1.92083	7.03031e-23	1.99989	0.830115	0.072192	6.74062e-16	1.95568
				AT1G71520	ERF020	0.999978	0.515153	0.00106507	1.23662	8.85789e-07	1.82617	3.10517e-05	0.583642	6.41112e-10	1.30694
				AT1G73120	AT1G73120	0.999978	0.790664	0.0196287	2.02622	8.58394e-05	2.93359	0.00320492	0.899912	8.06629e-42	2.13804
				AT1G75290	AT1G75290	0.999978	0.146929	2.32461e-08	1.09429	1.37189e-15	1.44785	0.00282418	0.346347	1.16861e-20	1.29607
				AT1G78710	TBL42	0	0	7.34263e-05	2.64621	7.12456e-06	2.84173	0.558636	0.2376	0.00920248	1.50284
				AT2G17972	AT2G17972	0	0	0.0150437	3.15246	0.00189975	3.40078	0.846947	0.347771	0.0213865	3.39382
				AT2G21900	WRKY59	0.386966	1.20231	2.75982e-09	2.55289	6.09312e-12	2.80054	0.548446	0.250848	2.75894e-06	1.60007
				AT2G33020	RLP24	0.999978	0.295884	3.63054e-07	1.78212	4.81876e-12	2.20338	0.250265	0.419529	1.7567e-09	1.90502
				AT3G06890	AT3G06890	0.0505963	0.561233	5.13997e-08	1.20914	2.85882e-23	1.62977	0.110579	0.413335	5.82659e-09	1.06372
				AT3G07720	AT3G07720	0.843961	0.789646	0.000304764	1.84325	9.2513e-09	2.56927	0.0101779	0.718383	2.79534e-34	1.77461
				AT3G26820	ELT3	0.961804	0.600104	3.61717e-06	1.60224	1.22604e-09	1.94826	0.00087295	0.339495	3.93641e-16	1.34378
				AT3G51200	SAUR18	0.191433	2.39718	0.00154933	3.27993	0.000111315	3.57359	0.550899	0.330108	8.27867e-09	1.20692
				AT3G51560	AT3G51560	0.431317	0.844584	0.000100407	1.71155	0.000111315	3.57359	0.173023	0.506924	6.34299e-09	1.37478
				AT3G58060	MTPC3	0.716626	1.72454	0.0424605	2.14316	0.0030642	2.94732	0.105448	0.798248	0.00400246	1.21916
				AT3G58810	MTPA2	0.459843	1.29985	0.00560614	1.82624	0.00011327	2.37297	0.00573238	0.539145	1.57749e-29	1.06814
				AT3G61400	AT3G61400	0.999978	0.105538	1.49505e-13	1.50648	2.45963e-05	1.31882	0.679466	-0.194231	0.0268983	1.20854
				AT4G00910	AT4G00910	0.999978	-0.2478	2.72153e-29	2.36358	9.43944e-15	1.81741	3.01527e-05	-0.551166	0.000900117	2.05996
				AT4G09110	ATL35	0.815415	0.984604	0.00123393	1.77906	1.91553e-05	2.23674	2.72708e-05	0.450616	3.77191e-12	1.24753
				AT4G17680	SBP	0.506675	1.69544	0.0133783	2.37031	2.78861e-05	3.33752	0.0457433	0.960645	3.96191e-12	1.63791
				AT4G17690	PER41	0	0	0.000617292	2.83787	3.52133e-09	3.94546	0.0557596	1.17734	0.00136799	1.81736
				AT4G19370	MWL-2	0.660969	0.772584	5.53649e-11	2.11024	1.55377e-09	1.93476	0.0631874	-0.182672	9.45512e-08	1.15744
				AT4G19680	IRT2	3.95492e-08	0.718478	6.75705e-19	1.46246	1.92382e-51	1.927	0.00155774	0.456999	2.25908e-75	1.20356
				AT4G19690	IRT1	0.95749	1.87137	0.0250922	2.94236	0.00394505	3.63072	0.000259976	0.680774	4.04872e-46	1.75437
				AT4G30120	HMA3	0.623254	0.6975	3.51237e-05	1.74769	1.08984e-07	2.03711	0.446872	0.282143	9.57281e-16	1.33482
				AT4G37060	PLP5	0.531997	0.476825	1.09714e-06	1.14693	5.87608e-14	1.63736	6.33638e-05	0.483756	2.04614e-18	1.15607
				AT5G02780	GSTL1	0.630868	1.49684	0.00178911	2.57937	4.21956e-05	3.17926	0.0723168	0.592319	1.70935e-21	1.67746
				AT5G03570	IREG2	0.156408	0.886165	6.44446e-30	1.72839	2.181e-36	1.99043	0.00600222	0.254477	0.000229393	1.09929
				AT5G24050	AT5G24050	0	0	7.3806e-06	3.00604	2.30909e-06	2.97866	0.939698	0.0484151	2.41398e-07	3.33579
				AT5G38820	AT5G38820	0.10915	1.8533	0.00191131	2.36948	2.13489e-06	3.17524	0.0681678	0.798921	3.34292e-08	1.31755
				AT5G45070	PP2A8	0.945183	0.730609	0.00709429	1.38871	4.03648e-05	1.92813	0.0122288	0.5318	1.60725e-20	1.19252
				AT5G45105	ZIP8	0.399957	3.10544	0.00515252	4.05933	8.74665e-05	5.2133	0.000149166	1.18948	3.7744e-09	2.13805
				AT5G53450	PAP14	3.74302e-37	0.858537	1.55349e-60	1.58575	2.16645e-123	2.14126	7.24633e-05	0.547902	1.82231e-39	1.27772
				AT5G67370	CGLD27	0.448039	0.766405	0.000433781	1.4243	1.63286e-12	2.29392	0.000349939	0.862226	1.03256e-24	1.52266
				AT5G22890	STOP2	0.999978	-0.218291	2.86375e-07	1.04245	1.26132e-05	1.05995	0.34123	-0.0899861	1.02424e-08	1.17322
		Upregulated compared to Col0 but not btsl1x2		AT1G07610	MT1C	0.182021	0.544064	1.93083e-08	1.00859	5.44835e-08	1.04744	0.000343993	0.498354	0.836345	0.0311972
				AT1G32380	PRS2	0.00832333	0.525968	7.42662e-12	1.15434	8.35696e-21	1.3504	3.20019e-12	0.819463	0.314519	0.188507
				AT2G01008	AT2G01008	0.940624	0.352836	6.48589e-19	1.17152	1.48175e-13	1.01597	0.00364675	0.658324	0.167324	-0.162758
				AT2G25735	AT2G25735	0.0508124	0.78471	7.14119e-10	1.19441	4.01541e-27	1.64799	0.208456	0.622552	0.0582891	0.446603
				AT2G34990	AT2G34990	0.974519	0.898149	0.0462595	1.22691	0.00282717	1.62092	0.0885084	0.725379	0.300864	0.396935
				AT3G04115	AT3G04115	0.917866	0.495844	4.94398e-05	1.28176	0.0013839	1.0525	0.0295438	0.552875	0.302946	-0.234792
				AT3G25190	VTL5	0.803468	0.462088	8.66844e-15	1.08286	2.35089e-05	1.3375	0.0296505	0.870416	0.523156	0.247039
				AT3G46900	COPT2	0.630868	1.51575	0.00232213	2.37544	0.00207624	2.42023	2.30552e-05	0.899996	0.846813	0.0378369
				AT3G47480	CML47	0.999978	0.422105	0.0282014	1.05902	0.0110655	1.38435	0.0259483	0.959307	0.533115	0.321242
				AT3G47640	PYE	5.43721e-05	0.591672	7.1191e-08	1.02709	2.20119e-24	1.55212	5.1084e-10	0.955531	0.0249008	0.517557
				AT3G50740	UGT72E1	0.350523	0.755921	3.68447e-05	1.36899	1.09427e-06	1.54914	3.96475e-43	0.788196	0.0455141	0.172502
				AT3G53480	ABCG37	0.0125724	0.520686	2.70176e-09	1.05605	3.81449e-30	1.4719	9.11772e-12	0.946187	0.0367106	0.408196
				AT3G57157	SORF5	0.999978	0.612148	0.0150686	1.31096	0.0156641	1.28713	2.74879e-07	0.67008	0.909114	-0.0312983
				AT5G02580	AT5G02580	0.000879152	0.978791	2.34354e-18	1.49228	1.07265e-54	1.91098	5.8651e-06	0.927361	0.00640464	0.411354
				AT5G07760	AT5G07760	0.32239	0.833411	0.00422108	1.0268	0.000599533	1.16607	0.327147	0.329772	0.683501	0.134669
				AT5G17165	AT5G17165	0.999978	0.38511	3.50764e-07	1.33542	3.95805e-06	1.15613	0.000340659	0.766837	0.646842	-0.18521
				AT5G19890	PER59	0.00307589	0.651999	9.11463e-08	1.18434	2.16372e-19	1.64934	1.19491e-17	0.992397	0.0255473	0.457471
				AT5G45080	PP2A6	0.00044692	0.71971	7.31635e-20	1.53524	1.28849e-29	1.56992	2.04627e-20	0.845245	0.883193	0.0271248
				AT5G47910	RBOHD	0.00153985	0.560945	1.85425e-08	1.05744	1.12961e-20	1.52446	2.27315e-19	0.958493	0.0100214	0.459377
				ATMG00285	NAD2A	0	0	0.000938528	2.28109	0.045112	1.68234	0.909607	0.145717	0.337529	-0.558687
				AT2G30760	AT2G30760	0.999978	0.934528	1.30541e-11	3.07145	0.0100022	3.07145	3.52977e-10	-0.511847	0.208456	0.622552
	Not as strongly upreg in btsl1x2 under Zn excess			AT1G07367	IMA4	0	0	1.65316e-11	4.39002	0.00018089	2.82801	0.0013624	-1.49176	1.26798e-07	3.38395
				AT1G07373	IMA6	0	0	1.54127e-63	5.69709	1.04604e-13	3.82008	2.453e-06	-1.77442	2.16567e-12	3.84264
				AT1G47395	IMA2	0	0	3.64687e-34	4.68747	0.00157478	2.48511	0.00388875	-2.19731	7.53976e-05	3.24326
				AT1G47400	IMA1	0	0	4.68557e-26	4.70889	0.000393478	2.9084	0.0153391	-1.78798	1.53248e-13	4.71145
				AT1G08847	AT1G08847	0	0	1.15973e-18	2.10766	0.0205218	1.08357	3.30175e-12	-1.27698	0.0018903	1.10245
		Not as strongly downreg in btsl1x2 under Zn excess	Downregulated in Col0 and btsl1x2	AT1G15540	AT1G15540	0.999978	0.00774443	1.3389e-40	-5.55734	2.19549e-35	-2.9557	2.61619e-07	2.58252	1.81443e-41	-2.96878
				AT1G52790	AT1G52790	0.999978	0.121767	4.56288e-77	-3.41641	1.48082e-31	-2.11703	1.18917e-07	1.28995	1.89588e-40	-2.24398
				AT1G68040	AT1G68040	0.999978	-0.0215897	9.49321e-12	-2.50368	4.40321e-06	-1.29802	8.65487e-06	1.19702	8.53197e-16	-1.28153
				AT1G78230	AT1G78230	0.999978	0.14442	7.10579e-35	-2.52651	7.77667e-06	-1.31032	5.22847e-10	1.20778	6.18611e-14	-1.45981
				AT1G80320	AT1G80320	0.999978	0.186715	2.70335e-32	-2.69258	5.74272e-18	-1.59808	2.48629e-06	1.08645	1.85506e-16	-1.78986
				AT2G42250	CYP12A1	0.999978	0.125942	2.92069e-06	-6.35124	6.25156e-21	-1.77832	0.000928804	4.54625	9.50885e-26	-1.90931
				AT3G13840	SCL29	0.999978	-0.425165	3.89951e-07	-5.10285	2.488e-14	-2.15888	0.00584858	2.91353	1.1371e-07	-1.73902
				AT3G52970	CYP76G1	0.999978	-0.133031	1.69408e-41	-5.90884	2.41827e-33	-3.28335	6.20182e-06	2.60194	9.22902e-33	-3.1558
				AT4G13420	POT5	0.999978	-0.0653832	4.03206e-16	-4.72518	6.17369e-11	-2.54165	0.00178521	2.16603	3.00804e-12	-2.48165
				AT5G06900	CYP93D1	0.999978	0.146178	8.46079e-71	-6.8764	1.85111e-10	-2.00513	1.7526e-26	4.83222	6.52864e-13	-2.15642
				AT5G06905	CYP12A2	0.999978	0.0583702	4.21581e-167	-6.93822	3.4987e-21	-2.53797	1.39068e-22	4.33742	1.02468e-22	-2.60166
				AT5G50690	HSD4	0.999978	0.154119	3.96605e-93	-4.8069	1.94844e-38	-1.89683	2.11946e-24	2.89656	1.24585e-112	-2.05608
				AT1G52820	AT1G52820	0.922635	0.225981	0	-4.498	7.07412e-24	-1.39252	3.55676e-149	3.09732	3.9386e-35	-1.62354
				AT1G01140	CIPK9	0.999978	0.0230203	1.58471e-21	-1.50734	8.60056e-12	-1.27666	0.253053	0.222598	5.08894e-30	-1.30478
				AT1G05300	ZIP5	0.999978	0.162237	2.34658e-50	-4.26695	1.17766e-14	-3.25866	0.0623381	0.998657	1.89262e-18	-3.42617
				AT1G05650	AT1G05650	0.999978	0.000573556	0.000723	-1.22787	0.000164111	-1.19923	0.957197	0.0208827	7.67988e-22	-1.20485
				AT1G19390	WAKL11	0.999978	0.0768336	0.0133887	-1.72285	0.0013839	-2.30313	0.639248	-0.593418	0.000628831	-2.38666
				AT1G23110	AT1G23110	0.999978	0.236141	0.000126641	-1.64937	0.00425256	-1.04009	0.316224	0.597327	5.12427e-05	-1.28161
				AT1G24420	AT1G24420	0.309464	0.278234	1.5591e-38	-1.82271	3.77377e-22	-1.24879	0.00202441	0.565643	2.60974e-43	-1.53212
				AT1G34047	AT1G34047	0.38396	1.75035	0.000552464	-2.51701	3.24308e-06	-3.61862	0.187163	-1.12531	4.44644e-33	-5.37937
				AT1G52800	AT1G52800	0.999978	0.0350175	3.94836e-40	-1.80844	1.92285e-24	-1.10052	1.15866e-08	0.699994	5.93927e-43	-1.1406
				AT1G60960	IRT3	0.999978	0.112364	3.7698e-66	-2.67854	1.45671e-25	-1.91061	5.46041e-08	0.760091	1.36636e-77	-2.02803
				AT1G67980	CCOAMT	0.999978	-0.0737541	3.27586e-28	-2.10545	1.29211e-05	-2.42961	0.685155	-0.334272	0.00165757	-2.36165
				AT1G67990	TSM1	0.999978	-0.248966	0.000113654	-2.79156	0.0232006	-2.53509	0	0	0.0390975	-2.30147
				AT1G71050	HIPP20	0.999978	-0.0864622	4.55612e-05	-1.71819	0.000784055	-1.15652	0.164666	0.551574	2.2048e-05	-1.07538
				AT1G79680	WAKL10	0.604655	0.545381	0.0161463	-1.03473	0.000497782	-1.23586	0.737188	-0.21175	1.92555e-08	-1.78667
				AT2G15340	AT2G15340	0.999978	0.141584	0.00944861	-1.07328	0.0176189	-1.15699	0.908708	-0.0958061	0.00946108	-1.30461
				AT2G20880	ERF053	0.999978	-0.195869	4.5269e-09	-1.81873	0.00100338	-1.43145	0.565449	0.375946	0.00939409	-1.24138
				AT2G32270	ZIP3	0.999978	0.342182	5.81121e-24	-2.69791	4.32205e-17	-2.2724	0.0847245	0.417639	3.63552e-57	-2.61964
				AT2G36255	AT2G36255	0.605858	2.18745	4.29557e-07	-4.85993	9.28059e-07	-4.74987	0	0	4.61038e-70	-6.96433
				AT2G37130	PER21	0.999978	-0.0146349	1.07554e-21	-1.54187	3.06811e-05	-1.05978	0.0179518	0.474428	1.97034e-06	-1.05017
				AT2G42540	COR15A	0.999978	-0.291394	1.72723e-05	-2.86553	0.000497782	-2.17109	0	0	0.00529036	-1.89023
				AT3G02100	UGT83A1	0.999978	0.0792354	2.30751e-32	-2.16772	7.61971e-20	-1.50223	0.0114966	0.656561	1.53248e-25	-1.58665
				AT3G09220	LAC7	0.0634942	-0.232393	3.59942e-68	-1.35638	2.92347e-97	-1.34309	0.971263	0.00561677	4.38537e-129	-1.11573
				AT3G14225	GLIP4	0.246263	0.297878	3.20965e-13	-1.05389	8.62024e-12	-1.0134	0.91244	0.0324194	2.22781e-25	-1.31635
				AT3G15830	AT3G15830	0.999978	0.286169	0.000224342	-1.38452	0.00391224	-1.08014	0.62392	0.293082	1.48215e-05	-1.37176
				AT3G24510	AT3G24510	0.999978	0.313164	0.000143502	-3.02957	0.00197575	-2.79028	0	0	0.000224754	-3.11742
				AT3G26040	AT3G26040	0.999978	0.148938	6.28084e-32	-1.97911	1.43292e-20	-1.67579	0.302181	0.294537	6.48296e-19	-1.82994
				AT3G26230	CYP71B24	0.863512	0.473285	0.0430594	-1.44786	0.0020372	-1.60384	0.8877	-0.17232	3.0603e-06	-2.08371
				AT3G50160	AT3G50160	0.999978	-0.249414	0.00148671	-1.101	0.000229631	-1.39915	0.602494	-0.309312	0.00422577	-1.15594
				AT3G51420	SSL4	0.999978	0.188139	0.00922092	-1.64634	0.0137276	-1.71286	0	0	0.00361342	-1.90957
				AT3G59930	AT3G59930	0.246263	2.05519	0.00751938	-2.25314	0.000241295	-2.62686	0.428132	-0.38231	2.32338e-32	-4.68727
				AT3G63360	AT3G63360	0.999978	0.0718384	6.90061e-05	-1.30572	0.00116856	-1.07715	0.698817	0.218436	0.000170338	-1.15442
				AT4G02420	LECRKIV.4	0.999978	0.379087	0.014234	-1.44152	0.0361794	-1.38751	0	0	0.00539021	-1.77276
				AT4G10530	AT4G10530	0.999978	0.0663084	2.77566e-08	-2.17623	6.20454e-05	-1.28559	0.107907	0.877024	1.73389e-05	-1.35749
				AT4G11020	AT4G11020	0.999978	-0.0976131	0.010916	-1.1689	7.69751e-07	-1.22101	0.925803	-0.0613904	1.55387e-05	-1.12882
				AT4G13395	DVL10	0.999978	0.229209	0.00333539	-2.61791	0.0210795	-1.03538	0.0884536	1.55185	0.00125172	-1.27009
				AT4G14090	AT4G14090	0.999978	-0.110414	3.4425e-10	-1.668	1.85687e-05	-1.1657	0.187666	0.492653	0.00424112	-1.06066
				AT4G22880	AT4G22880	0.999978	-0.535566	9.46599e-22	-5.05566	8.09385e-05	-3.50676	0	0	0.00511401	-2.98175
				AT4G23700	AT4G23700	0.999978	0.0646747	3.95134e-07	-1.57885	3.55953e-06	-1.55988	0.976887	0.0111803	2.12875e-22	-1.62961
				AT4G25480	CBF3	0.999978	0.0128761	0.00496541	-1.47137	0.0220717	-1.19297	0.770082	0.263597	0.0173341	-1.21202
				AT4G37700	AT4G37700	0.999978	0.0870454	6.78702e-10	-1.58537	4.0755e-10	-1.42242	0.539707	0.155151	7.30032e-38	-1.51451
				AT4G39000	GH9B17	0.999978	0.0568975	8.89307e-22	-2.24591	6.51345e-14	-1.58294	0.0260935	0.653504	3.72552e-24	-1.64509
				AT5G15420	AT5G15420	0.999978	-0.377113	0.00216329	-1.23723	0.00298668	-1.42067	0.782492	-0.195086	0.0203591	-1.0499
				AT5G33355	AT5G33355	0.299752	3.10192	0.000964055	-4.08049	0.013842	-3.53645	0	0	7.89565e-27	-6.65788
				AT5G37840	AT5G37840	0.999978	0.769824	0.0480484	-1.64043	0.047357	-1.68081	0.957856	-0.0547376	7.99319e-09	-2.45606
				AT5G42800	DFR	0.999978	-0.468047	3.74689e-21	-4.21678	1.02597e-23	-2.98387	0.102058	1.21139	2.65324e-05	-2.52228
				AT5G51720	NEET	0.999978	-0.0304631	9.52181e-05	-2.47341	0.0023012	-1.96428	0	0	0.00241848	-1.94265
				AT5G54700	AT5G54700	0.999978	-0.265747	9.46277e-05	-1.49398	1.11619e-06	-1.48591	0.999988	4.65633e-06	1.00701e-07	-1.22529
				AT5G62730	AT5G62730	0.999978	-0.253881	0.0147627	-1.59095	0.000549918	-2.35736	0	0	0.00550025	-2.11987
				AT1G67865	AT1G67865	0.999978	0.418449	0.00257609	-1.79606	0.338334	-1.07735	0.11148	1.00782	0.00253098	-1.19674
				AT2G33810	SPL3	0.999978	0.301371	0.000293374	-2.12768	0.0878528	-1.01587	0	0	0.00908891	-1.32276
				AT2G40170	EM6	0.999978	0.506414	0.0473407	-1.08516	0.23304	-1.0722	0.642677	0.351362	0.00500264	-1.23316
				AT2G40740	AT2G40740	0.999978	0.476162	0.0348566	-1.58082	0.420626	-1.06645	0	0	0.0369062	-1.54785
				AT4G22030	ATFDB27	0.999978	0.316398	0.0459483	-2.20883	0.058971	-1.29022	0	0	0.0124532	-1.61297
				AT5G39150	AT5G39150	0.999978	0.767402	0.0283195	-1.25441	0.0684402	-1.59837	0.693244	-0.35234	0.00364743	-2.37094
				AT5G46350	WRKY8	0.999978	0.05982	9.90332e-09	-1.24562	7.27386e-06	-1.09403	0.334362	0.296609	4.79455e-08	-1.00529
		Downregulated compared to control but not btsl1x2		AT1G29920	LHCB1.1	0.999978	-0.0685877	0.0167041	-1.36274	0.00292926	-1.03377	0.00429454	-0.970347	0.661249	0.320441
				AT1G45191	BGLU1	0.999978	-0.259632	0.00374615	-1.3496	0.021977	-1.25018	0.134118	-0.995816	0.922016	0.0908741
				AT2G03230	AT2G03230	0.941193	-0.588494	0.00335316	-1.44926	0.0253934	-1.17412	0.402616	-0.592885	0.761669	0.261198
				AT2G25680	MOT1	0.999978	-0.203893	6.14572e-13	-1.29974	0.000334721	-1.09009	0.00835094	-0.891347	0.638233	0.201494
				AT2G32830	PHT1-5	0.999978	-0.190867	0.0118247	-1.20956	0.0436185	-1.76976	0.0794235	-1.58792	0.550907	-0.578905
				AT3G01550	PPT2	0.999978	-0.349641	0.0297901	-2.02648	0.0480195	-1.30176	0.121384	-0.958795	0.420987	0.704747
				AT3G10870	MES17	0.999978	-0.337302	1.02403e-05	-1.18012	4.51757e-05	-1.11792	0.00773444	-0.786198	0.922251	0.0527424
				AT3G13784	CWINV5	0.0136437	-0.746703	1.29483e-09	-1.44301	2.54434e-05	-1.42165	0.145982	-0.680827	0.983839	0.011689
				AT3G14420	GLO1	0.999978	-0.0748604	0.0031462	-1.18721	2.286e-06	-1.01777	3.1533e-06	-0.948164	0.771248	0.160638
				AT3G27690	LHCB2.4	0.999978	-0.208821	7.24687e-07	-1.35579	0.0253054	-1.02753	0.0261413	-0.824167	0.461907	0.318743
				AT3G45130	LAS1	0.571435	-0.201987	2.08452e-33	-1.33059	9.76609e-26	-1.10992	2.06212e-20	-0.913013	0.171373	0.21277
				AT3G52540	OFP18	0.999978	-0.0598888	5.59216e-06	-1.00486	1.28659e-05	-1.03512	1.45456e-05	-0.980523	0.930159	-0.039047
				AT5G52310	COR78	0.906525	-0.326462	4.80719e-93	-1.43082	9.50069e-09	-1.01768	0.0101876	-0.696257	0.031396	0.405424
				AT5G54060	A3G2XYLT	0.999978	-0.318188	0.000225669	-1.49484	0.0135573	-1.09458	0.148231	-0.782461	0.566281	0.388397
				AT5G59305	CLE46	0.999978	-0.332377	4.37421e-06	-2.57188	0.00160723	-1.24787	0.139635	-0.922044	0.0708862	1.30335
		Downreg in btsl1x2 under Zn excess		AT5G43370	PHT1-2	0.999978	-0.465596	5.20814e-05	-1.31471	4.2615e-10	-3.00475	4.44665e-05	-1.69966	3.43484e-09	-2.54506
				AT5G60060	ATFDA20	0.999978	0.044911	0.00154933	-1.0354	1.68887e-14	-2.09738	0.000905147	-1.0718	1.28546e-16	-2.1481
				AT3G26200	CYP71B22	0.0398412	1.32391	0.0481333	-1.63137	0.858797	0.184375	0.03205	1.78796	0.00988826	-1.14118

## Sheet: btsl1x2 root control
					CR1 v BR1		CR1 v CR100		CR1 v BR100		CR100 v BR100		BR1 v BR100
			TAIR ID	Gene name	qval	log2FC	qval	log2FC	qval	log2FC	qval	log2FC	qval	log2FC
		Upregulated	AT2G03740	AT2G03740	0.00651914	2.59027	0	0	0	0	0	0	0.742423	-0.308614
			AT1G48405	AT1G48405	0.0352413	2.15925	0	0	0	0	0.402485	0.721578	0.450793	-0.580022
			AT1G63590	CRRSP5	0.0280415	1.16022	0.616176	-0.450033	0.759002	0.261844	0.403358	0.702879	0.0740961	-0.901375
	Upreg CR1vBR100		AT4G24350	AT4G24350	0.00489643	1.40519	0.693622	0.329694	7.39993e-05	1.13178	0.0933681	1.07106	0.998962	-0.00172246
			AT4G33720	AT4G33720	4.82004e-06	1.7269	0.944733	-0.0811293	7.39993e-05	1.13178	0.143212	1.20527	0.239055	-0.600086
			AT4G39110	AT4G39110	0.00316127	1.11374	0.115839	0.604265	0.000298353	1.10421	0.0986566	0.494417	0.979173	-0.0126139
Sig. CR100vBR100			AT3G48460	AT3G48460	0.0399819	1.19716	0.00881709	0.974492	1.16433e-17	2.91704	9.14588e-21	1.93693	2.82871e-11	1.71634
			AT5G10140	FLC	3.35107e-07	2.01941	0.757487	-0.286424	1.73265e-05	1.68005	0.000807745	1.95979	0.235032	-0.33945
			AT5G45240	AT5G45240	0.0114032	1.01818	0.00880651	0.950713	3.25808e-13	2.20477	0.000158276	1.2491	5.77107e-08	1.18361
			AT5G55620	AT5G55620	0.000244868	1.25937	0.557912	-0.425674	2.56424e-10	2.06196	2.1816e-08	2.48031	4.06004e-05	0.798733
	Downreg in btsl1x2 and Col0		AT3G26200	CYP71B22	0.0398412	1.32391	0.0481333	-1.63137	0.858797	0.184375	0.03205	1.78796	0.00988826	-1.14118
		Downregulated	AT2G17850	AT2G17850	0.0424949	-1.99844	0.184835	-1.06255	0.298517	-0.776419	0.806493	0.27192	0	0
			AT3G27940	LBD26	0.00722518	-1.17961	0.955581	0.0219517	0.285821	-0.381166	0.150674	-0.410937	0.0504013	0.79174
			AT3G25010	RLP41	0.0158452	-1.001	0.0532393	0.469121	0.302494	-0.365302	0.00014	-0.842019	0.0882385	0.62952
	Upreg CR1vCR100		AT5G10040	AT5G10040	0.0420019	-2.5162	0.00186692	-2.56513	0.622931	-1.1441	0	0	0	0
Sig. CR100vBR100	Downreg CR1vBR100		AT1G06963	AT1G06963	1.87555e-10	-3.65611	0.129912	-0.59254	0.00108327	-3.16052	0.00733315	-2.61065	0	0
			AT1G07887	AT1G07887	9.16653e-06	-5.59648	0.320338	0.0987009	2.08858e-06	-6.38352	1.03575e-06	-6.52347	0	0
			AT2G05825	AT2G05825	5.71077e-11	-3.79143	0.197968	0.475317	4.72648e-12	-3.7094	1.32212e-20	-4.23979	0	0
			AT2G06995	AT2G06995	2.45142e-07	-3.22041	0.211558	-0.63756	7.29419e-10	-3.44674	9.07626e-06	-2.85501	0	0
			AT4G04223	AT4G04223	1.02861e-20	-2.78978	0.0950477	-0.142571	1.21797e-146	-2.27812	2.5254e-166	-2.14334	0.211006	0.506304
			AT4G14548	AT4G14548	0.0133787	-1.90855	0.48246	0.258767	6.25035e-09	-1.33358	3.97311e-07	-1.60075	0.521708	0.567351
			AT5G21030	AT5G21030	0.00355682	-2.64454	0.713123	-0.277205	0.000419706	-2.52035	0.00216087	-2.28639	0	0
			AT5G26270	AT5G26270	0.0158452	-1.13563	0.770363	-0.172093	1.83877e-09	-2.10131	2.6397e-22	-1.93754	3.14835e-06	-0.971217

## Sheet: Unique root Col0
				CR1vBR1		CR1vCR100		CR100vBR100
		TAIR ID	Gene name	qval	log2FC	qval	log2FC	qval	log2FC
No sig. diff. between Col0 and btsl1x2	Upregulated	AT1G80470	AT1G80470			0.0374329	2.17661
		ATMG01280	ORF291			0.0109582	2.10441
		AT4G06975	AT4G06975			0.00137902	1.87976
		AT5G16960	AT5G16960			0.0409727	1.87745
		AT2G07599	AT2G07599			0.00656805	1.79637
		AT1G07923	AT1G07923			0.0340853	1.786
		AT3G45170	GATA14			0.0487964	1.72559
		AT2G30540	AT2G30540			0.0108302	1.64838
		AT4G02190	AT4G02190			0.0161727	1.64354
		AT2G23170	GH3.3			8.67449e-29	1.60176
		ATMG00180	CCB452			0.00124531	1.5011
		AT4G15680	AT4G15680			0.0191475	1.41117
		AT4G16008	AT4G16008			4.09617e-07	1.41045
		AT5G13370	AT5G13370			1.60946e-18	1.342
		AT3G10600	CAT7			0.000565198	1.31952
		AT4G04995	AT4G04995			0.0306876	1.31458
		AT1G26680	AT1G26680			0.0463825	1.3106
		ATMG00690	ORF240A			0.00478551	1.31059
		AT4G39770	TPPH			4.56494e-08	1.30886
		AT5G38100	AT5G38100			0.000159207	1.25693
		AT5G09495	AT5G09495			0.0481649	1.25381
		AT3G28360	ABCB16			0.00317494	1.24507
		AT4G16000	AT4G16000			0.0489886	1.18414
		AT2G01023	AT2G01023			1.26181e-10	1.15865
		AT1G16225	AT1G16225			0.00138074	1.13405
		AT2G07787	AT2G07787			0.0391337	1.12492
		AT5G53980	HB52			0.00124939	1.11077
		AT3G10590	AT3G10590			0.0153763	1.08457
		AT1G67110	CYP35A2			3.62665e-06	1.07406
		AT4G21990	AT4G21990			5.21019e-05	1.07277
		ATMG01360	COX1			0.00317909	1.06865
		AT2G23060	AT2G23060			0.0021533	1.06557
		ATMG00090	RPS3			0.00746673	1.06525
		AT3G49630	AT3G49630			0.00236556	1.03413
		AT5G24220	AT5G24220			1.10648e-05	1.02698
		AT1G69930	GSTU11			0.00559988	1.01927
		AT1G13480	AT1G13480			1.48832e-10	1.00574
Sig. diff CR100vBR100		AT1G23730	BCA3			0.0026054	1.67082	0.00513096	-1.09823
		AT1G51900	AT1G51900			0.00267288	1.2416	0.000118164	-1.56882
		AT1G54950	AT1G54950			0.000116459	1.29678	2.09488e-07	-1.43344
		AT1G69526	AT1G69526			1.54586e-22	1.41267	8.74723e-15	-1.22947
		AT1G74770	BTSL1			2.67482e-13	1.63882	3.19479e-33	-1.46499
		AT2G07728	AT2G07728			0.0143732	2.62874	0.0221653	-1.51509
		AT2G30766	AT2G30766			4.8494e-43	5.23483	2.51474e-13	-3.82979
		AT2G32487	AT2G32487			8.31702e-15	2.1031	3.4549e-08	-1.20908
		AT3G05950	AT3G05950			1.9311e-10	2.06353	0.000254946	-2.81423
		AT3G09400	PLL3			1.88655e-06	1.13708	2.72198e-06	-1.09411
		AT3G26815	MIR169K			0.0170939	1.90314	0.00554814	-2.24664
		AT3G46880	AT3G46880			3.03427e-06	1.33181	2.06393e-05	-1.5825
		AT3G49570	LSU3			0.00511724	1.21777	8.0681e-14	-1.79701
		AT4G10310	HKT1			2.30258e-09	2.11495	2.24e-19	-2.25063
		AT4G13300	TPS13			2.40206e-05	1.50285	0.00450528	-1.0954
		AT4G13310	CYP71A20			7.79344e-08	1.57178	1.37081e-05	-2.02993
		AT4G15370	BARS1			0.00156547	2.65817	0.0269653	-1.39212
		AT4G28410	AT4G28410			2.83957e-08	1.14733	9.79061e-15	-1.71493
		AT4G31330	AT4G31330			2.01944e-14	1.49187	2.29956e-69	-1.67088
		AT4G35640	SERAT3;2			3.57758e-08	1.27548	0.000670335	-1.16194
		AT4G39675	AT4G39675			0.000132634	1.61264	5.02602e-27	-2.39794
		AT5G01900	WRKY62			0.0213217	2.03225	0.0417113	-1.61361
		AT5G26220	AT5G26220			0.0068507	1.73073	0.0103939	-1.3743
		AT5G39080	AT5G39080			0.0010162	1.25372	0.000220242	-1.55129
		AT5G39635	MIR169C			0.00220648	2.2437	0.0032212	-2.15352
	Downregulated	AT1G14540	PER4			1.82905e-13	-1.0002
		AT4G10780	AT4G10780			0.0143063	-1.00251
		AT4G26830	AT4G26830			1.81552e-06	-1.00368
		AT2G15370	AT2G15370			8.39512e-08	-1.00393
		AT5G38980	AT5G38980			3.18979e-05	-1.00414
		AT5G47550	AT5G47550			4.50554e-09	-1.00671
		AT2G47530	AT2G47530			1.82143e-10	-1.00739
		AT5G66620	DAR6			1.95031e-12	-1.01064
		AT1G70700	TIFY7			1.8857e-08	-1.01149
		AT1G76480	AT1G76480			0.00591109	-1.01251
		AT1G74650	MYB31			1.38023e-05	-1.0128
		AT4G16980	AT4G16980			0.00590498	-1.013
		AT2G40250	AT2G40250			0.000970403	-1.01325
		AT5G57780	PIR1			1.52181e-06	-1.01497
		AT1G30282	AT1G30282			0.00431436	-1.01709
		AT5G07330	AT5G07330			5.34237e-05	-1.02027
		AT2G18550	HB21			8.00019e-05	-1.02295
		AT3G03635	AT3G03635			2.8676e-15	-1.0264
		AT1G73000	PYL3			0.00232707	-1.02849
		AT2G42247	AT2G42247			3.20575e-26	-1.02945
		AT5G18661	AT5G18661			3.08162e-09	-1.03393
		AT1G21140	AT1G21140			4.70584e-34	-1.03444
		AT4G36220	FAH1			1.08612e-08	-1.0365
		AT4G22640	AT4G22640			5.68482e-11	-1.03659
		AT1G20440	COR47			2.41918e-20	-1.03774
		AT1G15125	AT1G15125			0.0439519	-1.03935
		AT4G33330	PGSIP3			3.55556e-10	-1.04389
		AT2G38390	AT2G38390			2.98857e-06	-1.04857
		AT1G22160	AT1G22160			0.0112979	-1.04983
		AT5G02330	AT5G02330			0.0278545	-1.05462
		AT4G37690	AT4G37690			1.34441e-07	-1.0548
		AT3G26310	CYP71B35			0.00558522	-1.05596
		AT5G15970	KIN2			3.53942e-05	-1.06318
		AT5G51760	AHG1			0.000236829	-1.06335
		AT4G03540	AT4G03540			0.00185795	-1.06382
		AT1G16260	AT1G16260			0.012833	-1.07633
		AT1G14550	AT1G14550			1.00336e-07	-1.0801
		AT5G58780	cPT5			4.53556e-05	-1.08088
		AT3G43670	AT3G43670			4.14836e-25	-1.08741
		AT3G05860	AT3G05860			4.21887e-06	-1.0889
		AT1G16515	AT1G16515			0.00588194	-1.09047
		AT4G17470	AT4G17470			0.00137902	-1.09987
		AT4G37950	AT4G37950			1.95967e-05	-1.1004
		AT4G33610	AT4G33610			6.36267e-08	-1.10254
		AT1G75620	AT1G75620			3.87943e-06	-1.10528
		AT2G17890	CPK16			2.29866e-10	-1.10902
		AT4G18740	AT4G18740			0.00327033	-1.11014
		AT5G63130	AT5G63130			0.000246875	-1.11453
		AT2G40300	FER4			3.96502e-25	-1.11456
		AT5G58580	ATL63			0.0189218	-1.11469
		AT5G12270	AT5G12270			2.03092e-17	-1.11553
		AT1G22480	AT1G22480			0.00711402	-1.11716
		AT5G09520	PELPK2			2.04334e-08	-1.11901
		AT3G23170	AT3G23170			1.0307e-06	-1.1232
		AT4G27980	AT4G27980			0.0130528	-1.12475
		AT5G10100	TPP1			0.0475061	-1.13129
		AT1G55990	AT1G55990			8.29462e-06	-1.13172
		AT1G74430	MYB95			0.00080087	-1.13611
		AT1G68568	AT1G68568			0.0467369	-1.1386
		AT5G45650	AT5G45650			0.000298222	-1.14352
		AT1G23090	AST91			1.72947e-17	-1.15207
		AT4G03480	AT4G03480			2.55393e-12	-1.15352
		AT5G55250	IAMT1			1.7059e-05	-1.1582
		AT3G21670	AT3G21670			2.38808e-09	-1.15878
		AT5G02890	AT5G02890			4.34614e-18	-1.1614
		AT4G19970	AT4G19970			1.28611e-15	-1.1615
		AT5G15180	AT5G15180			5.27746e-20	-1.16917
		AT1G24020	MLP423			0.0398254	-1.16943
		AT1G09750	AT1G09750			2.02326e-08	-1.16991
		AT2G34500	CYP10A1			9.63265e-31	-1.17
		AT1G55640	PRA1.G1			3.91377e-05	-1.17148
		AT4G40010	SNRK2.7			1.16157e-09	-1.17351
		AT3G14440	NCED3			7.71203e-11	-1.17686
		AT2G37870	AT2G37870			0.000315309	-1.17737
		AT4G13500	AT4G13500			0.0118202	-1.17846
		AT5G06475	AT5G06475			0.000562357	-1.18065
		AT2G05070	LHCB2.2			2.86441e-06	-1.18602
		AT5G43120	AT5G43120			0.0492834	-1.18617
		AT2G31220	AT2G31220			2.97229e-05	-1.18699
		AT5G60900	RLK1			0.00163783	-1.19116
		AT5G13170	SAG29			0.000156776	-1.19591
		AT3G48940	AT3G48940			1.06016e-14	-1.19892
		AT2G35700	ERF38			0.000315086	-1.21593
		AT3G62730	AT3G62730			1.64559e-07	-1.22012
		AT1G09176	AT1G09176			2.99482e-07	-1.22168
		AT5G03545	AT5G03545			0.00623754	-1.22418
		AT2G34810	AT2G34810			0.0117768	-1.22724
		AT1G77270	AT1G77270			0.000323026	-1.24249
		AT1G10640	AT1G10640			0.0363538	-1.24344
		AT1G22680	AT1G22680			0.025977	-1.24998
		AT5G45960	AT5G45960			0.0492493	-1.2567
		AT1G06120	AT1G06120			5.02983e-28	-1.27117
		AT1G69920	GSTU12			0.00162404	-1.28305
		AT4G25830	AT4G25830			1.79119e-06	-1.29448
		AT2G22460	AT2G22460			0.000689124	-1.30143
		AT1G73810	AT1G73810			4.11492e-09	-1.30389
		AT5G46610	AT5G46610			0.0175543	-1.31451
		AT5G39480	AT5G39480			0.0163206	-1.3183
		AT5G24110	WRKY30			0.00514252	-1.3201
		AT1G20450	ERD10			3.47564e-16	-1.32435
		AT1G71690	AT1G71690			0.00103471	-1.32451
		AT1G36675	AT1G36675			0.0191676	-1.3277
		AT2G45220	AT2G45220			1.16058e-22	-1.33076
		AT1G08763	AT1G08763			0.0350281	-1.33868
		AT5G52260	MYB19			1.12572e-05	-1.35017
		AT3G29430	AT3G29430			1.61354e-14	-1.35096
		AT3G15840	PIFI			0.0155719	-1.3583
		AT4G01890	CCR4			5.45534e-14	-1.36369
		AT4G36820	AT4G36820			1.82764e-09	-1.3796
		AT2G19190	FRK1			1.26064e-12	-1.38924
		AT1G07167	AT1G07167			2.46896e-05	-1.39293
		AT2G35300	LEA18			0.000563857	-1.39642
		AT5G65800	ACS5			6.65923e-10	-1.40115
		AT4G15290	ATCSLB05			6.96448e-22	-1.40296
		AT3G15670	AT3G15670			0.0114103	-1.42835
		AT1G07430	HAI2			0.00127026	-1.43351
		AT1G49330	AT1G49330			0.000424406	-1.46142
		AT5G23270	STP11			0.039628	-1.47593
		AT2G21510	AT2G21510			1.34107e-12	-1.47945
		AT1G62760	AT1G62760			0.0159248	-1.4917
		AT4G33790	CER4			1.22079e-35	-1.49323
		AT5G13320	PBS3			0.00198181	-1.49852
		AT5G44568	AT5G44568			0.000160735	-1.51068
		AT1G30140	AT1G30140			0.00246433	-1.53141
		AT3G13960	GRF5			0.0431824	-1.56304
		AT4G15440	HPL1			0.0352802	-1.57883
		AT1G52690	LEA7			0.00537818	-1.57888
		AT5G15960	KIN1			7.34089e-07	-1.60133
		AT3G22231	PCC1			0.000920242	-1.60536
		AT5G52860	ABCG8			0.0383054	-1.6157
		AT3G06880	AT3G06880			0.00515252	-1.62854
		AT3G45110	AT3G45110			0.0469284	-1.65151
		AT3G28917	MIF2			1.30484e-05	-1.66982
		AT4G25470	CBF2			0.0149012	-1.67859
		AT5G38430	RBCS1B			0.00382937	-1.68646
		AT5G47850	CCR4			0.0132832	-1.69223
		AT3G21590	AT3G21590			0.0353975	-1.70759
		AT1G21250	WAK1			0.0366109	-1.71348
		AT5G06870	PGIP2			0.0168279	-1.75834
		AT2G17660	AT2G17660			0.0142162	-1.78744
		AT3G17130	AT3G17130			4.76301e-05	-1.81221
		AT3G12502	AT3G12502			0.0126391	-1.81703
		AT2G23110	AT2G23110			0.00577021	-1.82489
		AT3G04510	LSH2			0.00482562	-1.83666
		AT5G60470	AT5G60470			0.0175286	-1.84005
		AT5G52300	LTI65			2.54681e-12	-1.88736
		AT1G51915	AT1G51915			0.00343004	-1.90865
		AT3G17520	AT3G17520			0.00556543	-1.93971
		AT3G53770	AT3G53770			0.0333616	-1.94474
		AT5G60910	AGL8			0.00530215	-1.95655
		AT5G04275	MIR172B			0.00598963	-1.96857
		AT5G43290	WRKY49			0.0464376	-2.05038
		AT5G66400	RAB18			0.00135723	-2.16472
		AT5G50750	RGP4			0.0132655	-2.16891
		AT1G69560	MYB105			0.00296642	-2.25142
		AT4G05110	ENT6			0.00260763	-2.29562
		AT4G16050	AT4G16050			0.000432046	-2.41177
		AT2G28850	CYP10A3			0.00244035	-2.49065
		AT3G03341	AT3G03341			0.00165608	-2.53244
		AT4G09820	TT8			0.00364682	-2.55054
		AT2G24000	SCPL22			1.00326e-08	-3.54558
No sig. diff. CR100vBR100		AT1G06000	AT1G06000			0.00418345	-4.48407	0.00128081	4.95715
		AT1G07173	AT1G07173			3.72447e-05	-1.58673	0.000562663	1.32584
		AT1G07460	AT1G07460			3.77655e-06	-2.38002	0.000118028	1.95107
		AT1G22290	AT1G22290			8.24706e-05	-1.00864	6.71831e-14	1.33186
		AT1G24485	AT1G24485			0.0016372	-1.41621	2.60206e-05	1.17864
		AT1G29910	CAB3			1.95165e-05	-1.69148	0.00223937	1.28405
		AT1G31750	AT1G31750			2.54297e-11	-1.3925	1.09482e-09	1.22711
		AT1G34540	CYP94D1			0.00300019	-1.07398	1.78866e-06	1.59857
		AT1G51880	RHS6			2.21678e-11	-1.12574	2.23249e-19	1.04008
		AT1G60050	UMAMIT35			3.5575e-07	-1.79163	3.08804e-16	2.37372
		AT1G60590	AT1G60590			0.00705572	-2.2384	0.0125993	1.68978
		AT1G61270	AT1G61270			0.0031247	-1.48875	0.000143503	1.66967
		AT1G67860	AT1G67860			5.15594e-06	-2.56496	0.00437339	1.77637
		AT1G78390	NCED9			0.00518011	-1.9255	0.027314	1.0415
		AT1G79130	AT1G79130			1.81552e-06	-2.02615	0.0122879	1.23229
		AT2G02250	PP2-B2			0.00117757	-1.25367	1.13499e-06	1.57458
		AT2G02990	RNS1			0.000136783	-1.05613	3.32804e-08	1.22638
		AT2G14760	AT2G14760			8.62426e-11	-1.48069	1.35096e-20	1.63212
		AT2G16005	AT2G16005			0.00175843	-1.61148	0.0264029	1.04879
		AT2G20570	GPRI1			0.0335397	-1.31672	0.0274259	1.24976
		AT2G22950	ACA7			0.0313784	-1.2638	2.61077e-05	2.10155
		AT2G27402	AT2G27402			9.44843e-12	-1.83839	3.22525e-07	1.34785
		AT2G28860	CYP10A4			2.80631e-05	-2.42842	0.00107541	1.94395
		AT2G29940	ABCG31			0.0475748	-1.14255	0.00326897	1.43073
		AT2G31083	CLE5			0.000148353	-1.54644	0.0138086	1.03411
		AT2G34330	AT2G34330			0.000119302	-1.06861	1.75249e-08	1.3365
		AT2G35990	LOG2			6.24091e-11	-1.41688	7.09158e-18	1.8678
		AT2G37740	ZFP10			2.21252e-10	-1.23162	2.00064e-15	1.59607
		AT2G41850	PGAZAT			0.000175936	-1.21668	9.58151e-08	1.97885
		AT3G06490	MYB108			6.25516e-05	-1.03158	6.38118e-07	1.14805
		AT3G07490	AGD11			2.62625e-05	-1.11236	9.70232e-26	1.54031
		AT3G18180	AT3G18180			2.317e-05	-1.45229	0.00602892	1.13004
		AT3G22121	AT3G22121			4.41135e-27	-2.15796	2.58707e-08	1.49278
		AT3G22142	AT3G22142			1.55e-21	-4.65915	1.43539e-11	3.80954
		AT3G27250	AT3G27250			0.000963418	-1.90693	0.0149005	1.46497
		AT3G29410	AT3G29410			7.87309e-209	-2.00075	6.44297e-60	1.50749
		AT3G30260	AGL79			5.74575e-09	-1.25488	1.17972e-12	1.12692
		AT3G45060	NRT2.6			7.05585e-08	-3.31089	2.90594e-15	3.99084
		AT3G45080	AT3G45080			2.41143e-06	-1.19282	1.653e-19	1.09496
		AT3G48520	CYP94B3			1.6413e-15	-1.19443	9.38752e-17	1.0482
		AT3G49160	AT3G49160			5.8532e-38	-1.85866	1.0771e-10	1.07273
		AT3G62990	AT3G62990			0.000575964	-1.65375	0.00273706	1.41432
		AT4G01830	ABCB5			2.40012e-06	-1.11854	5.17624e-15	1.36676
		AT4G08250	AT4G08250			5.62867e-15	-1.71784	8.39944e-09	1.30652
		AT4G14280	AT4G14280			7.96102e-11	-1.14005	1.96963e-12	1.07356
		AT4G16990	RLM3			3.94694e-07	-1.75814	0.000263023	1.32442
		AT4G17090	CT-BMY			0.00231879	-1.13877	0.00454759	1.01447
		AT4G21250	AT4G21250			0.000373321	-1.21165	2.80553e-09	1.20389
		AT4G24170	AT4G24170			0.00252392	-1.01893	0.00206132	1.02417
		AT4G25010	SWEET14			0.000884514	-1.3362	0.0186091	1.02707
		AT4G33880	RSL2			7.72928e-63	-1.39554	1.07266e-31	1.14165
		AT4G37220	AT4G37220			3.39458e-06	-1.8538	2.70091e-09	2.48886
		AT4G39010	GH9B18			2.24849e-07	-1.77107	0.00255076	1.00452
		AT5G01600	FER1			6.96723e-149	-1.63167	8.67014e-13	1.15416
		AT5G04120	AT5G04120			0.000243867	-1.46161	4.02604e-05	1.23908
		AT5G09635	AT5G09635			1.53721e-09	-1.89062	8.27208e-07	1.28096
		AT5G13140	AT5G13140			2.59309e-16	-1.24092	6.05573e-11	1.019
		AT5G19810	AT5G19810			0.00384505	-1.24503	1.64771e-06	1.70066
		AT5G24190	AT5G24190			0.018067	-1.63456	9.26055e-05	2.16142
		AT5G26070	AT5G26070			0.00123482	-1.56574	4.98024e-08	2.11627
		AT5G26080	AT5G26080			2.88081e-09	-1.39819	4.71396e-21	1.87545
		AT5G27260	AT5G27260			0.00914072	-1.71281	0.00168283	1.34257
		AT5G36130	AT5G36130			0.000282188	-1.42102	1.18206e-26	1.16083
		AT5G36140	CYP716A2			0.00016506	-1.52316	2.23735e-24	1.27503
		AT5G36150	PEN3			6.9796e-05	-1.30212	5.2777e-10	1.08446
		AT5G43780	APS4			4.50339e-83	-1.78076	9.30014e-42	1.30747
		AT5G46370	KCO2			0.000503738	-1.68388	0.000596219	1.59556
		AT5G48485	DIR1			2.10483e-05	-1.32082	0.000806194	1.17068
		AT5G51870	AGL71			0.00464789	-2.98987	0.0127939	2.61227
		AT5G54250	CNGC4			0.0161727	-1.21307	0.00014639	1.55253
		AT5G60770	NRT2.4			0.000604161	-1.99003	9.68499e-12	2.48959
		AT5G65158	PLAT3			0.0146889	-1.40879	4.02376e-05	1.98765
Downreg CR1vBR1		AT5G10040	AT5G10040	0.0420019	-2.5162	0.00186692	-2.56513	0	0

## Sheet: Unique root btsl1x2
					CR1 v BR1		CR1vBR100		CR100vBR100		BR1vBR100
			TAIR ID	Gene name	qval	log2FC	qval	log2FC	qval	log2FC	qval	log2FC
		Upregulated	AT5G36670	AT5G36670			0.000184198	3.89884
			AT1G07885	AT1G07885			0.0105128	2.89573
			AT3G60970	ABCC15			0.000141932	2.7805
			AT4G36700	AT4G36700			0.00284611	2.59314
			AT2G36970	AT2G36970			0.000325119	2.3973
			AT1G71770	PAB5			0.0031181	2.24783
			AT5G46690	bHLH071			0.00499433	2.11444
			AT1G49830	AT1G49830			0.00729341	2.05618
			AT5G28000	AT5G28000			0.0435694	2.02606
			AT3G23120	RLP38			1.46323e-05	2.02293
			AT2G32460	MYB101			0.00638284	1.82932
			AT3G13610	AT3G13610			5.83075e-33	1.79796
			AT3G48450	AT3G48450			5.32919e-11	1.78276
			AT2G30660	AT2G30660			0.000741255	1.7398
			AT4G04465	AT4G04465			0.0475795	1.71568
			AT3G15500	NAC3			4.33306e-32	1.71463
			AT1G05843	AT1G05843			0.0312475	1.70814
			AT4G08255	AT4G08255			0.00270346	1.66149
			AT3G28770	AT3G28770			0.0380313	1.61609
			AT3G12920	BRG3			1.34755e-88	1.61568
			AT5G13740	ZIF1			7.32723e-42	1.61358
			AT5G59190	AT5G59190			0.00291882	1.6096
			AT3G57160	AT3G57160			1.1432e-31	1.59146
			AT5G08350	AT5G08350			3.59766e-10	1.58472
			AT2G42750	AT2G42750			6.22173e-39	1.53817
			AT4G01970	STS			1.84585e-18	1.52446
			AT3G56400	WRKY70			7.99531e-20	1.51988
			AT2G29470	GSTU3			0.0345925	1.50588
			AT5G60100	PRR3			1.33758e-19	1.50063
			AT1G71100	RSW10			2.89419e-50	1.47857
			AT1G67160	AT1G67160			0.0145387	1.45193
			AT2G32960	PFA-DSP2			2.97984e-24	1.45189
			AT2G31345	AT2G31345			0.0040931	1.45077
			AT3G04135	AT3G04135			0.0209869	1.43516
			AT5G27060	RLP53			1.64196e-05	1.41879
			AT1G19550	AT1G19550			0.0287043	1.40937
			AT4G24350	AT4G24350			4.68576e-05	1.40786
			AT5G04950	NAS1			0.00624263	1.40265
			AT1G49820	MTK			4.66705e-30	1.39416
			AT3G53150	UGT73D1			6.08914e-21	1.38474
			AT1G05530	UGT75B2			2.02085e-25	1.38203
			AT1G32510	NAC011			5.94324e-05	1.37685
			AT5G49340	TBL4			0.0237304	1.37051
			AT5G67330	NRAMP4			1.26746e-51	1.35887
			AT1G02500	SAM1			7.394e-46	1.3583
			AT2G44460	BGLU28			0.00925786	1.34291
			AT3G46260	AT3G46260			0.0455156	1.33703
			AT2G33750	PUP2			0.0482753	1.33413
			AT1G55800	AT1G55800			0.010673	1.33234
			AT4G10510	AT4G10510			0.00805748	1.32281
			AT2G24850	TAT3			0.0100994	1.32033
			AT5G49920	AT5G49920			0.0428638	1.30669
			AT4G11170	AT4G11170			0.00216281	1.2869
			AT2G20030	AT2G20030			2.12732e-16	1.2846
			AT4G27190	AT4G27190			0.0329075	1.28033
			AT1G14185	AT1G14185			1.77695e-16	1.26931
			AT5G60350	AT5G60350			0.0234529	1.25435
			AT3G27580	ATPK7			2.58916e-54	1.25377
			AT2G40180	PP2C5			8.10931e-11	1.24585
			AT2G05830	MTI1			1.93002e-16	1.24278
			AT4G24380	AT4G24380			3.21079e-36	1.2381
			AT1G06540	AT1G06540			0.0086941	1.2328
			AT3G53260	PAL2			1.61108e-13	1.23015
			AT1G21460	SWEET1			0.00755314	1.21499
			AT3G56360	AT3G56360			2.58916e-54	1.21009
			AT4G14710	ATARD2			3.64076e-13	1.2064
			AT1G16150	WAKL4			2.44263e-09	1.19991
			ATMG00640	ORF25			0.0354771	1.19691
			AT5G01060	BSK10			1.96457e-09	1.19139
			AT1G11070	AT1G11070			0.0021601	1.18761
			AT4G30490	AT4G30490			2.27021e-76	1.18578
			AT4G01250	WRKY22			1.09105e-15	1.18404
			AT1G21670	AT1G21670			2.54658e-15	1.17691
			AT4G13820	AT4G13820			0.000441518	1.1676
			AT4G13345	MEE55			1.00902e-08	1.16157
			AT5G25830	GATA12			5.15575e-59	1.15925
			AT2G23970	GGP5			0.00100744	1.15859
			AT2G28160	FIT			5.84913e-09	1.15696
			AT1G51680	4CL1			3.64263e-15	1.1568
			AT1G66500	PCFS1			5.37374e-07	1.15583
			AT4G29450	AT4G29450			0.0214073	1.14945
			AT2G05555	AT2G05555			0.00684504	1.13917
			AT3G21240	4CL2			1.48453e-44	1.13837
			AT2G28570	AT2G28570			2.41075e-09	1.13769
			AT3G11773	AT3G11773			0.0461766	1.13527
			AT4G33720	AT4G33720			7.39993e-05	1.13178
			AT2G32190	AT2G32190			6.60102e-09	1.12713
			AT5G16570	GLN1;4			1.5451e-13	1.12522
			AT2G35930	PUB23			0.000353726	1.12124
			AT4G02320	PME40			0.0271876	1.11785
			AT2G37800	AT2G37800			0.0013888	1.11402
			AT1G06160	ERF094			0.00136718	1.11188
			AT4G39110	AT4G39110			0.000298353	1.10421
			AT5G51330	SWI1			0.00459406	1.10397
			AT2G03530	UPS2			5.7374e-17	1.10269
			AT4G35480	RHA3B			1.03791e-08	1.09681
			AT3G26160	CYP71B17			0.0316439	1.08178
			AT1G66600	ABO3			0.0266443	1.08044
			AT1G14860	NUDT18			2.44458e-17	1.07835
			AT1G60610	AT1G60610			1.7319e-38	1.07813
			AT1G70390	AT1G70390			0.0219345	1.07608
			AT3G61410	AT3G61410			1.08804e-05	1.06592
			AT5G58630	TRM31			0.0378973	1.06487
			AT3G18290	BTS			1.91509e-31	1.06275
			AT1G09400	AT1G09400			9.78852e-07	1.06224
			AT4G25380	SAP10			0.014337	1.05046
			AT3G15510	NAC2			2.98125e-31	1.04848
			AT4G19160	AT4G19160			3.1003e-15	1.04513
			AT5G06490	AT5G06490			0.000325942	1.04478
			AT1G05837	AT1G05837			0.033198	1.04347
			AT1G77280	AT1G77280			5.48952e-05	1.0288
			AT2G02310	PP2-B6			1.17746e-08	1.02863
			AT2G29480	GSTU2			2.15738e-22	1.0286
			AT2G37040	PAL1			2.18187e-08	1.02113
			AT5G38900	AT5G38900			6.10165e-05	1.01931
			AT2G38490	CIPK22			0.000179765	1.01842
			AT1G71400	RLP12			2.6226e-35	1.01364
			AT5G01380	AT5G01380			0.000927092	1.00821
			AT3G51540	AT3G51540			1.84167e-05	1.00696
			AT1G34180	NAC016			2.50053e-19	1.00636
			AT1G12420	ACR8			1.53881e-05	1.00573
			AT3G54880	AT3G54880			2.52109e-05	1.00252
			AT5G36001	ATL97							0.0360184	2.34123
			AT3G58210	AT3G58210							0.0378463	1.79132
			AT3G60470	AT3G60470							2.82871e-11	1.71634
			AT5G39890	PCO2							4.44119e-18	1.54617
			AT1G18910	AT1G18910							1.74881e-19	1.3029
			AT1G51830	AT1G51830							8.86158e-11	1.1897
			AT1G35610	AT1G35610							0.00461018	1.15321
			AT5G09125	AT5G09125							1.35445e-68	1.14584
			AT4G15690	GRXS5							0.000116448	1.10209
			AT3G60160	ABCC9							4.63036e-26	1.05914
			AT3G15170	NAC054							0.00368514	1.04664
			AT2G23150	NRAMP3							2.44944e-51	1.04606
			AT4G12432	AT4G12432							0.0111593	1.04296
			AT1G22150	SULTR1;3							0.0262043	1.03901
			AT3G46270	AT3G46270							4.41634e-06	1.00145
Upreg btsl1x2 under control			AT4G24350	AT4G24350	0.00489643	1.40519	7.39993e-05	1.13178
			AT4G33720	AT4G33720	4.82004e-06	1.7269	7.39993e-05	1.13178
			AT4G39110	AT4G39110	0.00316127	1.11374	0.000298353	1.10421
	Sig. diff. in CR100vBR100 (up)		AT3G48460	AT3G48460	0.0399819	1.19716	1.16433e-17	2.91704	9.14588e-21	1.93693
			AT5G10140	FLC	3.35107e-07	2.01941	1.73265e-05	1.68005	0.000807745	1.95979
			AT5G45240	AT5G45240	0.0114032	1.01818	3.25808e-13	2.20477	0.000158276	1.2491
			AT5G55620	AT5G55620	0.000244868	1.25937	2.56424e-10	2.06196	2.1816e-08	2.48031
			AT1G01570	AT1G01570			4.13576e-24	1.40358	2.68242e-10	1.27153
			AT1G02980	CUL2			2.38782e-06	1.01587	2.80926e-14	1.26409
			AT1G03470	NET3A			5.51837e-133	2.08632	5.80752e-16	1.28149
			AT1G06225	CLE3			4.40914e-05	2.01742	1.29054e-06	2.1512
			AT1G07500	AT1G07500			0.0177301	1.60427	0.00862981	1.56425
			AT1G07680	AT1G07680			0.0326527	1.89953	0.0216086	1.2091
			AT1G08440	AT1G08440			0.00030703	1.27785	6.19479e-09	1.85569
			AT1G09017	AT1G09017			0.00343717	1.98827	0.0290193	1.27658
			AT1G11970	AT1G11970			4.97441e-36	4.8783	6.8369e-13	3.54328
			AT1G11980	RUB3			4.41261e-35	4.83852	1.22287e-05	3.50381
			AT1G13605	AT1G13605			2.02039e-09	3.44445	6.23051e-10	3.49224
			AT1G13607	AT1G13607			1.59543e-15	3.94507	2.18712e-05	2.35873
			AT1G15385	AT1G15385			5.25994e-08	1.24762	0.000205536	1.08938
			AT1G23840	AT1G23840			0.0261744	1.15443	0.00858328	1.03351
			AT1G28370	ERF11			6.8742e-25	2.02086	5.33054e-13	1.45006
			AT1G33890	AT1G33890			0.00288345	1.43619	0.000155065	1.19379
			AT1G33900	AT1G33900			5.80534e-08	2.82676	0.000635957	1.49259
			AT1G33930	AT1G33930			0.0285535	2.17955	0.00115568	2.05073
			AT1G56150	AT1G56150			1.1981e-08	2.0201	1.29781e-11	1.67828
			AT1G62420	AT1G62420			8.6038e-06	4.54306	2.91663e-20	3.32168
			AT1G68880	bZIP8			2.00685e-61	1.62764	5.23249e-06	1.07343
			AT1G69880	TH8			4.73606e-15	1.71379	2.08595e-08	1.22878
			AT2G18328	RL4			0.0198756	1.1396	0.00494895	2.40357
			AT2G21650	MEE3			4.48771e-25	1.50815	1.46461e-07	1.75791
			AT2G30670	AT2G30670			0.000877251	2.08978	2.34527e-08	1.84484
			AT2G44745	WRKY12			3.26837e-05	2.90219	0.0231087	1.64687
			AT3G01080	WRKY58			0.000102207	1.05337	1.37594e-11	1.39125
			AT3G01490	AT3G01490			2.2201e-43	2.47568	5.64738e-17	2.21401
			AT3G02480	AT3G02480			0.000266423	2.4024	4.39662e-20	2.93925
			AT3G03910	GDH3			3.57687e-06	1.94497	0.000485293	1.18733
			AT3G04210	AT3G04210			0.00022541	2.63576	0.00203386	2.09055
			AT3G05770	AT3G05770			2.95399e-05	1.7949	1.33468e-05	1.40136
			AT3G13210	AT3G13210			1.16904e-13	1.30591	0.000345938	1.03277
			AT3G21520	DMP1			1.3349e-05	1.3193	2.09048e-05	1.01972
			AT3G23240	ERF11			0.000109698	1.33944	3.3439e-06	1.55187
			AT3G46240	AT3G46240			0.00247479	2.10364	0.0189765	1.39951
			AT3G46370	AT3G46370			2.52217e-06	1.27394	8.56199e-08	1.27533
			AT3G47340	ASN1			0.00225949	1.019	5.57525e-07	1.24158
			AT3G48460	AT3G48460			1.16433e-17	2.91704	9.14588e-21	1.93693
			AT3G56920	AT3G56920			0.00114859	2.19329	0.0168465	1.13539
			AT3G57510	ADPG1			1.15703e-16	4.02977	9.65563e-10	3.22687
			AT3G62960	GRXC14			9.13219e-09	1.70852	3.06498e-19	1.37376
			AT4G08815	AT4G08815			6.61709e-41	1.82574	1.41708e-14	1.5175
			AT4G09120	AT4G09120			0.0485315	2.40961	0.00234398	1.96863
			AT4G09705	AT4G09705			1.25427e-25	4.48525	5.60506e-10	3.06338
			AT4G12290	AT4G12290			9.72003e-16	1.65445	9.04716e-06	1.73176
			AT4G18170	WRKY28			6.45809e-11	1.85545	5.55102e-10	1.2415
			AT4G21680	NRT1.8			8.22152e-06	2.18206	7.85599e-05	1.14518
			AT4G26890	MAPKKK16			5.74454e-07	1.04277	2.1198e-36	1.15297
			AT4G28850	XTH26			5.31037e-06	1.0707	0.0054797	1.1233
			AT4G32230	AT4G32230			2.11409e-09	3.34964	0.000235565	1.85484
			AT4G33666	AT4G33666			2.19332e-40	1.84878	2.9556e-16	1.43466
			AT4G37420	AT4G37420			0.0203324	1.17874	0.0416241	1.15979
			AT5G07015	AT5G07015			1.57858e-16	1.16033	6.93446e-12	1.1779
			AT5G07050	UMAMIT9			0.0478672	2.31847	0.0197058	2.96336
			AT5G10140	FLC			1.73265e-05	1.68005	0.000807745	1.95979
			AT5G16740	AT5G16740			0.039727	1.87377	0.00151302	3.29136
			AT5G23903	AT5G23903			0.00200322	1.9425	0.0440656	2.12464
			AT5G24210	AT5G24210			6.68864e-11	3.13181	3.74368e-11	2.15659
			AT5G40590	AT5G40590			7.79575e-07	2.1236	0.0230846	1.14669
			AT5G41780	AT5G41780			0.00528631	1.49994	0.0296726	1.18576
			AT5G42965	AT5G42965			8.07571e-09	2.09469	4.25792e-08	1.46284
			AT5G43590	AT5G43590			0.000156625	1.05005	3.00089e-13	1.75024
			AT5G43620	AT5G43620			1.115e-09	1.05525	5.89713e-08	1.0142
			AT5G45240	AT5G45240			3.25808e-13	2.20477	0.000158276	1.2491
			AT5G47220	ERF2			4.7561e-11	1.10488	1.19307e-13	1.24284
			AT5G47640	NF-YB2			9.24758e-09	1.04845	3.21979e-12	1.00831
			AT5G52720	AT5G52720			2.0963e-05	2.8154	0.0335006	1.41843
			AT5G55620	AT5G55620			2.56424e-10	2.06196	2.1816e-08	2.48031
			AT5G56080	NAS2			3.20721e-11	1.87251	1.48705e-19	1.18386
			AT5G62490	HVA22B			6.52862e-05	1.34709	1.31451e-07	1.99554
			AT1G73830	BEE3					9.30014e-42	1.30747	0.00823377	1.83081
			AT2G37780	AT2G37780					0.00240704	2.00067	0.0443782	1.7182
			AT1G12805	AT1G12805					0.0297027	1.52221	0.00518919	1.67521
			AT4G24204	AT4G24204					0.00115461	2.18852	0.0428531	1.23027
			AT1G60190	PUB19					1.07759e-33	1.85471	1.66268e-23	1.0808
		Downregulated	AT3G26200	CYP71B22					0.03205	1.78796	0.00988826	-1.14118
	Sig. diff. in CR100vBR100 (down)		AT4G37850	bHLH25					0.0134847	-1.03856	0.00590737	-1.08978
			AT4G11393	DEFL202							9.82e-36	-5.48523
			AT5G25980	TGG2							1.56e-08	-3.52808
			AT5G26000	TGG1							1.46e-06	-3.35291
			AT3G13433	AT3G13433							0.00100584	-2.87121
			AT3G01270	AT3G01270							0.00054263	-2.74391
			AT1G03670	AT1G03670							0.000377502	-2.61678
			AT4G12490	AZI3							0.0261413	-2.58178
			AT1G56650	MYB75							0.0129442	-2.50557
			AT2G30770	CYP71A13							0.00460048	-2.47576
			AT1G06137	AT1G06137							0.00252842	-2.3302
			AT3G12910	AT3G12910							9.21e-05	-2.1268
			AT4G28420	AT4G28420							0.000682674	-2.03727
			AT4G31970	CYP82C2							9.53e-05	-2.02996
			AT5G39180	AT5G39180							0.00118877	-2.00569
			AT3G61840	AT3G61840							0.0263515	-1.9579
			AT4G07815	AT4G07815							0.0231363	-1.9569
			AT3G04925	AT3G04925							0.0204951	-1.88426
			AT3G55677	AT3G55677							0.00227424	-1.82817
			AT2G17740	AT2G17740							0.00289877	-1.72888
			AT2G02930	GSTF3							0.000132886	-1.70533
			AT1G02920	GSTF7							1.66e-08	-1.68262
			AT2G29350	SAG13							0.000116162	-1.59259
			AT1G26240	AT1G26240							0.000142766	-1.56409
			AT1G02930	GSTF6							8.07e-08	-1.49589
			AT5G39120	AT5G39120							0.00785797	-1.48069
			AT5G40990	GLIP1							0.000457474	-1.47749
			AT4G21445	AT4G21445							0.0336254	-1.43072
			AT1G60970	AT1G60970							0.0336254	-1.43072
			AT1G36622	AT1G36622							0.00012136	-1.38626
			AT1G74080	MYB122							1.85e-06	-1.38092
			AT2G34600	JAZ7							0.0136675	-1.3803
			AT5G50060	AT5G50060							0.0291135	-1.37364
			AT2G25440	RLP20							0.00320308	-1.37307
			AT1G74190	RLP15							0.0291058	-1.37297
			AT5G19880	PER58							0.000567255	-1.36211
			AT3G61280	AT3G61280							0.00527819	-1.35107
			AT1G10970	ZIP4							5.43e-37	-1.30823
			AT5G56960	AT5G56960							0.0385597	-1.27837
			AT1G26380	FOX1							1.92e-07	-1.26239
			AT5G24080	AT5G24080							0.0305827	-1.25343
			AT1G21130	IGMT4							0.0208724	-1.17964
			AT4G13095	LCR37							0.0493738	-1.16769
			AT4G12550	AIR1							1.67e-56	-1.14802
			AT1G70810	CAR7							5.87e-21	-1.127
			AT2G30750	CYP71A12							0.00252962	-1.1128
			AT1G21120	IGMT2							2.63e-14	-1.07222
			AT3G12500	HCHIB							1.81e-21	-1.06992
			AT1G71030	MYBL2							0.0260819	-1.06631
			AT5G15290	CASP5							0.000764761	-1.04677
			AT1G26390	FOX2							2.58e-06	-1.03687
			AT1G52830	IAA6							0.000735904	-1.03455
			AT2G45130	SPX3							0.0484197	-1.02849
			AT2G14846	AT2G14846							0.00222189	-1.02578
			AT4G22105	SCRL26							0.00567283	-1.02054
			AT3G44840	AT3G44840							0.0315222	-1.0204
			AT2G01520	MLP328							2.25e-29	-1.01638
			AT1G76800	AT1G76800							0.0186112	-1.01308
			AT3G23760	AT3G23760			0.0375264	-1.00071
			AT3G25655	IDL1			0.00680184	-1.01958
			AT2G37180	RD28			4.96819e-56	-1.03071
			AT3G03280	AT3G03280			2.60538e-06	-1.03216
			AT2G23840	AT2G23840			0.00145268	-1.03883
			AT5G39160	GLP2A			0.00107275	-1.0485
			AT4G22460	AT4G22460			3.04761e-15	-1.051
			AT2G04485	AT2G04485			0.00792081	-1.06044
			AT5G42900	COR27			0.0102689	-1.06051
			AT1G73965	CLE13			0.00155591	-1.06711
			AT4G11100	AT4G11100			8.71146e-05	-1.0947
			AT1G31772	AT1G31772			0.00313539	-1.10325
			AT1G53990	GLIP3			8.88824e-10	-1.1145
			AT1G73300	SCPL2			1.7627e-07	-1.11565
			AT2G47520	ERF71			2.9165e-07	-1.12445
			AT4G23496	SP1L5			1.13845e-06	-1.12504
			AT2G18530	AT2G18530			4.70141e-06	-1.13742
			AT3G23060	AT3G23060			0.00393555	-1.14304
			AT2G01530	MLP329			3.4682e-12	-1.1502
			AT1G19968	AT1G19968			0.01541	-1.15111
			AT3G21890	BBX31			0.0321513	-1.17578
			AT2G18470	PERK4			2.23253e-09	-1.17614
			AT5G47450	TIP2;3			1.47555e-22	-1.18293
			AT2G38940	PHT1;4			3.4479e-06	-1.18798
			AT3G52561	AT3G52561			2.49329e-06	-1.19883
			AT5G42210	AT5G42210			1.39791e-09	-1.20265
			AT4G37295	AT4G37295			0.00139341	-1.2061
			AT2G38920	AT2G38920			0.0190394	-1.22158
			AT5G39190	GER2			0.00115513	-1.22361
			AT2G43580	AT2G43580			0.0195293	-1.2289
			AT5G44130	FLA13			6.15272e-45	-1.26008
			AT1G53970	AT1G53970			0.011966	-1.30802
			AT1G13310	AT1G13310			7.76561e-06	-1.41785
			AT2G46480	GAUT2			4.868e-05	-1.45529
			AT1G62510	AT1G62510			0.000119673	-1.45574
			AT1G77525	AT1G77525			0.000316573	-1.48698
			AT4G23170	EP1			0.0318481	-1.50326
			AT5G59520	ZIP2			1.03912e-07	-1.54444
			AT3G20190	PRK4			0.0308531	-1.67112
			AT5G52780	AT5G52780			0.024094	-1.74508
			AT1G65800	RK2			0.021276	-1.79965
			AT5G53230	AT5G53230			0.0326069	-1.88299
			AT2G33880	HB-3			0.0430891	-2.2029
			AT2G02450	LOV1			0.000222055	-2.55929
			AT1G07887	AT1G07887			2.08858e-06	-6.38352	1.03575e-06	-6.52347
			AT1G21100	IGMT1			0.00287723	-1.14821	0.0176365	-1.06051
			AT1G30260	AT1G30260			7.65844e-06	-1.04468	1.49482e-07	-1.09334
			AT1G32850	UBP11			0.00621698	-1.26988	0.0106419	-1.1289
			AT1G33840	AT1G33840			3.82117e-05	-1.18006	0.010495	-1.43965
			AT1G61750	AT1G61750			0.0118462	-1.25477	0.0137391	-1.00414
			AT1G62280	SLAH1			1.45123e-09	-1.72333	3.35418e-06	-1.44966
			AT1G65484	AT1G65484			7.95865e-07	-2.02809	0.000247165	-1.06105
			AT1G65486	AT1G65486			0.00495275	-1.29929	0.00546588	-1.08928
			AT1G68740	PHO1;H1			4.04546e-12	-1.20721	2.11471e-12	-1.41937
			AT1G74670	GASA6			6.11918e-05	-1.78224	0.000195236	-1.53947
			AT2G05825	AT2G05825			4.72648e-12	-3.7094	1.32212e-20	-4.23979
			AT2G06995	AT2G06995			7.29419e-10	-3.44674	9.07626e-06	-2.85501
			AT2G20800	NDB4			0.000338927	-1.25689	1.16717e-05	-1.37043
			AT2G21210	AT2G21210			0.0210674	-1.77809	0.00563355	-1.85441
			AT2G22122	AT2G22122			0.00137969	-1.62921	1.45829e-35	-2.66868
			AT2G36690	AT2G36690			9.84868e-09	-2.49915	5.29677e-10	-2.68339
			AT3G02493	RTFL19			0.00547367	-1.06704	0.00112712	-1.11821
			AT3G02850	SKOR			0.00147085	-1.65213	1.53997e-07	-2.25964
			AT3G03670	AT3G03670			4.70202e-05	-1.14377	0.00346382	-1.11399
			AT3G21351	AT3G21351			0.00760387	-1.29507	1.02264e-08	-2.15191
			AT3G23880	AT3G23880			0.0205106	-1.10416	2.14801e-05	-1.3298
			AT3G49130	AT3G49130			0.00667846	-1.3853	0.0176743	-1.1703
			AT4G04223	AT4G04223			1.21797e-146	-2.27812	2.5254e-166	-2.14334
			AT4G07820	AT4G07820			2.42641e-21	-1.58134	3.70574e-15	-1.72874
			AT4G12500	AT4G12500			0.00024786	-2.12125	0.000648294	-1.81411
			AT4G14548	AT4G14548			6.25035e-09	-1.33358	3.97311e-07	-1.60075
			AT4G29905	AT4G29905			0.0258331	-1.22584	2.59215e-08	-1.43785
			AT5G01740	AT5G01740			5.24251e-09	-1.40984	2.17023e-30	-1.39012
			AT5G14650	AT5G14650			1.23563e-09	-1.11786	4.74358e-32	-1.53315
			AT5G19600	SULTR3;5			5.19285e-11	-1.13031	9.59618e-136	-1.8014
			AT5G21030	AT5G21030			0.000419706	-2.52035	0.00216087	-2.28639
			AT5G26200	AT5G26200			5.76345e-14	-1.85075	1.05204e-11	-1.65584
			AT5G26270	AT5G26270			1.83877e-09	-2.10131	2.6397e-22	-1.93754
			AT5G38005	AT5G38005			1.7436e-20	-1.3962	2.51153e-22	-1.08146
			AT5G49780	AT5G49780			2.8285e-13	-1.26488	1.15326e-15	-1.06517
			AT5G59260	AT5G59260			2.57284e-06	-1.02615	4.08324e-13	-1.70238
Downreg btsl1x2 under control			AT1G06963	AT1G06963	1.87555e-10	-3.65611	0.00108327	-3.16052	0.00733315	-2.61065
			AT1G07887	AT1G07887	9.16653e-06	-5.59648	2.08858e-06	-6.38352	1.03575e-06	-6.52347
			AT2G05825	AT2G05825	5.71077e-11	-3.79143	4.72648e-12	-3.7094	1.32212e-20	-4.23979
			AT2G06995	AT2G06995	2.45142e-07	-3.22041	7.29419e-10	-3.44674	9.07626e-06	-2.85501
			AT4G04223	AT4G04223	1.02861e-20	-2.78978	1.21797e-146	-2.27812	2.5254e-166	-2.14334
			AT4G14548	AT4G14548	0.0133787	-1.90855	6.25035e-09	-1.33358	3.97311e-07	-1.60075
			AT5G21030	AT5G21030	0.00355682	-2.64454	0.000419706	-2.52035	0.00216087	-2.28639
			AT5G26270	AT5G26270	0.0158452	-1.13563	1.83877e-09	-2.10131	2.6397e-22	-1.93754
