# Supplementary material for: BRUTUS-LIKE (BTSL) E3 ligase-mediated fine-tuning of Fe regulation negatively affects Zn tolerance of Arabidopsis
Source: J Exp Bot. 2023 Jul 2;74(18):5767–82. doi: 10.1093/jxb/erad243 (PMC10540732; doi:10.1093/jxb/erad243)
Supplement: erad243_suppl_supplementary_dataset_S2 [file erad243_suppl_supplementary_dataset_s2.xlsx]

## Sheet: Shoot Average Expression
Gene	Gene name	C_S1 (Col-0 shoot 1 Zn)	C_S100 (Col-0 Shoot 100 Zn)	B_S1 (btsl1x2 shoot 1 Zn(	B_S100 (btsl1x2 shoot 100 Zn)	FDR	AveExpr	P value	C_S1_1	C_S1_2	C_S1_3	C_S100_1	C_S100_2	C_S100_3	C_R1_1	C_R1_2	C_R1_3	C_R100_1	C_R100_2	C_R100_3	B_S1_1	B_S1_2	B_S1_3	B_S100_1	B_S100_3	B_R1_1	B_R1_2	B_R1_3	B_R100_1	B_R100_2	B_R100_3	C_S1_1 CPM	C_S1_2 CPM	C_S1_3 CPM	C_S100_1 CPM	C_S100_2 CPM	C_S100_3 CPM	C_R1_1 CPM	C_R1_2 CPM	C_R1_3 CPM	C_R100_1 CPM	C_R100_2 CPM	C_R100_3 CPM	B_S1_1 CPM	B_S1_2 CPM	B_S1_3 CPM	B_S100_1 CPM	B_S100_3 CPM	B_R1_1 CPM
AT1G13609		-0.507005	7.57727	-7.48439	0.414122	2.41e-177	9.29834	7.39e-182	16.4742	14.3254	2.90979	2367.87	3721.72	5628.37	0	0	0.448853	234.542	324.915	281.2	0	0	0	31.7896	15.432	3.8001	0	3.86062	512.333	397.821	536.792	16.474	14.325	2.91	2367.87	3721.72	5628.37	0	0	0.449	234.542	324.915	281.2	0	0	0	31.79	15.432	3.8
AT4G25100	FSD1	3.26639	-5.08891	3.34816	-1.52564	5.99e-114	8.69462	3.67e-118	998.993	1091.92	900.635	7.13336	3.38343	0.800135	195.881	208.975	129.207	84.9184	77.9587	51.9985	1365.25	1036.94	692.104	41.1038	38.3339	264.211	168.342	156.074	90.9534	101.095	65.2591	998.993	1091.92	900.635	7.133	3.383	0.8	195.881	208.975	129.207	84.918	77.959	51.999	1365.25	1036.94	692.104	41.104	38.334	264.211
AT2G14247		-0.800357	6.00448	-4.49651	-0.707614	2.66e-99	8.83671	2.45e-103	31.6811	18.0952	0.415684	1678.15	2237.6	3235.29	11.0277	5.24054	12.119	396.254	420.336	347.749	0	3.05722	0.451538	26.1129	13.2274	84.869	37.2014	58.6112	743.312	588.674	642.78	31.681	18.095	0.416	1678.15	2237.6	3235.29	11.028	5.241	12.119	396.254	420.336	347.749	0	3.057	0.452	26.113	13.227	84.869
AT5G64040	PSAN	0.780847	-2.06137	0.880227	0.400299	1.85e-93	10.9033	2.27e-97	4047.25	3962.15	3925.79	667.067	752.952	699.283	44.8332	34.7862	41.3854	15.5318	20.6656	20.6568	4446.73	4098.39	3911	3672.21	3085.32	37.2779	35.9362	36.4232	26.0054	31.2745	19.7771	4047.25	3962.15	3925.79	667.067	752.952	699.283	44.833	34.786	41.385	15.532	20.666	20.657	4446.73	4098.39	3911	3672.21	3085.32	37.278
AT2G30760		-0.0334948	4.48163	-4.65947	0.211342	1.93e-92	5.47455	2.96e-96	7.50645	11.6087	7.87656	167.384	254.941	370.838	1.41377	0.641146	1.69297	26.4052	26.9206	35.0304	0.300069	0.513407	0	11.2583	12.3617	2.4765	2.70836	2.83528	4.83642	4.42366	8.9163	7.506	11.609	7.877	167.384	254.941	370.838	1.414	0.641	1.693	26.405	26.921	35.03	0.3	0.513	0	11.258	12.362	2.476
AT1G05340		-1.7058	2.49521	-1.41216	0.622742	7.48e-91	7.63662	1.38e-94	14.0105	13.8201	11.9828	332.114	259.18	348.404	279.881	336.215	370.27	173.512	166.593	170.713	14.0995	25.6598	7.78636	75.8935	72.2478	350.843	328.468	351.288	417.068	450.161	419.825	14.01	13.82	11.983	332.114	259.18	348.404	279.881	336.215	370.27	173.512	166.593	170.713	14.1	25.66	7.786	75.894	72.248	350.843
AT3G56970	ORG2	-2.19882	6.57238	-4.02811	-0.345454	1.06e-90	6.73627	2.28e-94	0.448796	0.285251	0.0620312	110.355	187.576	293.593	0.600088	2.62925	3.06763	146.534	195.063	256.036	0.0295439	0	0	1.61682	1.02129	74.6104	75.043	77.4721	393.819	371.489	457.491	0.449	0.285	0.062	110.355	187.576	293.593	0.6	2.629	3.068	146.534	195.063	256.036	0.03	0	0	1.617	1.021	74.61
AT2G41240	BHLH100	-1.48905	7.08355	-4.4934	-1.1011	6.03e-87	6.87293	1.48e-90	0.996563	0.76378	0.13293	147.757	325.135	572.674	0.0641667	0.28481	0.452834	94.5731	118.546	171.09	0	0	0	1.34039	0.546038	64.3303	42.6491	51.3817	415.176	365.455	460.844	0.997	0.764	0.133	147.757	325.135	572.674	0.064	0.285	0.453	94.573	118.546	171.09	0	0	0	1.34	0.546	64.33
AT1G53625		-2.24526	4.67498	-2.18721	-0.242513	6.62e-85	6.18348	1.83e-88	0.700183	0.612027	1.01551	163.165	88.7452	149.311	87.2263	148.913	111.247	68.8809	82.1553	82.8253	0.966539	1.40352	0	3.44086	4.02846	124.804	131.099	162.358	103.607	104.377	142.197	0.7	0.612	1.016	163.165	88.745	149.311	87.226	148.913	111.247	68.881	82.155	82.825	0.967	1.404	0	3.441	4.028	124.804
AT5G05250		-0.291679	3.3127	-3.10763	0.0866148	1.41e-83	5.769	4.34e-87	14.8974	12.1509	3.21986	124.946	141.282	206.2	9.84319	6.09676	6.46352	85.5952	89.4624	96.7368	0.452004	2.25088	1.25447	19.3052	9.73922	36.4301	31.2821	36.541	108.191	104.473	117.984	14.897	12.151	3.22	124.946	141.282	206.2	9.843	6.097	6.464	85.595	89.462	96.737	0.452	2.251	1.254	19.305	9.739	36.43
AT1G13608		-1.84699	6.546	-3.19323	-1.50578	7.71e-81	4.15675	2.6e-84	0	0	0.415684	69.6022	97.2501	125.904	0	0	0	2.34933	3.62358	6.15485	0	0	0	0	0.440913	0	0	0	20.0674	15.6107	26.8923	0	0	0.416	69.602	97.25	125.904	0	0	0	2.349	3.624	6.155	0	0	0	0	0.441	0
AT2G30766		0.799743	5.47112	-7.09733	0.826467	8.23e-81	6.75285	3.03e-84	22.344	27.0432	14.5146	352.218	716.824	1010.25	0	0	0	43.1216	48.2501	55.3219	0	0	0	33.5027	14.5673	0	0	0	0.536785	0.615071	1.31368	22.344	27.043	14.515	352.218	716.824	1010.25	0	0	0	43.122	48.25	55.322	0	0	0	33.503	14.567	0
AT1G08847		-1.04575	2.02147	-1.3933	0.417583	5.26e-79	5.22242	2.1e-82	12.3063	12.2949	15.4079	134.368	149.876	145.47	5.23857	7.38301	5.69621	59.9064	48.2315	50.1022	10.8825	12.3791	7.29582	44.3738	37.2586	4.92284	4.08558	3.1375	13.9488	11.2363	16.7231	12.306	12.295	15.408	134.368	149.876	145.47	5.239	7.383	5.696	59.906	48.231	50.102	10.883	12.379	7.296	44.374	37.259	4.923
AT3G56980	ORG3	-2.03425	5.90475	-3.37272	-0.49777	4.61e-77	6.591	1.98e-80	0.404404	0.415326	0.0903084	72.0461	115.423	180.32	2.79806	3.07096	5.10154	166.607	217.884	262.157	0.0860168	0.105722	0	1.73351	0.589047	97.9036	98.2034	112.886	342.679	333.757	403.455	0.404	0.415	0.09	72.046	115.423	180.32	2.798	3.071	5.102	166.607	217.884	262.157	0.086	0.106	0	1.734	0.589	97.904
AT3G18250		-1.79782	3.29383	-1.77515	0.279138	2.98e-68	6.55187	1.37e-71	7.35678	4.24018	1.28011	232.583	133.768	205.188	69.2868	139.687	136.488	74.4304	73.9229	84.2406	3.69295	5.64617	3.3872	19.0692	21.5612	188.291	178.492	202.693	199.105	132.432	158.234	7.357	4.24	1.28	232.583	133.768	205.188	69.287	139.687	136.488	74.43	73.923	84.241	3.693	5.646	3.387	19.069	21.561	188.291
AT2G21650	RL2	1.09004	-3.44915	1.39316	0.965957	3.74e-62	7.18244	1.84e-65	279.515	219.866	332.491	16.6704	17.4434	11.0983	15.1578	13.9182	18.103	16.021	17.6248	6.86048	395.475	296.675	307.794	323.56	238.546	22.6694	19.4245	16.4662	76.6955	64.3092	56.3636	279.515	219.866	332.491	16.67	17.443	11.098	15.158	13.918	18.103	16.021	17.625	6.86	395.475	296.675	307.794	323.56	238.546	22.669
AT2G14610	PR1	-1.844	5.1878	-1.53985	-1.80396	1.74e-57	5.2076	9.09e-61	2.0422	2.24239	0.069941	457.355	174.913	142.425	0	0	0	0	0	0	0	4.91749	0.367492	1.98222	1.32259	0	0	0	0	0	0	2.042	2.242	0.07	457.355	174.913	142.425	0	0	0	0	0	0	0	4.917	0.367	1.982	1.323	0
at4g061		1.03623	-2.56029	1.33877	0.185279	4.14e-57	6.07761	2.29e-60	180.219	177.89	117.437	16.0829	20.9915	12.6896	0	0	0	0	0	0	190.731	197.477	182.766	92.6389	101.493	0	0	0	0	0	0	180.219	177.89	117.437	16.083	20.992	12.69	0	0	0	0	0	0	190.731	197.477	182.766	92.639	101.493	0
AT1G65510		-1.59407	2.72526	-1.5554	0.42421	7.55e-56	7.50848	4.4e-59	6.60505	6.98205	3.64034	208.486	118.544	118.793	277.144	386.409	381.563	279.531	287.853	306.666	4.30049	8.72398	4.20255	29.6547	22.3845	359.16	399.931	420.793	335.627	380.089	369.644	6.605	6.982	3.64	208.486	118.544	118.793	277.144	386.409	381.563	279.531	287.853	306.666	4.3	8.724	4.203	29.655	22.385	359.16
AT3G57260	BGL2	-1.01656	2.76908	-1.32721	-0.425311	6.82e-54	3.46033	4.19e-57	4.8344	3.37887	1.71253	65.8772	50.9125	62.018	0	0.0220523	0	0	0.0205781	0	0.873009	3.53311	3.33452	5.12369	5.9936	0	0.0187402	0.215458	0.101374	0	0.255927	4.834	3.379	1.713	65.877	50.913	62.018	0	0.022	0	0	0.021	0	0.873	3.533	3.335	5.124	5.994	0
AT1G47395		-0.957245	6.51116	-6.13882	0.584907	2.62e-53	8.41998	1.69e-56	16.4745	8.79223	4.04392	1285.03	2041.76	3309.03	2.09601	1.58019	2.01718	215.76	248.193	270.53	0	0.527868	0	56.359	6.87291	1.61241	0.551339	0.639102	66.6417	7.42873	36.4082	16.474	8.792	4.044	1285.03	2041.76	3309.03	2.096	1.58	2.017	215.76	248.193	270.53	0	0.528	0	56.359	6.873	1.612
AT5G53450	PAP14	-0.867751	2.59734	-1.07012	-0.659475	6.57e-53	5.50723	4.44e-56	14.399	9.58646	5.45835	99.7384	123.942	193.357	10.431	11.2798	10.6737	47.724	51.5791	63.0205	10.454	7.31575	7.10442	16.251	8.83161	26.2125	23.261	25.3752	90.0442	75.3535	101.136	14.399	9.586	5.458	99.738	123.942	193.357	10.431	11.28	10.674	47.724	51.579	63.021	10.454	7.316	7.104	16.251	8.832	26.212
AT3G21055	PSBTN	0.696561	-1.44181	0.562593	0.182658	1.58e-52	12.0389	1.12e-55	9201.57	9271.64	8820.12	2768.27	2687.42	2446.16	90.9078	79.6333	89.102	45.0114	61.9495	55.1692	8923.09	8628.19	6689.83	7325.96	6762.61	82.7619	66.7578	58.607	61.2185	72.8984	46.9582	9201.57	9271.64	8820.12	2768.27	2687.42	2446.16	90.908	79.633	89.102	45.011	61.949	55.169	8923.09	8628.19	6689.83	7325.96	6762.61	82.762
AT3G18290	BTS	-0.740424	2.15889	-1.0816	-0.336867	2.72e-51	5.1261	2e-54	14.4082	13.6037	10.379	96.0543	114.054	156.798	14.3946	14.3375	13.2726	24.8362	29.9292	29.7565	9.61821	9.51115	10.3174	20.5758	16.9025	16.604	15.4741	17.0451	38.3503	34.0823	45.307	14.408	13.604	10.379	96.054	114.054	156.798	14.395	14.338	13.273	24.836	29.929	29.757	9.618	9.511	10.317	20.576	16.903	16.604
AT1G65500		-1.96552	2.27566	-1.54823	1.2381	3.78e-49	4.79378	2.9e-52	5.18858	2.62492	3.97525	101.557	84.2515	104.439	2.66354	17.1161	24.9951	12.3151	7.98555	7.79612	3.4613	6.14586	5.7977	41.5507	40.0703	20.6086	23.0055	31.1362	18.5973	11.8053	18.5434	5.189	2.625	3.975	101.557	84.252	104.439	2.664	17.116	24.995	12.315	7.986	7.796	3.461	6.146	5.798	41.551	40.07	20.609
AT1G60950	FD2	0.865367	-1.87833	0.811919	0.201048	3.89e-48	11.2479	3.22e-51	4272.6	5357.34	6416.39	836.705	1143.56	1072.72	130.817	130.171	152.606	79.6533	86.7012	88.7967	4394.41	5375.43	5286.46	3051.47	4414.4	115.796	114.244	118.793	83.0113	85.1737	81.6305	4272.6	5357.34	6416.39	836.705	1143.56	1072.72	130.817	130.171	152.606	79.653	86.701	88.797	4394.41	5375.43	5286.46	3051.47	4414.4	115.796
AT1G31330	PSAF	0.706753	-1.80452	0.774859	0.322904	3.89e-48	11.0826	3.2e-51	4973.82	4566.14	3890.98	1125.14	1080.72	795.15	65.6248	51.3674	46.6224	32.6228	39.8441	39.67	5178.44	4472.16	4067.63	4243.92	3340.34	46.9536	43.8248	42.505	32.6672	38.2559	26.9656	4973.82	4566.14	3890.98	1125.14	1080.72	795.15	65.625	51.367	46.622	32.623	39.844	39.67	5178.44	4472.16	4067.63	4243.92	3340.34	46.954
AT5G04150	BHLH101	-0.302551	4.34144	-3.91074	-0.128145	6.51e-48	5.29797	5.59e-51	2.68115	3.37376	0.909092	38.7312	69.8086	121.146	1.20224	2.56014	2.67571	41.5468	43.5659	46.5911	0.0320729	0.0882898	0.194845	2.77495	3.04136	21.1264	12.3413	14.046	152.172	161.613	171.028	2.681	3.374	0.909	38.731	69.809	121.146	1.202	2.56	2.676	41.547	43.566	46.591	0.032	0.088	0.195	2.775	3.041	21.126
AT2G32190		-2.13541	2.61761	-1.16478	0.682576	7.24e-47	6.69632	6.44e-50	7.91822	7.39225	4.90715	273.874	217.051	213.263	61.8173	85.4159	84.5704	72.038	135.004	139.171	8.66698	18.0308	12.0594	36.3899	69.7225	65.8458	112.178	118.434	199.905	230.001	315.186	7.918	7.392	4.907	273.874	217.051	213.263	61.817	85.416	84.57	72.038	135.004	139.171	8.667	18.031	12.059	36.39	69.723	65.846
AT4G10340	LHCB5	0.52323	-1.26665	0.571664	0.171753	1.89e-46	11.6757	1.74e-49	6850.98	6610.78	5970.33	2515.42	2454.01	2191.23	78.8301	61.8686	66.5952	44.2961	56.9847	48.534	6754.88	6801.05	6009.85	5986.22	5237.5	63.1771	63.8528	60.971	52.4735	61.3958	40.6093	6850.98	6610.78	5970.33	2515.42	2454.01	2191.23	78.83	61.869	66.595	44.296	56.985	48.534	6754.88	6801.05	6009.85	5986.22	5237.5	63.177
AT3G27690	LHCB2.4	0.687825	-1.92179	0.921884	0.312078	3.11e-46	9.75297	2.96e-49	1543.65	1898.91	1753.15	366.581	403.881	315.257	2.59207	1.29798	2.32323	0.536668	0.490909	0.508704	1757.26	2104.48	2088.92	1427.04	1527.4	1.58148	1.44967	1.56181	0.70747	1.05297	0.39384	1543.65	1898.91	1753.15	366.581	403.881	315.257	2.592	1.298	2.323	0.537	0.491	0.509	1757.26	2104.48	2088.92	1427.04	1527.4	1.581
AT1G23130		0.793244	-1.67417	0.813238	0.0676895	1.6e-44	9.4171	1.57e-47	1473.8	1492.73	1579.61	369.409	313.355	365.247	0	0	0	0	0	0	1628.47	1499.55	1364.23	1102.11	924.793	0	0	0	0	0	0	1473.8	1492.73	1579.61	369.409	313.355	365.247	0	0	0	0	0	0	1628.47	1499.55	1364.23	1102.11	924.793	0
AT4G12735		-2.39186	4.74485	-1.38863	-0.964364	2.94e-44	5.03384	2.97e-47	0.480374	0.449261	0.969328	193.253	143.259	52.7609	24.5465	25.5059	20.8562	23.7935	18.283	33.3683	1.39645	1.01818	1.55511	2.44552	1.65371	17.6966	19.8238	29.9461	26.8739	18.6584	69.9589	0.48	0.449	0.969	193.253	143.259	52.761	24.546	25.506	20.856	23.794	18.283	33.368	1.396	1.018	1.555	2.446	1.654	17.697
AT3G22600		-1.52925	3.17455	-1.42067	-0.224623	8.13e-44	8.04152	8.48e-47	3.69918	1.48582	2.43082	77.6865	84.9384	98.6021	509.589	959.01	843.62	350.552	407.363	451.142	3.39171	2.68439	1.93614	4.58968	9.54916	577.938	743.018	765.22	326.938	380.277	439.317	3.699	1.486	2.431	77.687	84.938	98.602	509.589	959.01	843.62	350.552	407.363	451.142	3.392	2.684	1.936	4.59	9.549	577.938
AT2G43570	CHI	-2.28858	3.97534	-1.65067	-0.0360949	1.8e-43	5.41373	1.93e-46	0.698995	1.04633	0.406189	64.4524	60.1793	112.06	18.9021	55.2543	71.8018	60.8838	78.8909	55.1455	0.928141	1.55098	0.926107	2.95879	5.34055	50.0605	64.0648	75.2668	79.6646	68.1051	70.9921	0.699	1.046	0.406	64.452	60.179	112.06	18.902	55.254	71.802	60.884	78.891	55.146	0.928	1.551	0.926	2.959	5.341	50.06
AT1G35230	AGP5	-1.22842	2.99762	-1.58902	-0.18017	5.67e-43	4.16388	6.27e-46	4.44117	4.97173	2.55772	137.45	63.1878	91.7301	2.11894	2.38131	3.66304	3.27949	2.56913	3.22894	1.70347	5.27879	2.03207	5.52045	12.9227	3.91743	3.1235	2.02844	2.90824	1.90457	3.23988	4.441	4.972	2.558	137.45	63.188	91.73	2.119	2.381	3.663	3.279	2.569	3.229	1.703	5.279	2.032	5.52	12.923	3.917
AT5G54270	LHCB3	0.493064	-1.23748	0.529166	0.215252	4.65e-42	11.6845	5.28e-45	6762.1	6521.9	6079.24	2628.67	2602.09	2203.84	60.8427	53.1075	60.1153	29.9369	49.4797	47.4898	6995.88	6319.93	6025.95	6308.31	5461.9	57.6062	53.5812	54.323	47.0602	48.1188	38.4485	6762.1	6521.9	6079.24	2628.67	2602.09	2203.84	60.843	53.108	60.115	29.937	49.48	47.49	6995.88	6319.93	6025.95	6308.31	5461.9	57.606
AT1G21310	EXT3	-0.909864	2.47896	-1.51707	-0.0520208	4.36e-41	9.83491	5.09e-44	8.98587	5.08487	2.84909	98.2667	58.9274	72.0864	2778.47	2823.51	2591.46	1556.45	1375.37	1291.51	3.00795	4.99205	2.71699	12.5275	10.2162	2863.46	2548.04	2662.46	1631.96	1474.53	1407.1	8.986	5.085	2.849	98.267	58.927	72.086	2778.47	2823.51	2591.46	1556.45	1375.37	1291.51	3.008	4.992	2.717	12.528	10.216	2863.46
AT4G36700		-2.33357	5.37271	-2.45881	-0.580336	1.69e-40	2.68527	2.02e-43	0.0606516	0.0217284	0.035364	26.1696	33.7499	42.7385	0	0.0385027	0	0.0116735	0	0.12247	0.0224195	0.031769	0.0290943	0.553378	0.209821	0.0124045	0.0110753	0	0.21332	0.0856092	0.208908	0.061	0.022	0.035	26.17	33.75	42.738	0	0.039	0	0.012	0	0.122	0.022	0.032	0.029	0.553	0.21	0.012
AT1G33960	AIG1	-0.0839311	3.74685	-1.09655	-2.56637	6.12e-40	3.20834	7.52e-43	2.34859	3.75187	2.2013	64.4818	33.1954	57.6453	0	0	0	0	0	0	0.349091	1.68402	1.84045	0.228885	0.702766	0	0.0355958	0	0	0.0462408	0	2.349	3.752	2.201	64.482	33.195	57.645	0	0	0	0	0	0	0.349	1.684	1.84	0.229	0.703	0
AT1G15820	LHCB6	0.530529	-1.29935	0.576268	0.19255	1.4e-39	11.2684	1.76e-42	4671.11	5223.53	4794.53	1907.31	1869.85	1493.34	59.0505	45.9351	47.8306	32.9254	40.4228	34.1068	4646.91	5074.47	5043.2	4444.24	4127.51	43.4746	45.2519	44.3401	33.0106	38.8708	25.7963	4671.11	5223.53	4794.53	1907.31	1869.85	1493.34	59.05	45.935	47.831	32.925	40.423	34.107	4646.91	5074.47	5043.2	4444.24	4127.51	43.475
AT5G51720	NEET	2.25748	-6.37959	2.58463	1.53747	5.69e-39	8.12504	7.34e-42	310.234	605.927	931.206	0.847412	1.05439	3.68834	3.78178	3.46155	5.73188	0.191322	0.193217	0.52787	464.695	859.865	930.597	218.509	608.968	3.13277	3.12134	3.8796	0.888607	0.420542	0.232549	310.234	605.927	931.206	0.847	1.054	3.688	3.782	3.462	5.732	0.191	0.193	0.528	464.695	859.865	930.597	218.509	608.968	3.133
AT4G15610		-1.76275	2.79465	-1.17653	0.144633	7.76e-39	7.98364	1.02e-41	4.45107	1.92313	1.55959	115.306	48.7539	82.2328	504.881	730.088	714.252	387.785	412.523	399.974	5.39055	4.76672	1.56873	13.9769	8.4899	654.935	690.634	625.403	474.557	440.4	433.709	4.451	1.923	1.56	115.306	48.754	82.233	504.881	730.088	714.252	387.785	412.523	399.974	5.391	4.767	1.569	13.977	8.49	654.935
AT1G14870	PCR2	-1.35761	2.70574	-1.51152	0.163386	6.72e-38	8.24507	9.07e-41	7.90162	3.20592	1.35339	116.26	59.64	95.2186	541.67	574.82	460.666	681.071	751.431	629.132	4.7978	4.68156	1.38974	14.3464	12.3448	736.271	417.935	455.43	882.92	843.68	894.529	7.902	3.206	1.353	116.26	59.64	95.219	541.67	574.82	460.666	681.071	751.431	629.132	4.798	4.682	1.39	14.346	12.345	736.271
AT1G62420		-1.78003	5.18146	-1.81384	-1.58759	1.77e-36	2.90991	2.44e-39	0.189663	0.120739	0.0787365	27.375	27.9657	48.8743	0.152996	0.226104	0	0.490432	0.290373	0.146936	0	0.115756	0.248212	0.166071	0.189844	0.272931	0.118877	0.0990643	8.31737	6.12948	8.5176	0.19	0.121	0.079	27.375	27.966	48.874	0.153	0.226	0	0.49	0.29	0.147	0	0.116	0.248	0.166	0.19	0.273
AT1G75040	PR5	-1.03552	2.10021	-0.807601	-0.257096	2.44e-36	3.47998	3.44e-39	3.50526	5.57697	5.15177	52.7476	57.6451	51.6871	0	0.0362902	0	0	0	0	2.61517	7.70038	5.95875	8.77231	9.35661	0	0	0.0312584	0.0662935	0.039754	0	3.505	5.577	5.152	52.748	57.645	51.687	0	0.036	0	0	0	0	2.615	7.7	5.959	8.772	9.357	0
AT3G46080	ZAT8	-1.43437	3.30849	-1.4672	-0.406918	1.78e-35	3.29771	2.57e-38	0.280179	1.4782	1.00807	30.5926	37.391	35.2502	6.2972	4.84655	3.52766	9.93099	8.77865	10.3826	0.385216	0.677292	1.56432	1.67926	2.68141	4.05863	2.99086	4.23415	5.49763	4.52382	7.43127	0.28	1.478	1.008	30.593	37.391	35.25	6.297	4.847	3.528	9.931	8.779	10.383	0.385	0.677	1.564	1.679	2.681	4.059
AT1G67870		0.578304	-1.46574	0.690263	0.197174	2.32e-35	8.08029	3.42e-38	384.142	394.066	401.424	117.21	122.989	124.063	178.242	199.711	228.137	152.413	164.157	157.169	409.796	436.748	394.663	372.952	294.85	185.823	218.239	203.988	178.388	148.01	189.04	384.142	394.066	401.424	117.21	122.989	124.063	178.242	199.711	228.137	152.413	164.157	157.169	409.796	436.748	394.663	372.952	294.85	185.823
AT1G47400		-0.581423	6.53121	-6.96503	1.01524	2.43e-35	7.72988	3.65e-38	16.4745	3.4192	2.52745	549.337	995.737	2412.69	2.09601	2.10692	0.504296	141.093	205.007	224.049	0	0	0	45.5207	4.58194	0	0	0	69.3507	9.28592	43.1505	16.474	3.419	2.527	549.337	995.737	2412.69	2.096	2.107	0.504	141.093	205.007	224.049	0	0	0	45.521	4.582	0
AT3G49780	PSK3	-1.06552	1.5802	-0.670074	0.155389	3.77e-35	8.39919	5.79e-38	125.735	117.263	80.377	839.678	828.469	911.186	356.086	384.85	324.749	341.212	224.456	229.229	101.579	178.133	133.255	234.473	320.588	418.877	373.912	343.419	323.427	374.922	312.32	125.735	117.263	80.377	839.678	828.469	911.186	356.086	384.85	324.749	341.212	224.456	229.229	101.579	178.133	133.255	234.473	320.588	418.877
AT4G02770	PSAD1	0.504033	-1.16826	0.519683	0.14454	1.31e-34	10.6239	2.06e-37	3215.1	3168.78	3020.2	1347.87	1291.93	1120.74	42.9869	32.4364	36.474	26.2625	33.2591	25.4031	3158.13	3067.31	3031.54	2851.43	2550.73	36.6335	33.9424	35.118	30.4917	30.4898	20.4397	3215.1	3168.78	3020.2	1347.87	1291.93	1120.74	42.987	32.436	36.474	26.263	33.259	25.403	3158.13	3067.31	3031.54	2851.43	2550.73	36.633
AT5G44575		-0.790004	1.80468	-0.842592	-0.172083	2.42e-34	4.39207	3.87e-37	9.63225	12.1942	13.3143	105.314	92.011	75.0408	7.87167	3.82062	3.80252	5.39629	6.57603	3.35554	5.1271	15.042	12.7919	15.2635	24.5741	4.15472	0.422195	3.41886	7.30096	4.57597	1.16943	9.632	12.194	13.314	105.314	92.011	75.041	7.872	3.821	3.803	5.396	6.576	3.356	5.127	15.042	12.792	15.264	24.574	4.155
AT2G45220	PME17	-1.9611	4.27898	-1.77822	-0.539653	4.4e-34	6.07547	7.15e-37	0.311168	0.27866	0.229798	25.0895	30.8641	48.5376	190.391	197.607	138.259	50.6079	46.6972	43.0889	0.138019	0.445299	0.35788	0.545296	1.40525	217.376	174.995	152.165	130.978	116.624	104.063	0.311	0.279	0.23	25.09	30.864	48.538	190.391	197.607	138.259	50.608	46.697	43.089	0.138	0.445	0.358	0.545	1.405	217.376
AT1G23020	FRO3	-0.836052	1.96398	-0.931658	-0.196273	4.49e-34	5.7172	7.44e-37	16.3145	10.1754	5.79048	80.387	98.4385	109.274	8.68517	12.7506	14.8378	62.9931	80.7905	98.5403	15.7492	8.41871	5.23689	25.1342	12.0212	36.6789	36.0684	36.669	137.205	141.962	176.612	16.314	10.175	5.79	80.387	98.439	109.274	8.685	12.751	14.838	62.993	80.79	98.54	15.749	8.419	5.237	25.134	12.021	36.679
AT4G13575		1.05378	-2.69293	1.32192	0.317234	1.11e-33	7.91385	1.88e-36	679.396	510.007	415.311	53.7028	66.8325	31.0678	0	0	0	0	0	0	801.087	598.233	483.369	375.117	333.159	0	0	0	0	0	0	679.396	510.007	415.311	53.703	66.833	31.068	0	0	0	0	0	0	801.087	598.233	483.369	375.117	333.159	0
AT1G21520		-1.00076	2.21823	-0.839474	-0.378	1.42e-33	5.64243	2.45e-36	23.7426	12.0513	14.5042	310.449	138.036	152.123	29.5343	24.773	19.6215	37.2643	24.6911	26.2111	23.1488	17.4677	14.1297	29.2018	27.8517	20.1763	23.6049	29.6316	40.4639	21.2069	40.378	23.743	12.051	14.504	310.449	138.036	152.123	29.534	24.773	19.621	37.264	24.691	26.211	23.149	17.468	14.13	29.202	27.852	20.176
AT2G40610	EXPA8	1.54995	-2.1833	1.00556	-0.372206	2.26e-33	5.00121	3.96e-36	60.1066	101.949	123.132	7.59374	7.59574	11.8816	4.53066	10.2175	9.34394	5.84432	5.69322	4.12263	59.1765	59.9768	71.5075	29.7439	25.6918	7.45461	7.77648	10.0122	5.20546	5.18696	7.36148	60.107	101.949	123.132	7.594	7.596	11.882	4.531	10.218	9.344	5.844	5.693	4.123	59.177	59.977	71.508	29.744	25.692	7.455
AT2G40300	FER4	0.92298	-3.31389	1.39814	0.992777	1.05e-32	4.35661	1.87e-35	24.8635	28.2977	38.785	2.65102	1.39746	1.84117	17.0991	12.9207	13.8208	4.87815	4.59577	5.09517	43.0126	41.4986	40.0503	25.0482	46.0539	13.0331	13.2467	12.7368	7.23556	9.35437	7.37119	24.863	28.298	38.785	2.651	1.397	1.841	17.099	12.921	13.821	4.878	4.596	5.095	43.013	41.499	40.05	25.048	46.054	13.033
AT1G07367		-2.59662	5.97296	-2.59662	-0.779729	1.57e-31	3.05118	2.84e-34	0	0	0	19.4933	29.0794	81.3395	0	0	0.144048	3.42528	4.37122	6.29709	0	0	0	0.50103	0	0	0	0	1.76172	0.507649	0.853561	0	0	0	19.493	29.079	81.339	0	0	0.144	3.425	4.371	6.297	0	0	0	0.501	0	0
AT2G01023		-1.03806	1.6154	-1.26868	0.691347	2.1e-31	5.23929	3.87e-34	9.90701	9.09394	6.58361	55.9108	71.9016	79.0109	28.4361	20.0179	22.3337	68.3255	81.8105	82.8887	11.7936	3.50328	5.90004	35.2278	27.737	24.8596	29.1754	24.9571	48.3025	53.1058	59.8573	9.907	9.094	6.584	55.911	71.902	79.011	28.436	20.018	22.334	68.326	81.81	82.889	11.794	3.503	5.9	35.228	27.737	24.86
AT4G13250	NYC1	0.860552	-2.48479	1.055	0.569243	7.14e-31	4.2461	1.34e-33	29.7993	37.1056	44.0135	4.4786	4.52676	4.59044	6.23039	6.93145	6.17395	2.92951	2.27637	2.50921	39.4599	43.4633	40.6824	33.2562	33.4826	8.50566	7.8665	7.49478	3.61463	4.18451	2.77579	29.799	37.106	44.013	4.479	4.527	4.59	6.23	6.931	6.174	2.93	2.276	2.509	39.46	43.463	40.682	33.256	33.483	8.506
AT4G06195		-0.2973	2.31041	-0.823698	-1.18941	9.43e-31	3.95824	1.79e-33	10.2096	8.96336	10.7454	53.5337	78.0826	102.164	1.86287	1.28018	1.37886	0.760425	0.879129	1.20473	10.7208	5.50451	3.93492	6.03829	5.74536	1.67489	1.81314	1.12264	0.617018	0.366106	1.06382	10.21	8.963	10.745	53.534	78.083	102.164	1.863	1.28	1.379	0.76	0.879	1.205	10.721	5.505	3.935	6.038	5.745	1.675
AT5G05365		-1.00849	1.49298	-0.497612	0.0131296	2.02e-30	4.48499	3.91e-33	7.26462	8.36779	12.6436	68.2642	70.4503	66.902	10.4586	11.1119	19.0887	13.508	20.1202	16.4122	10.1754	16.0591	13.103	15.54	26.9566	8.56941	9.88159	9.0961	7.93187	12.3573	17.7744	7.265	8.368	12.644	68.264	70.45	66.902	10.459	11.112	19.089	13.508	20.12	16.412	10.175	16.059	13.103	15.54	26.957	8.569
AT2G05070	LHCB2.2	0.444163	-1.21848	0.562069	0.212252	2.26e-30	10.9559	4.43e-33	3877.91	3860.79	3655.62	1631.83	1662.38	1292.02	18.7725	16.3648	15.2754	3.4482	6.19035	6.63582	4346.52	3977.3	3724.13	3840.36	3311.42	12.6729	18.5804	15.0849	6.5853	9.45867	5.68807	3877.91	3860.79	3655.62	1631.83	1662.38	1292.02	18.772	16.365	15.275	3.448	6.19	6.636	4346.52	3977.3	3724.13	3840.36	3311.42	12.673
AT5G24640		-1.86122	4.76568	-1.19498	-1.70948	8.21e-30	3.63166	1.64e-32	0.165142	0.142177	0.156511	44.5913	34.5288	12.9748	12.5294	16.7798	9.52061	11.2182	7.29566	10.4326	0.448303	0	0.422373	0.252623	0.149009	14.2086	6.39073	6.64658	12.5002	16.4407	31.1632	0.165	0.142	0.157	44.591	34.529	12.975	12.529	16.78	9.521	11.218	7.296	10.433	0.448	0	0.422	0.253	0.149	14.209
AT2G21640		-0.670451	1.81801	-0.823179	-0.324377	8.52e-30	5.47531	1.72e-32	26.3095	14.8531	21.9027	179.577	183.207	89.1898	30.4254	39.8926	37.055	34.1496	24.6117	27.2136	22.7134	16.5864	15.8761	33.8421	25.2081	29.3562	20.6882	22.8521	22.8811	29.0248	31.3081	26.309	14.853	21.903	179.577	183.207	89.19	30.425	39.893	37.055	34.15	24.612	27.214	22.713	16.586	15.876	33.842	25.208	29.356
AT1G67865		0.960775	-1.58626	1.12159	-0.496102	9.79e-30	9.85944	2.01e-32	2155.49	1955.95	2180.28	421.109	328.05	622.408	4.97302	17.8821	13.5981	2.43303	2.11762	0.810146	2087.99	2373.66	2375.92	991.814	697.261	13.6927	17.0819	16.374	2.59023	8.63596	5.03053	2155.49	1955.95	2180.28	421.109	328.05	622.408	4.973	17.882	13.598	2.433	2.118	0.81	2087.99	2373.66	2375.92	991.814	697.261	13.693
AT2G26500		0.633084	-1.48665	0.637409	0.216161	3.53e-29	10.3741	7.37e-32	2439.15	2743.16	3039.66	616.57	814.724	978.113	52.7869	32.7242	38.0537	23.5094	26.9239	24.3041	2595.07	2783.31	2654.12	2208.15	2333.03	44.3497	32.2292	35.1508	31.836	33.7196	23.6374	2439.15	2743.16	3039.66	616.57	814.724	978.113	52.787	32.724	38.054	23.509	26.924	24.304	2595.07	2783.31	2654.12	2208.15	2333.03	44.35
AT2G30570	PSBW	0.507278	-1.19214	0.540199	0.14466	5.58e-29	12.1443	1.18e-31	9832.52	9021.77	8041.81	3762.95	3611.27	3175.43	75.5755	63.3881	67.8884	40.4118	56.4138	53.8156	10752.2	8765.2	7311.49	8549.05	6863.56	68.3373	61.9635	55.1059	51.4457	57.9702	37.9714	9832.52	9021.77	8041.81	3762.95	3611.27	3175.43	75.575	63.388	67.888	40.412	56.414	53.816	10752.2	8765.2	7311.49	8549.05	6863.56	68.337
AT1G07373		-2.04125	5.49413	-2.55127	-0.901615	6.62e-29	2.75122	1.42e-31	0.0411937	0.0730876	0	21.0578	24.5583	44.6952	0	0	0	5.71374	5.63552	6.7538	0	0	0	0.424429	0	0	0	0	1.62196	0.50903	0.980235	0.041	0.073	0	21.058	24.558	44.695	0	0	0	5.714	5.636	6.754	0	0	0	0.424	0	0
AT2G06520	PSBX	0.501042	-0.979293	0.40759	0.0706604	7.87e-29	12.1863	1.71e-31	9698.87	9328.94	9072.99	4279.07	4424.72	4125.59	164.417	131.556	134.997	99.5691	127.29	113.592	9977.64	8543.5	7157.88	8049.64	7315.87	136.365	125.28	109.672	109.455	114.552	88.4435	9698.87	9328.94	9072.99	4279.07	4424.72	4125.59	164.417	131.556	134.997	99.569	127.29	113.592	9977.64	8543.5	7157.88	8049.64	7315.87	136.365
AT1G56060		-1.69756	2.80243	-1.21695	0.112087	1.1e-28	4.96354	2.44e-31	3.07931	11.4991	4.01494	249.976	127.379	169.617	2.64931	0.482576	1.92205	2.94892	1.33667	0.851197	1.7334	14.4246	9.18811	11.5592	37.0467	0	1.29436	2.20137	1.85097	0.582282	0.591343	3.079	11.499	4.015	249.976	127.379	169.617	2.649	0.483	1.922	2.949	1.337	0.851	1.733	14.425	9.188	11.559	37.047	0
AT5G50950	FUM2	0.569752	-1.71015	0.761975	0.378422	1.67e-28	5.46323	3.74e-31	86.573	109.795	87.4818	31.9128	25.1146	17.2811	0.72798	1.20083	1.05769	0.432129	0.479631	0.503674	102.573	101.874	111.582	76.2296	107.011	0.828997	1.09269	1.14751	0.414222	0.557344	0.52161	86.573	109.795	87.482	31.913	25.115	17.281	0.728	1.201	1.058	0.432	0.48	0.504	102.573	101.874	111.582	76.23	107.011	0.829
AT2G35980	NHL10	-2.07018	4.21576	-2.03281	-0.11277	3.76e-28	4.0701	8.55e-31	0.0762124	0.338366	0.0368202	26.9097	25.4088	19.011	23.0636	35.4026	26.7499	16.3588	17.7022	17.3701	0.105239	0.352648	0	0.394275	1.46977	29.2312	28.8034	30.2302	18.4772	19.3984	21.8396	0.076	0.338	0.037	26.91	25.409	19.011	23.064	35.403	26.75	16.359	17.702	17.37	0.105	0.353	0	0.394	1.47	29.231
AT1G54575		-1.00509	1.53193	-1.08861	0.56177	9.3e-28	6.1106	2.14e-30	16.6557	22.2022	23.6441	130.041	127.858	206.205	52.7122	93.062	99.6685	72.068	80.2075	73.4009	14.1789	24.7911	18.4227	58.5254	78.332	62.1751	68.6555	51.2953	63.0409	67.4035	85.9316	16.656	22.202	23.644	130.041	127.858	206.205	52.712	93.062	99.668	72.068	80.207	73.401	14.179	24.791	18.423	58.525	78.332	62.175
AT1G29920	LHCB1.1	0.402503	-0.924683	0.449335	0.0728456	1.15e-27	12.1094	2.68e-30	8813.92	8660.56	7897.69	4622.01	4487.38	3778.06	3.30202	5.3208	6.35223	0.590544	1.37995	2.37037	8626.37	8589.33	8301.59	7357.7	7517.08	3.00435	5.00201	5.20295	1.07081	1.7909	2.20967	8813.92	8660.56	7897.69	4622.01	4487.38	3778.06	3.302	5.321	6.352	0.591	1.38	2.37	8626.37	8589.33	8301.59	7357.7	7517.08	3.004
AT5G13740	ZIF1	-0.691179	2.00391	-0.784374	-0.528352	1.37e-27	5.33148	3.24e-30	23.8423	16.6197	10.3351	84.2845	127.669	207.878	12.5174	10.6699	10.178	28.3728	29.2099	26.4438	19.7924	14.7038	11.8433	25.7952	16.0949	18.0831	13.7427	15.1613	59.2511	44.1201	58.0152	23.842	16.62	10.335	84.285	127.669	207.878	12.517	10.67	10.178	28.373	29.21	26.444	19.792	14.704	11.843	25.795	16.095	18.083
AT5G01530	LHCB4.1	0.465244	-1.19871	0.532357	0.201108	1.48e-27	10.8524	3.54e-30	3890.9	3675.5	3134.52	1640.56	1436.78	1227.19	64.6684	53.1836	53.6063	40.9066	46.3011	40.8812	4028.81	3623.99	3268.69	3616.98	2949.36	57.3993	51.0665	51.4234	45.0482	48.4193	35.45	3890.9	3675.5	3134.52	1640.56	1436.78	1227.19	64.668	53.184	53.606	40.907	46.301	40.881	4028.81	3623.99	3268.69	3616.98	2949.36	57.399
AT2G29350	SAG13	-1.83332	3.8325	-1.92053	-0.0786451	1.79e-27	4.07235	4.33e-30	1.02215	1.22247	1.24406	44.6829	57.6787	140.1	1.72755	8.36092	15.4497	2.52829	3.03946	1.81748	0.35002	2.16452	0.664634	2.9576	6.18322	7.69119	15.9552	21.7723	3.7592	2.20612	2.7124	1.022	1.222	1.244	44.683	57.679	140.1	1.728	8.361	15.45	2.528	3.039	1.817	0.35	2.165	0.665	2.958	6.183	7.691
AT5G13170	SWEET15	-1.75137	3.23324	-1.05818	-0.423684	3.93e-27	2.84233	9.65e-30	0.12946	0.369368	1.78122	22.7505	40.4747	39.1652	1.31757	1.13566	0.972504	0.370306	0.227248	0.468618	0.262699	1.28543	2.20203	0.726737	3.78876	0.835611	0.455827	0.522641	0.620068	0.595791	0.940462	0.129	0.369	1.781	22.751	40.475	39.165	1.318	1.136	0.973	0.37	0.227	0.469	0.263	1.285	2.202	0.727	3.789	0.836
AT1G58290	HEMA1	0.986044	-2.58509	1.03769	0.56136	5.33e-27	6.98352	1.32e-29	199.228	288.481	333.996	29.6838	36.0638	22.1937	30.6469	26.2204	24.9096	10.3912	11.6631	12.4413	172.768	291.415	363.794	165.645	285.887	24.7591	22.025	21.9119	12.7597	15.6905	13.1441	199.228	288.481	333.996	29.684	36.064	22.194	30.647	26.22	24.91	10.391	11.663	12.441	172.768	291.415	363.794	165.645	285.887	24.759
AT3G15353	MT3	0.0597105	-1.02846	0.514105	0.454642	1.11e-26	12.9772	2.8e-29	9559	10253.3	11527.3	6280.78	6110.25	6405.19	2135.87	2660.92	2887.03	1931.4	2010.65	2097.55	11637.7	14174	15947.1	17214.3	13185.5	3118.93	3722.83	3488.72	3060.45	3403.59	3243.74	9559	10253.3	11527.3	6280.78	6110.25	6405.19	2135.87	2660.92	2887.03	1931.4	2010.65	2097.55	11637.7	14174	15947.1	17214.3	13185.5	3118.93
AT1G03130	PSAD2	0.479832	-1.40067	0.616287	0.304547	1.18e-26	10.028	3e-29	2069.55	1983.75	1974.2	806.835	764.203	515.27	14.3389	10.4062	10.6576	7.14244	9.57037	7.95147	2228.25	2144.68	2078.15	2112.7	1820.98	11.9393	12.4414	10.8211	9.20214	11.9885	8.2834	2069.55	1983.75	1974.2	806.835	764.203	515.27	14.339	10.406	10.658	7.142	9.57	7.951	2228.25	2144.68	2078.15	2112.7	1820.98	11.939
AT1G30380	PSAK	0.451132	-0.888937	0.415392	0.0224129	3.99e-26	11.914	1.03e-28	7236.8	7668.48	7819.12	3951.58	4120.68	3369.93	90.6051	83.1506	96.85	41.6918	68.2881	56.669	7591.95	7282.48	6729.04	6458.76	5989.12	90.2396	80.3207	91.512	52.7666	60.5913	46.588	7236.8	7668.48	7819.12	3951.58	4120.68	3369.93	90.605	83.151	96.85	41.692	68.288	56.669	7591.95	7282.48	6729.04	6458.76	5989.12	90.24
at5g145		2.51806	-2.34838	2.53197	-2.70165	7.14e-26	4.46007	1.86e-28	28.1416	43.1278	17.4308	1.87523	1.6761	0	21.0706	28.9165	23.0343	16.056	15.6039	16.713	40.8992	25.1726	21.513	1.56441	0	48.179	16.8277	38.0991	22.4658	15.9781	22.6328	28.142	43.128	17.431	1.875	1.676	0	21.071	28.917	23.034	16.056	15.604	16.713	40.899	25.173	21.513	1.564	0	48.179
AT1G61520	LHCA3	0.401564	-1.13633	0.536006	0.198757	7.45e-26	11.2261	1.96e-28	4930.57	4519.43	3973.54	2126.4	2045.58	1716.92	57.1507	41.3961	44.7936	31.1055	41.091	35.7875	5277.89	4594.24	4479.79	4821.98	3771.74	52.1824	47.2753	48.218	42.1504	47.7547	31.3115	4930.57	4519.43	3973.54	2126.4	2045.58	1716.92	57.151	41.396	44.794	31.106	41.091	35.788	5277.89	4594.24	4479.79	4821.98	3771.74	52.182
AT2G18690		-1.338	2.28903	-1.12779	0.176756	1.03e-25	4.69384	2.74e-28	5.11986	4.1876	1.31216	86.8757	40.6152	43.9755	16.8738	32.9623	30.8969	22.2643	26.796	22.6314	2.76811	6.71187	2.51385	9.8986	12.8186	35.1481	31.624	35.9738	27.6563	31.4378	40.5988	5.12	4.188	1.312	86.876	40.615	43.975	16.874	32.962	30.897	22.264	26.796	22.631	2.768	6.712	2.514	9.899	12.819	35.148
AT5G59820	ZAT12	-0.767068	1.86207	-0.790243	-0.304763	2.06e-25	5.26823	5.57e-28	2.08629	7.77564	11.3861	56.9477	60.8705	51.5059	39.0618	59.2792	62.7594	39.3536	42.7211	44.58	3.42847	6.82272	10.1028	6.52602	15.1212	50.4917	54.8399	49.7336	56.7851	78.631	79.0807	2.086	7.776	11.386	56.948	60.871	51.506	39.062	59.279	62.759	39.354	42.721	44.58	3.428	6.823	10.103	6.526	15.121	50.492
AT1G51400		0.520573	-1.33724	0.640675	0.175992	2.52e-25	9.22182	6.91e-28	1250.57	1165.24	1110.49	476.095	424.123	339.561	30.9869	18.8274	16.0365	16.6682	18.5221	16.5777	1278.88	1243.96	1207.65	1118.88	927.349	23.7803	24.9848	20.1008	20.8805	23.7198	15.1325	1250.57	1165.24	1110.49	476.095	424.123	339.561	30.987	18.827	16.036	16.668	18.522	16.578	1278.88	1243.96	1207.65	1118.88	927.349	23.78
AT3G47470	LHCA4	0.4113	-0.942411	0.455988	0.0751233	2.52e-25	12.1471	6.97e-28	9163.3	8762.19	7947.87	4794.21	4429.64	3679.62	152.692	123.541	124.223	79.0209	96.1246	93.5622	9153.36	8680.03	8155.57	8265.29	6839.12	147.462	121.087	123.847	108.633	108.613	85.7237	9163.3	8762.19	7947.87	4794.21	4429.64	3679.62	152.692	123.541	124.223	79.021	96.125	93.562	9153.36	8680.03	8155.57	8265.29	6839.12	147.462
AT1G65845		-1.05163	1.61741	-0.870666	0.304886	4.92e-25	7.16399	1.37e-27	63.8604	53.4298	36.2764	603.069	337.884	307.911	138.224	164.813	160.245	109.492	113.775	103.136	64.0303	71.3393	34.1042	179.637	110.394	173.508	130.92	126.07	63.4702	56.1617	64.9643	63.86	53.43	36.276	603.069	337.884	307.911	138.224	164.813	160.245	109.492	113.775	103.136	64.03	71.339	34.104	179.637	110.394	173.508
AT3G03270		-0.773204	1.49469	-0.67523	-0.0462547	5.42e-25	5.58973	1.53e-27	13.9951	9.68949	9.32927	71.7102	72.6986	59.4618	67.2894	74.6654	80.9329	55.4008	72.3223	74.3459	13.8576	12.6437	7.91562	23.0831	17.2998	62.7074	64.7409	64.4028	65.0677	62.5825	69.4477	13.995	9.689	9.329	71.71	72.699	59.462	67.289	74.665	80.933	55.401	72.322	74.346	13.858	12.644	7.916	23.083	17.3	62.707
AT3G61870		0.636547	-1.68797	0.645373	0.40605	7.11e-25	6.72053	2.03e-27	183.408	231.587	259.299	50.8819	61.9607	58.5664	7.52916	8.94561	10.7042	4.81115	6.7081	7.30957	180.067	230.624	249.623	191.298	232.574	6.41304	9.01098	9.24755	4.4948	6.41591	6.65598	183.408	231.587	259.299	50.882	61.961	58.566	7.529	8.946	10.704	4.811	6.708	7.31	180.067	230.624	249.623	191.298	232.574	6.413
AT5G26690	HIPP02	-0.0209328	2.62758	-0.68405	-1.9226	2.78e-24	3.30675	8.03e-27	3.66336	5.35547	3.47384	51.1283	25.4955	25.0805	5.84417	4.16354	5.0779	2.45063	4.60907	3.89606	1.15691	4.7395	1.68735	0.835421	1.48257	4.99841	5.51795	2.65144	7.88173	5.73938	8.91095	3.663	5.355	3.474	51.128	25.496	25.08	5.844	4.164	5.078	2.451	4.609	3.896	1.157	4.74	1.687	0.835	1.483	4.998
AT4G12490		-0.779218	3.66422	-2.63342	-0.251586	7.18e-24	4.03898	2.09e-26	2.20547	5.09112	0.380978	112.285	53.3723	55.4888	30.2572	16.447	3.30103	4.64835	2.81998	1.29041	1.14202	0.324581	0.416421	5.99215	2.27118	17.4811	9.54606	8.60974	1.50547	2.73064	0.132283	2.205	5.091	0.381	112.285	53.372	55.489	30.257	16.447	3.301	4.648	2.82	1.29	1.142	0.325	0.416	5.992	2.271	17.481
AT3G61470	LHCA2	0.438369	-1.27265	0.578578	0.255705	1.32e-23	11.1751	3.9e-26	4836.68	4410.78	3842.54	1992.02	1750.18	1353.4	48.9255	34.5287	37.7442	27.1417	34.6716	30.9239	5252.27	4679.98	4120.42	4887.88	3610.86	42.3132	36.7803	39.4124	36.0547	37.6989	24.589	4836.68	4410.78	3842.54	1992.02	1750.18	1353.4	48.925	34.529	37.744	27.142	34.672	30.924	5252.27	4679.98	4120.42	4887.88	3610.86	42.313
AT4G16370	ATOPT3	-0.689107	1.90173	-0.855372	-0.357249	1.44e-23	5.87622	4.3e-26	18.5094	28.9101	19.2715	101.717	166.264	245.557	3.78523	5.90455	5.84905	47.014	60.7964	66.7744	11.8091	24.5495	21.4496	29.668	32.3264	13.8711	18.1779	21.8762	114.232	100.486	170.048	18.509	28.91	19.271	101.717	166.264	245.557	3.785	5.905	5.849	47.014	60.796	66.774	11.809	24.55	21.45	29.668	32.326	13.871
AT3G16670		0.850055	-1.47562	0.578986	0.0465807	1.62e-23	5.76205	4.87e-26	140.694	159.194	125.674	31.3337	41.9162	34.6673	0	0	0	0	0	0	106	134.962	102.335	70.8819	108.708	0	0	0	0	0	0.0920411	140.694	159.194	125.674	31.334	41.916	34.667	0	0	0	0	0	0	106	134.962	102.335	70.882	108.708	0
AT1G12030		-1.88781	4.27035	-2.61251	0.229966	1.67e-23	2.90311	5.06e-26	0.102058	0.295781	0.0988953	15.3744	19.752	34.2202	0.0962144	0.213238	0.0845808	5.98597	10.1796	6.0748	0.0941389	0.0655554	0.0293568	0.716521	1.53495	2.05934	0.944208	1.45315	8.82795	10.2511	12.1147	0.102	0.296	0.099	15.374	19.752	34.22	0.096	0.213	0.085	5.986	10.18	6.075	0.094	0.066	0.029	0.717	1.535	2.059
AT1G65970	PRXIIC	-1.46401	3.83351	-1.411	-0.958498	2.4e-23	5.42922	7.37e-26	1.00717	0.1482	0.414039	19.6581	14.5373	57.574	80.8238	68.5301	91.947	103.531	83.3971	85.9502	0.593389	0.346918	0.654141	0.830585	0.893528	112.561	65.7738	101.61	59.6911	38.6465	46.0634	1.007	0.148	0.414	19.658	14.537	57.574	80.824	68.53	91.947	103.531	83.397	85.95	0.593	0.347	0.654	0.831	0.894	112.561
AT3G10930		-0.515429	2.17413	-1.08381	-0.57489	4.8e-23	4.64041	1.49e-25	3.88936	17.205	12.6451	129.453	101.069	49.9424	16.0365	16.9007	22.895	17.4141	14.3348	11.7914	4.22968	7.02189	10.8558	9.19317	14.7162	11.454	14.6114	11.6428	11.7325	13.9466	9.10927	3.889	17.205	12.645	129.453	101.069	49.942	16.036	16.901	22.895	17.414	14.335	11.791	4.23	7.022	10.856	9.193	14.716	11.454
AT1G06680	PSBP1	0.393055	-0.867352	0.448258	0.026039	8.95e-23	10.9337	2.8e-25	3736.11	3833.84	3525.41	2026.81	2099.45	1776.25	68.4343	57.4408	60.1269	38.6906	54.2934	46.167	3765.34	3748.05	3713.03	3319.62	3022.44	52.1817	59.1205	60.0858	46.7147	53.4799	42.4795	3736.11	3833.84	3525.41	2026.81	2099.45	1776.25	68.434	57.441	60.127	38.691	54.293	46.167	3765.34	3748.05	3713.03	3319.62	3022.44	52.182
AT2G27080	NHL13	-1.25559	1.6453	-0.677565	0.287853	9.03e-23	4.71453	2.85e-25	6.85583	7.58075	4.70091	57.4119	80.2106	46.5979	22.2183	30.9675	30.7324	18.641	21.9224	19.8221	7.59453	9.93103	10.412	13.2038	28.2606	26.2884	27.8204	30.7565	21.6733	23.4486	25.1721	6.856	7.581	4.701	57.412	80.211	46.598	22.218	30.968	30.732	18.641	21.922	19.822	7.595	9.931	10.412	13.204	28.261	26.288
AT4G05180	PSBQ2	0.532004	-1.45436	0.625253	0.2971	9.29e-23	10.1545	2.96e-25	2650.6	2221.84	1880.84	846.467	729.371	594.844	16.6582	12.021	10.8294	8.99733	12.651	11.0423	2732.62	2259.84	2024.35	2463.09	1763.12	13.2748	10.266	13.3437	10.4759	10.3685	6.552	2650.6	2221.84	1880.84	846.467	729.371	594.844	16.658	12.021	10.829	8.997	12.651	11.042	2732.62	2259.84	2024.35	2463.09	1763.12	13.275
AT3G54890	LHCA1	0.416046	-1.05089	0.529955	0.104885	1.29e-22	12.0023	4.17e-25	8566.31	7833.04	6887.46	4002.98	3701.09	3029.25	84.9144	64.5268	61.9433	35.476	50.0879	49.0874	9108.34	8051.6	7386.89	7839.18	5990.79	70.7226	68.7499	64.3197	57.3121	57.7098	40.4335	8566.31	7833.04	6887.46	4002.98	3701.09	3029.25	84.914	64.527	61.943	35.476	50.088	49.087	9108.34	8051.6	7386.89	7839.18	5990.79	70.723
AT4G08555		-0.934258	2.16466	-0.549623	-0.680783	1.64e-22	6.93298	5.35e-25	3.59648	12.5142	11.3655	99.8351	124.67	78.4863	243.663	194.738	133.128	199.299	224.303	266.01	3.98916	16.8371	14.1566	4.87232	19.3269	201.144	175.725	260.506	279	267.113	265.032	3.596	12.514	11.365	99.835	124.67	78.486	243.663	194.738	133.128	199.299	224.303	266.01	3.989	16.837	14.157	4.872	19.327	201.144
AT2G22470	AGP2	-0.774716	2.04312	-0.950965	-0.317441	2.33e-22	8.53172	7.64e-25	5.60524	8.44845	8.57393	103.248	51.2103	51.5637	841.147	1247.57	1124.88	525.388	606.876	609.947	6.76787	6.41105	6.3	7.73917	15.2264	862.296	906.413	936.654	625.691	704.56	771.084	5.605	8.448	8.574	103.248	51.21	51.564	841.147	1247.57	1124.88	525.388	606.876	609.947	6.768	6.411	6.3	7.739	15.226	862.296
AT2G04050	DTX3	-1.84861	4.16739	-2.02882	-0.289957	3.43e-22	2.35556	1.14e-24	0.0678657	0.0243015	0.448326	29.348	23.2677	13.8656	0.246351	0.444575	0.242056	0.221837	0.360927	0.124394	0.100325	0.106423	0.22685	0.690612	0.868675	0.166316	0.357989	0.323934	0.251429	0.445988	1.85026	0.068	0.024	0.448	29.348	23.268	13.866	0.246	0.445	0.242	0.222	0.361	0.124	0.1	0.106	0.227	0.691	0.869	0.166
AT1G31335		0.446959	-1.51019	0.771633	0.291601	3.97e-22	6.60786	1.33e-24	108.565	99.419	92.8029	40.2444	29.2145	29.0202	125.371	108.14	103.954	80.0356	63.824	84.9605	99.8651	138.281	128.006	104.527	94.4048	105.811	131.07	142.395	75.8712	98.716	85.4153	108.565	99.419	92.803	40.244	29.215	29.02	125.371	108.14	103.954	80.036	63.824	84.961	99.865	138.281	128.006	104.527	94.405	105.811
AT1G26390	FOX2	-2.98461	4.39028	-1.63492	0.229238	4.84e-22	4.31439	1.63e-24	0.0595506	0.106677	0	25.1442	29.1885	37.4149	8.61706	44.7818	51.5949	12.3659	11.1817	6.965	0.374224	0.41603	0.0285861	1.11898	1.66062	38.6048	47.6576	63.8829	19.8107	13.3135	19.1979	0.06	0.107	0	25.144	29.189	37.415	8.617	44.782	51.595	12.366	11.182	6.965	0.374	0.416	0.029	1.119	1.661	38.605
AT1G08380	PSAO	0.444235	-1.07849	0.547008	0.0872478	5.09e-22	12.0731	1.73e-24	9086.52	8481.74	7217.1	4342.72	3748.53	2905.39	76.4824	64.2579	60.4573	43.9023	56.7508	46.4238	9607.02	8476.42	7845.48	8121.18	6140.9	64.3064	63.2396	67.4147	46.5553	57.7646	39.2893	9086.52	8481.74	7217.1	4342.72	3748.53	2905.39	76.482	64.258	60.457	43.902	56.751	46.424	9607.02	8476.42	7845.48	8121.18	6140.9	64.306
AT4G25810	XTH23	-1.57402	2.37716	-0.992213	0.189077	6.57e-22	5.68342	2.26e-24	21.2652	10.2503	4.34239	382.546	248.526	80.2469	19.2434	22.8868	22.5654	15.9673	19.1646	15.7061	23.4755	18.6142	10.2176	35.4385	54.3196	11.9383	20.3443	25.226	16.5949	17.2307	20.9469	21.265	10.25	4.342	382.546	248.526	80.247	19.243	22.887	22.565	15.967	19.165	15.706	23.476	18.614	10.218	35.439	54.32	11.938
AT2G32870		0.887271	-2.01295	1.08923	0.0364545	2.54e-21	3.65542	8.79e-24	35.1838	27.7927	24.6935	5.29641	4.32081	5.04859	0	0	0	0	0	0	40.7017	29.427	28.0883	20.763	14.9608	0	0	0	0	0	0	35.184	27.793	24.693	5.296	4.321	5.049	0	0	0	0	0	0	40.702	29.427	28.088	20.763	14.961	0
AT1G19610	PDF1.4	-0.900218	2.55583	-1.28079	-0.374818	2.78e-21	3.74702	9.73e-24	6.33622	4.52381	4.15684	79.0457	31.712	102.972	0	0	0.448853	1.56622	0.40262	1.15403	4.42835	2.67507	4.06385	12.4888	3.52731	0	1.0629	1.40386	0.409538	0	0.527301	6.336	4.524	4.157	79.046	31.712	102.972	0	0	0.449	1.566	0.403	1.154	4.428	2.675	4.064	12.489	3.527	0
AT1G07887		2.76731	2.80066	-3.49289	-2.07508	5.33e-21	3.63504	1.88e-23	16.7274	15.5088	14.3969	21.2518	18.9184	20.6459	22.4398	19.801	22.7121	26.5611	23.832	22.795	0.151374	0.0530502	0.12894	0.181183	0.824735	0.551987	0.0183019	0.0191345	0	0.356849	0	16.727	15.509	14.397	21.252	18.918	20.646	22.44	19.801	22.712	26.561	23.832	22.795	0.151	0.053	0.129	0.181	0.825	0.552
AT1G36622		-1.36391	2.57691	-1.10344	-0.109561	1.08e-20	5.41398	3.86e-23	3.49905	3.17093	3.91402	85.0138	52.5313	74.8207	33.3124	91.4861	110.423	30.2482	44.9834	45.9618	0.420875	6.75414	5.18722	6.97687	11.8886	56.3751	109.941	139.9	22.0428	21.5021	32.9294	3.499	3.171	3.914	85.014	52.531	74.821	33.312	91.486	110.423	30.248	44.983	45.962	0.421	6.754	5.187	6.977	11.889	56.375
AT4G21840	MSRB8	-1.02563	3.64744	-1.36475	-1.25707	1.16e-20	2.95647	4.15e-23	0.675374	0.842283	0	15.7376	18.3352	23.6764	5.21946	9.316	7.09569	5.95494	5.16748	5.46775	0	0.376828	0.73624	0.696909	0.226033	6.10446	5.53898	6.69509	7.67979	5.56637	6.5439	0.675	0.842	0	15.738	18.335	23.676	5.219	9.316	7.096	5.955	5.167	5.468	0	0.377	0.736	0.697	0.226	6.104
AT1G07737		0.366121	-1.38444	0.806037	0.212286	1.31e-20	9.41938	4.73e-23	1207.82	1222.48	1148.31	565.577	422.416	369.223	30.2628	24.8724	22.5525	22.3653	19.9776	15.6958	1283	1549.64	1885.56	1262.21	1109	20.6478	26.2113	31.7613	21.5837	35.1974	19.8105	1207.82	1222.48	1148.31	565.577	422.416	369.223	30.263	24.872	22.552	22.365	19.978	15.696	1283	1549.64	1885.56	1262.21	1109	20.648
AT4G37370	CYP81D8	-1.37313	2.8593	-1.1466	-0.33957	2.4e-20	2.97293	8.78e-23	1.10717	0.956787	0.537877	27.9464	25.2385	15.2416	4.19688	4.7232	3.76141	3.83872	4.65587	4.26242	0.939771	1.43705	0.631519	1.26539	2.86636	4.93318	3.58961	4.69325	5.76698	6.70031	9.73134	1.107	0.957	0.538	27.946	25.239	15.242	4.197	4.723	3.761	3.839	4.656	4.262	0.94	1.437	0.632	1.265	2.866	4.933
AT5G24530	DMR6	-1.03424	1.65092	-0.5389	-0.0777782	2.7e-20	4.99993	9.95e-23	7.52761	8.58536	3.98453	62.1946	38.3806	66.1228	31.6156	48.0059	48.0902	39.2798	39.4259	41.4073	7.17895	16.4866	4.01548	16.7999	12.1253	36.8416	42.593	46.0772	33.2359	34.1988	37.0502	7.528	8.585	3.985	62.195	38.381	66.123	31.616	48.006	48.09	39.28	39.426	41.407	7.179	16.487	4.015	16.8	12.125	36.842
AT5G18080	SAUR24	1.00314	-1.24836	0.562694	-0.31748	6.09e-20	5.36067	2.26e-22	85.5765	140.537	127.376	37.7426	26.1665	30.7074	0	0	0	0	0	0	84.3669	73.3646	96.425	46.2035	58.1743	0	0.241114	0	0	0	0	85.576	140.537	127.376	37.743	26.167	30.707	0	0	0	0	0	0	84.367	73.365	96.425	46.204	58.174	0
AT5G38900		-1.16745	2.97415	-1.67289	-0.133804	1.03e-19	4.80598	3.84e-22	0.944983	1.16639	0.595067	23.6206	16.4264	26.5432	19.2674	35.6991	37.803	40.5926	47.9393	39.7258	0.453649	0.963743	0.361196	1.94051	2.34927	33.9969	35.5202	41.9804	70.9211	78.4761	84.3349	0.945	1.166	0.595	23.621	16.426	26.543	19.267	35.699	37.803	40.593	47.939	39.726	0.454	0.964	0.361	1.941	2.349	33.997
AT5G43580		-1.24921	1.82793	-0.307387	-0.271324	2.11e-19	7.40584	7.96e-22	7.66342	2.12317	5.7643	79.8926	41.1603	48.9022	379.185	393.386	455.653	305.245	370.945	384.358	10.2114	8.50061	10.5909	13.1676	9.57465	338.47	323.799	388.158	304.554	285.775	290.755	7.663	2.123	5.764	79.893	41.16	48.902	379.185	393.386	455.653	305.245	370.945	384.358	10.211	8.501	10.591	13.168	9.575	338.47
AT4G04223		0.848795	1.05612	-0.665348	-1.23956	3.01e-19	5.35158	1.15e-21	43.9398	36.087	38.5877	63.3206	56.2527	54.9625	94.7269	97.0425	89.0473	83.4063	79.7659	86.1099	12.6141	11.2212	16.4174	9.36868	11.025	8.40863	5.71841	3.0276	8.28042	9.80547	8.92911	43.94	36.087	38.588	63.321	56.253	54.962	94.727	97.043	89.047	83.406	79.766	86.11	12.614	11.221	16.417	9.369	11.025	8.409
AT2G34620		0.641911	-1.25473	0.67739	-0.0645667	3.46e-19	5.27703	1.33e-21	80.1374	99.263	89.286	25.0295	34.4516	32.2575	1.3443	1.74625	1.68384	0.585936	1.22276	1.40213	76.6253	87.9352	103.554	48.9702	72.3249	1.21533	1.7572	2.28559	0.824976	1.21769	1.1317	80.137	99.263	89.286	25.03	34.452	32.257	1.344	1.746	1.684	0.586	1.223	1.402	76.625	87.935	103.554	48.97	72.325	1.215
AT1G52230	PSAH2	0.403855	-0.970091	0.447571	0.118666	3.82e-19	10.8885	1.48e-21	3328.82	3800.39	3735.68	1754.54	1957.26	1632.64	21.4097	18.3609	22.1706	14.4095	21.3713	17.7561	3179.28	3791.05	3928.79	3347.54	3229.18	16.6807	20.7226	20.3503	16.3727	18.4025	12.3041	3328.82	3800.39	3735.68	1754.54	1957.26	1632.64	21.41	18.361	22.171	14.41	21.371	17.756	3179.28	3791.05	3928.79	3347.54	3229.18	16.681
AT1G64360		0.526996	-1.13767	0.591171	0.0195017	3.97e-19	6.49068	1.55e-21	198.062	189.028	198.819	95.1307	70.9859	69.3051	0	0	0	0	0	0.332579	205.852	215.554	174.97	166.219	137.447	0.370022	0	0	0	0	0	198.062	189.028	198.819	95.131	70.986	69.305	0	0	0	0	0	0.333	205.852	215.554	174.97	166.219	137.447	0.37
AT2G18660	EGC2	-0.472648	2.50753	-2.10424	0.0693631	3.99e-19	2.85913	1.57e-21	3.85883	4.31365	1.30096	43.8037	20.8797	33.0819	0.106972	0.361001	0	0.337131	0	0.415157	0.680008	1.89399	0.224781	5.45619	4.79733	0.115396	0.444252	0.266281	0.212341	0.125969	0.274855	3.859	4.314	1.301	43.804	20.88	33.082	0.107	0.361	0	0.337	0	0.415	0.68	1.894	0.225	5.456	4.797	0.115
AT4G28750	PSAE1	0.35988	-0.914954	0.449367	0.105708	4.28e-19	11.6086	1.69e-21	6225.12	5918.05	5319.51	3253.09	3284.06	2656.66	34.0472	28.55	31.8801	14.8094	21.3697	18.9925	6462.83	6435.7	5195.83	5888.11	4901.9	28.5302	30.8599	24.9902	19.6804	23.6055	17.2705	6225.12	5918.05	5319.51	3253.09	3284.06	2656.66	34.047	28.55	31.88	14.809	21.37	18.993	6462.83	6435.7	5195.83	5888.11	4901.9	28.53
AT4G23680		-1.34979	1.2723	-1.34741	1.42491	5.47e-19	6.88263	2.18e-21	8.44829	8.8769	14.0676	70.802	100.333	76.6076	139.874	242.306	281.393	193.174	175.472	190.146	8.50593	11.1672	10.9263	45.6419	113.576	186.743	278.186	272.892	168.251	147.691	206.498	8.448	8.877	14.068	70.802	100.333	76.608	139.874	242.306	281.393	193.174	175.472	190.146	8.506	11.167	10.926	45.642	113.576	186.743
AT5G10760	AED1	-0.823479	2.06058	-1.21849	-0.0186059	6.7e-19	2.88302	2.69e-21	2.03113	4.60149	3.25208	38.319	23.559	33.3291	0	0.0147942	0.0312161	0	0	0	1.26826	4.00024	1.98726	7.41024	5.46172	0	0.0508993	0.0133532	0.0136483	0	0.103165	2.031	4.601	3.252	38.319	23.559	33.329	0	0.015	0.031	0	0	0	1.268	4	1.987	7.41	5.462	0
AT2G18193		-1.62316	3.9701	-1.89449	-0.452451	8.09e-19	3.77897	3.28e-21	0.129375	0.115841	0.301686	22.8791	19.1817	7.81471	27.134	23.1155	20.2838	21.6143	18.0259	21.0717	0.131498	0.0789691	0.185709	0.681992	0.473472	20.7937	16.5483	18.5522	15.3773	15.4258	14.5486	0.129	0.116	0.302	22.879	19.182	7.815	27.134	23.116	20.284	21.614	18.026	21.072	0.131	0.079	0.186	0.682	0.473	20.794
AT5G09570		-1.37566	3.16779	-1.27936	-0.512766	8.61e-19	2.32919	3.52e-21	0.830149	0.723363	0.198079	19.4391	25.881	14.383	0.543398	0.609114	0.327269	0.566949	0.287344	0.175272	0.663724	0.884968	0.292421	1.15782	1.3516	0.78018	0.460195	0.385578	0.360682	0.964545	0.580906	0.83	0.723	0.198	19.439	25.881	14.383	0.543	0.609	0.327	0.567	0.287	0.175	0.664	0.885	0.292	1.158	1.352	0.78
AT3G46780	PTAC16	0.419501	-1.18236	0.583704	0.179159	9.05e-19	7.93986	3.72e-21	472.252	497.257	466.008	191.355	223.629	187.335	2.5297	2.21692	2.31021	0.684205	1.62337	1.27063	500.781	520.899	544.368	476.932	419.06	2.0151	2.66304	2.47433	1.46196	1.5987	1.33471	472.252	497.257	466.008	191.355	223.629	187.335	2.53	2.217	2.31	0.684	1.623	1.271	500.781	520.899	544.368	476.932	419.06	2.015
AT5G51010		0.664599	-1.4612	0.688437	0.108164	1.08e-18	6.66729	4.48e-21	165.38	220.014	258.377	47.2901	61.8724	78.684	17.2977	18.2016	19.4848	11.4393	9.95883	12.1229	180.754	222.584	234.023	137.223	185.613	16.8935	16.085	19.6041	11.4949	15.1482	13.53	165.38	220.014	258.377	47.29	61.872	78.684	17.298	18.202	19.485	11.439	9.959	12.123	180.754	222.584	234.023	137.223	185.613	16.893
AT4G04770	ABCI8	0.801769	-1.95227	0.870087	0.28041	1.34e-18	5.02994	5.61e-21	35.9012	59.3498	78.8213	8.44961	10.9418	13.248	21.8194	24.7666	23.0423	12.5572	11.7269	12.7228	45.8141	58.5855	73.3714	35.2113	54.2024	18.9647	20.1635	20.6001	11.824	12.9159	11.1942	35.901	59.35	78.821	8.45	10.942	13.248	21.819	24.767	23.042	12.557	11.727	12.723	45.814	58.586	73.371	35.211	54.202	18.965
AT5G08410	FTRA2	0.40212	-1.09223	0.468136	0.221971	1.4e-18	5.57025	5.89e-21	92.8351	85.012	88.6825	43.6948	38.8238	37.7973	12.7321	13.1609	14.1343	9.62624	8.9143	7.68535	103.278	90.8504	77.601	95.4956	77.7954	12.5243	9.96051	9.71342	10.1292	10.8943	9.46572	92.835	85.012	88.682	43.695	38.824	37.797	12.732	13.161	14.134	9.626	8.914	7.685	103.278	90.85	77.601	95.496	77.795	12.524
AT5G66570	PSBO1	0.299651	-0.806521	0.41051	0.0963603	1.85e-18	10.8888	7.83e-21	3577.96	3461.8	3183.61	2131.33	2095.72	1824.2	72.1334	67.3229	70.3351	39.7638	51.8242	49.9454	3746.66	3499.3	3505.13	3513.71	3030.29	67.7478	68.183	73.8948	53.6669	60.7253	46.073	3577.96	3461.8	3183.61	2131.33	2095.72	1824.2	72.133	67.323	70.335	39.764	51.824	49.945	3746.66	3499.3	3505.13	3513.71	3030.29	67.748
AT4G06115		0.879329	-2.22961	0.995692	0.354591	1.91e-18	3.91903	8.13e-21	43.4359	39.802	23.5535	3.46705	8.4719	3.51996	0	0	0	0	0	0	36.6514	47.434	28.5767	27.7452	26.8692	0	0	0	0	0	0	43.436	39.802	23.553	3.467	8.472	3.52	0	0	0	0	0	0	36.651	47.434	28.577	27.745	26.869	0
AT2G41730		-0.800171	2.00632	-0.582219	-0.623932	2.08e-18	5.63157	8.92e-21	14.4974	15.3904	7.17757	155.286	133.005	44.6429	82.0816	65.5159	64.1975	41.3271	47.9365	55.0168	16.4706	13.1745	12.4114	14.3071	16.5763	59.5783	46.324	51.7817	41.9914	50.5765	93.0009	14.497	15.39	7.178	155.286	133.005	44.643	82.082	65.516	64.197	41.327	47.936	55.017	16.471	13.175	12.411	14.307	16.576	59.578
AT3G08940	LHCB4.2	0.424974	-1.12454	0.518575	0.180992	2.67e-18	10.6297	1.16e-20	3236.89	2984.67	2843.08	1559.97	1363.36	1023.88	33.798	24.8519	23.0104	12.1184	15.085	14.4284	3610.28	2980.23	2835.71	3136.51	2503.52	28.4948	26.0338	23.1159	22.51	25.843	15.7696	3236.89	2984.67	2843.08	1559.97	1363.36	1023.88	33.798	24.852	23.01	12.118	15.085	14.428	3610.28	2980.23	2835.71	3136.51	2503.52	28.495
AT4G18440		0.276176	-1.73389	0.878632	0.579077	5.91e-18	4.37065	2.58e-20	28.4589	33.0485	25.2942	8.43478	8.84889	9.92148	8.829	6.66599	7.88141	10.1908	9.28296	8.67435	30.503	45.7132	52.158	33.4417	45.4982	5.86593	8.18331	7.27854	8.02872	7.48179	7.67867	28.459	33.048	25.294	8.435	8.849	9.921	8.829	6.666	7.881	10.191	9.283	8.674	30.503	45.713	52.158	33.442	45.498	5.866
AT3G27060	TSO2	-0.18907	1.41654	-0.464375	-0.76309	6.45e-18	5.03113	2.83e-20	10.4883	19.8883	25.6494	57.7193	69.2814	91.0036	30.6101	27.5278	31.4411	38.9781	34.4507	31.0168	7.58404	15.4029	22.0314	10.4766	17.2023	26.2405	30.511	27.4742	31.304	30.7635	34.8903	10.488	19.888	25.649	57.719	69.281	91.004	30.61	27.528	31.441	38.978	34.451	31.017	7.584	15.403	22.031	10.477	17.202	26.24
AT5G18030	SAUR21	0.971074	-1.37989	0.515655	-0.10684	8.71e-18	5.57455	3.85e-20	121.135	154.269	124.765	46.6335	23.4471	29.8957	1.58343	0.708815	2.23943	0.650924	0.331922	0.617269	130.558	74.7332	80.0003	64.902	74.8347	0	0.771376	0.994182	0.639795	0	0.831672	121.135	154.269	124.765	46.634	23.447	29.896	1.583	0.709	2.239	0.651	0.332	0.617	130.558	74.733	80	64.902	74.835	0
AT1G15825		0.494631	-1.38115	0.627641	0.25888	9.29e-18	5.4099	4.13e-20	106.112	90.2915	76.1422	35.0703	33.0908	26.1672	1.04514	1.82975	1.12795	0.36701	0.865846	0.789047	126.595	79.4406	85.3458	77.0897	93.2527	0.878008	0.286669	0.570585	1.03528	0.682201	0.746118	106.112	90.291	76.142	35.07	33.091	26.167	1.045	1.83	1.128	0.367	0.866	0.789	126.595	79.441	85.346	77.09	93.253	0.878
AT2G43510	ATTI1	-1.17692	1.87054	-0.546165	-0.147455	9.97e-18	6.98585	4.49e-20	34.309	23.563	26.0646	291.566	176.794	417.998	74.8975	174.135	242.921	94.0734	87.0261	51.6158	45.1052	44.0705	37.3321	51.6128	74.5264	187.541	262.944	274.686	132.542	87.2297	96.4182	34.309	23.563	26.065	291.566	176.794	417.998	74.897	174.135	242.921	94.073	87.026	51.616	45.105	44.071	37.332	51.613	74.526	187.541
AT1G76930	ATEXT4	-0.948677	1.49887	-0.757855	0.207664	9.97e-18	7.89284	4.49e-20	38.0032	12.0613	19.4479	238.289	108.295	137.833	574.392	531.312	424.645	418.589	386.224	384.132	31.9401	26.3591	18.7806	62.5428	51.4467	513.159	426.084	445.576	487.71	442.19	399.446	38.003	12.061	19.448	238.289	108.295	137.833	574.392	531.312	424.645	418.589	386.224	384.132	31.94	26.359	18.781	62.543	51.447	513.159
AT5G45890	SAG12	-1.91333	5.27068	-1.56971	-1.78764	1.06e-17	2.02794	4.82e-20	0	0	0	3.23357	4.54761	41.7646	0	0	0	0	0	0	0	0.0705552	0	0.0180726	0	0	0	0.0381761	0	0	0.124556	0	0	0	3.234	4.548	41.765	0	0	0	0	0	0	0	0.071	0	0.018	0	0
AT1G67740	PSBY	0.426285	-0.78823	0.374302	-0.0123574	1.36e-17	10.3525	6.2e-20	2470.58	2618.56	2598.06	1327.88	1497.22	1395.56	25.9003	28.1786	27.4179	18.6701	24.2053	23.308	2372.72	2492.24	2355.99	2109.84	2071.53	21.2299	23.9874	25.1933	19.6573	24.5586	21.1922	2470.58	2618.56	2598.06	1327.88	1497.22	1395.56	25.9	28.179	27.418	18.67	24.205	23.308	2372.72	2492.24	2355.99	2109.84	2071.53	21.23
AT4G12800	PSAL	0.333737	-0.889496	0.449355	0.106403	1.97e-17	11.2817	9.08e-20	4881.62	4663.41	4164.46	2748.37	2626.62	2108.01	40.5555	34.1278	32.9031	21.1567	27.96	23.4109	5061.46	5013.66	4387.74	4727.04	3903.4	29.4335	33.3816	29.7374	25.4351	27.025	18.0649	4881.62	4663.41	4164.46	2748.37	2626.62	2108.01	40.555	34.128	32.903	21.157	27.96	23.411	5061.46	5013.66	4387.74	4727.04	3903.4	29.433
AT3G01505		-2.07779	-2.07779	6.23336	-2.07779	2.26e-17	2.52173	1.05e-19	0	0	0	0	0	0	0	0	0	0	0	0	0	0	82.3987	0	0	0	3.28742	0.887359	0	0	0	0	0	0	0	0	0	0	0	0	0	0	0	0	0	82.399	0	0	0
AT4G10860		-1.40174	5.19212	-2.07772	-1.71267	2.47e-17	2.14265	1.15e-19	0	0.104217	0.0568335	28.3869	11.0287	13.3663	0.161153	0.598214	0.0637564	0.110202	0.392882	0.672501	0	0	0	0	0.057162	0.230649	0.670591	0.196308	0.324356	0.387619	0.964888	0	0.104	0.057	28.387	11.029	13.366	0.161	0.598	0.064	0.11	0.393	0.673	0	0	0	0	0.057	0.231
AT1G13607		-1.71735	5.15205	-1.71735	-1.71735	3.21e-17	2.4362	1.52e-19	0	0	0	10.9075	11.843	17.0547	0	0	0	0.830199	1.31521	0.838884	0	0	0	0	0	0	0	0.427358	11.4078	12.0119	15.2026	0	0	0	10.908	11.843	17.055	0	0	0	0.83	1.315	0.839	0	0	0	0	0	0
AT5G51440	HSP23.5	-0.954734	2.73307	-1.34944	-0.428901	3.21e-17	4.78872	1.51e-19	0.99976	1.84957	1.9716	27.6694	35.3027	20.2385	42.228	32.6807	37.5493	37.1426	55.5902	51.7789	0.839585	1.19763	1.47044	0.669686	4.5308	21.1928	30.1849	36.3501	34.8516	67.4327	88.0561	1	1.85	1.972	27.669	35.303	20.238	42.228	32.681	37.549	37.143	55.59	51.779	0.84	1.198	1.47	0.67	4.531	21.193
AT1G74930	ERF018	1.00246	-1.96527	1.36618	-0.403376	3.25e-17	3.34279	1.54e-19	5.21052	21.1602	34.6736	1.75627	2.2829	5.60732	1.50362	0.912197	5.49641	1.07097	0.569811	0.789167	5.15293	13.1052	58.2718	6.52831	10.3264	1.27077	2.6742	4.15127	1.10337	0.880308	0.409376	5.211	21.16	34.674	1.756	2.283	5.607	1.504	0.912	5.496	1.071	0.57	0.789	5.153	13.105	58.272	6.528	10.326	1.271
AT3G44300	NIT2	-1.35887	2.19294	-0.631616	-0.202458	3.38e-17	5.08532	1.62e-19	2.98471	1.01387	1.83514	31.7299	13.9629	45.2065	57.7366	50.7715	47.9168	65.0449	70.6267	52.8959	4.42516	2.08421	3.06496	5.90377	3.91879	53.2877	46.9737	61.85	56.3944	56.8251	54.7035	2.985	1.014	1.835	31.73	13.963	45.206	57.737	50.772	47.917	65.045	70.627	52.896	4.425	2.084	3.065	5.904	3.919	53.288
AT5G63225		-1.27003	5.25446	-1.99221	-1.99221	4.19e-17	2.06004	2.02e-19	0	0.175048	0	14.7918	21.7467	15.2139	0	0	0	0	0	0	0	0	0	0	0	0	0	0	0	0	0	0	0.175	0	14.792	21.747	15.214	0	0	0	0	0	0	0	0	0	0	0	0
AT5G01600	FER1	0.794645	-3.01757	1.09344	1.12948	6.32e-17	7.63106	3.07e-19	153.13	213.976	424.602	20.5625	24.9944	26.0266	192.697	173.308	202.167	38.6222	39.0455	35.7016	302.077	311.708	335.707	114.931	619.974	173.263	187.368	180.856	94.6341	150.141	99.5381	153.13	213.976	424.602	20.563	24.994	26.027	192.697	173.308	202.167	38.622	39.045	35.702	302.077	311.708	335.707	114.931	619.974	173.263
AT1G21500		0.553577	-1.10318	0.556202	-0.00659549	8.7e-17	9.24071	4.24e-19	1323	1308.29	1129.36	578.338	530.256	411.788	9.98693	7.18831	7.89568	3.42543	4.7003	2.81802	1402.43	1227.43	1043.07	1007.66	872.18	6.27149	6.9756	4.46958	5.29144	4.77541	4.17826	1323	1308.29	1129.36	578.338	530.256	411.788	9.987	7.188	7.896	3.425	4.7	2.818	1402.43	1227.43	1043.07	1007.66	872.18	6.271
AT2G05100	LHCB2.1	0.40535	-0.948367	0.45727	0.0857468	8.85e-17	11.268	4.34e-19	4399.91	4905.96	4796.68	2306.42	2477.52	2251.05	32.1212	44.2629	50.631	13.7073	27.2317	38.0002	4770.83	4734.74	4739.24	4246.76	4087.35	23.931	43.3542	43.9206	16.1197	29.7126	25.4523	4399.91	4905.96	4796.68	2306.42	2477.52	2251.05	32.121	44.263	50.631	13.707	27.232	38	4770.83	4734.74	4739.24	4246.76	4087.35	23.931
AT5G18020	SAUR20	0.835761	-1.18626	0.539946	-0.189449	1.05e-16	5.02987	5.18e-19	75.1603	95.7472	90.3006	30.0004	22.2636	29.5434	0	0	0	0	0	0	83.0794	52.6889	71.8095	40.5189	54.0112	0	0	0	0	0	0	75.16	95.747	90.301	30	22.264	29.543	0	0	0	0	0	0	83.079	52.689	71.81	40.519	54.011	0
AT5G45820	CIPK20	0.500819	-1.34388	0.834314	0.00874271	1.52e-16	4.04298	7.58e-19	30.1533	40.6931	31.6021	16.3724	13.0954	6.62812	0.0715738	0.0950202	0.10027	0.0576631	0.177179	0.0137351	40.0131	41.7305	44.0047	32.142	21.4646	0.0153038	0.0407933	0.099827	0.0584115	0.035145	0.0184019	30.153	40.693	31.602	16.372	13.095	6.628	0.072	0.095	0.1	0.058	0.177	0.014	40.013	41.731	44.005	32.142	21.465	0.015
AT4G30280	XTH18	-1.87573	2.48497	-0.808199	0.198954	1.52e-16	6.06648	7.59e-19	4.95683	6.18934	1.87304	231.879	95.4668	22.3969	122.874	143.039	109.833	66.9347	78.9314	86.4158	7.55997	14.0066	5.26845	14.0434	26.9845	112.299	111.615	123.423	62.392	76.1551	80.0399	4.957	6.189	1.873	231.879	95.467	22.397	122.874	143.039	109.833	66.935	78.931	86.416	7.56	14.007	5.268	14.043	26.985	112.299
AT3G58850	PAR2	0.736893	-1.18833	0.621077	-0.169636	2.07e-16	4.79121	1.04e-18	46.0746	40.0938	54.7788	17.4714	14.5896	14.971	23.2489	16.7798	30.0919	13.2847	12.2091	15.4456	44.5315	36.1862	45.8979	28.9253	26.3745	16.8948	14.5754	20.0505	17.5827	11.5573	16.4771	46.075	40.094	54.779	17.471	14.59	14.971	23.249	16.78	30.092	13.285	12.209	15.446	44.532	36.186	45.898	28.925	26.375	16.895
AT4G08869		-1.70283	5.1085	-1.70283	-1.70283	2.21e-16	1.90405	1.12e-18	0	0	0	5.86661	13.6071	18.7455	0	0	0	0	0.586878	0.539203	0	0	0	0	0	0	0	0	0.276196	0.988807	1.4434	0	0	0	5.867	13.607	18.745	0	0	0	0	0.587	0.539	0	0	0	0	0	0
AT1G56430	NAS4	-0.515268	1.755	-1.00929	-0.230439	3.66e-16	3.41394	1.86e-18	2.97418	4.71113	7.45926	15.9881	27.3795	51.0356	1.35396	1.5465	1.36224	9.70296	9.64455	10.5208	2.18743	3.86718	4.33834	7.47112	6.16476	1.85594	1.2119	1.26572	9.45132	7.50377	14.4087	2.974	4.711	7.459	15.988	27.38	51.036	1.354	1.547	1.362	9.703	9.645	10.521	2.187	3.867	4.338	7.471	6.165	1.856
AT2G32210		-1.97993	2.33758	-1.60044	1.24278	4.25e-16	6.07047	2.18e-18	1.3197	20.1233	10.2604	371.361	237.744	211.275	20.3114	16.4076	34.597	25.6978	36.0901	36.1759	2.16675	18.0308	20.099	31.6807	189.104	22.4156	28.0444	30.8191	33.3175	37.266	39.0287	1.32	20.123	10.26	371.361	237.744	211.275	20.311	16.408	34.597	25.698	36.09	36.176	2.167	18.031	20.099	31.681	189.104	22.416
AT3G16140	PSAH1	0.338996	-0.810551	0.402317	0.069238	5.35e-16	10.6421	2.76e-18	3031.69	3047.62	2800.54	1770.1	1803.33	1527.44	39.9483	39.935	33.8964	22.7654	32.9654	26.4757	3163.17	3068.74	2805.98	2874.94	2554.23	37.6861	32.3835	39.1406	30.2077	32.4234	21.0327	3031.69	3047.62	2800.54	1770.1	1803.33	1527.44	39.948	39.935	33.896	22.765	32.965	26.476	3163.17	3068.74	2805.98	2874.94	2554.23	37.686
AT5G40850	UPM1	0.831255	-1.54857	0.524736	0.192581	8.97e-16	6.2598	4.65e-18	76.9175	126.55	139.213	27.1022	32.2105	24.4876	78.5985	89.5513	82.8072	67.5416	64.231	60.9829	70.149	92.6898	107.079	51.3923	110.92	69.0392	66.5991	64.5716	54.3859	56.9746	56.4207	76.917	126.55	139.213	27.102	32.211	24.488	78.598	89.551	82.807	67.542	64.231	60.983	70.149	92.69	107.079	51.392	110.92	69.039
AT1G04203		-0.872647	1.97616	-0.0779243	-1.02559	1.21e-15	3.41777	6.33e-18	4.08653	0.842163	3.69586	32.242	21.2425	27.8123	13.2039	10.9463	9.23281	6.47717	3.63571	7.96863	4.98238	3.33935	6.43698	3.61778	2.07701	11.1465	7.467	11.7072	3.37787	4.24221	5.55756	4.087	0.842	3.696	32.242	21.243	27.812	13.204	10.946	9.233	6.477	3.636	7.969	4.982	3.339	6.437	3.618	2.077	11.146
AT1G74470	CHLP	0.401522	-0.848549	0.439004	0.00802295	1.49e-15	8.69608	7.79e-18	822.119	793.234	755.596	399.544	439.973	429.769	37.0764	30.8685	33.5102	20.8506	28.1178	26.0233	775.823	774.156	818.25	665.735	663.969	29.5621	31.6825	32.8385	24.132	27.2033	22.7578	822.119	793.234	755.596	399.544	439.973	429.769	37.076	30.869	33.51	20.851	28.118	26.023	775.823	774.156	818.25	665.735	663.969	29.562
AT1G03660		-1.22391	2.98831	-0.604662	-1.15974	1.59e-15	4.51958	8.43e-18	0.440185	1.3284	0.210086	24.2118	15.392	13.1565	51.6542	58.6202	52.2883	23.3764	24.2221	25.5215	1.19576	0.817274	1.08675	0.335724	1.19736	56.9653	40.1979	37.631	29.7973	22.2964	32.5418	0.44	1.328	0.21	24.212	15.392	13.156	51.654	58.62	52.288	23.376	24.222	25.522	1.196	0.817	1.087	0.336	1.197	56.965
AT1G57630		-0.81637	2.67068	-1.5074	-0.34691	1.59e-15	2.51071	8.41e-18	2.09009	1.22755	0.608577	27.2996	13.8339	18.4857	0.573306	1.46944	1.90843	1.35524	1.67941	0.66274	0.522816	1.28683	0.458002	2.00652	2.07462	1.84643	1.27121	2.9113	1.26794	0.688364	2.20668	2.09	1.228	0.609	27.3	13.834	18.486	0.573	1.469	1.908	1.355	1.679	0.663	0.523	1.287	0.458	2.007	2.075	1.846
AT1G32540	LOL1	0.960385	-2.41554	1.06714	0.388011	1.91e-15	3.23352	1.02e-17	26.8318	20.6745	13.5421	2.75953	2.1453	2.27769	0.785065	0.546033	0.290617	0.150674	0.102401	0.23616	28.4379	19.7036	15.8785	17.8068	12.3745	0.579119	0.661008	0.316926	0.445083	0.709767	0.755658	26.832	20.674	13.542	2.76	2.145	2.278	0.785	0.546	0.291	0.151	0.102	0.236	28.438	19.704	15.879	17.807	12.375	0.579
AT5G18060	SAUR23	1.00206	-1.3184	0.739051	-0.422707	2.47e-15	4.0632	1.33e-17	50.175	45.3771	42.6782	16.4367	7.13632	11.426	0	0	0	0	0	0	51.3952	31.9174	28.924	23.1017	14.707	0	0	0	0	0	0	50.175	45.377	42.678	16.437	7.136	11.426	0	0	0	0	0	0	51.395	31.917	28.924	23.102	14.707	0
AT5G18050	SAUR22	1.30143	-1.67629	0.924185	-0.549324	2.66e-15	3.58757	1.43e-17	39.7075	41.7947	24.4821	8.49232	4.0779	4.28475	0	0	0	0	0	0	43.5125	19.0959	16.9966	15.3084	6.20961	0	0	0	0	0	0	39.707	41.795	24.482	8.492	4.078	4.285	0	0	0	0	0	0	43.513	19.096	16.997	15.308	6.21	0
AT3G15536		-0.856517	3.27633	-1.87251	-0.547301	2.75e-15	2.05504	1.5e-17	0.210134	1.17024	0.47043	14.9601	12.5567	19.5354	0	0	0	0	0	0	0.0642027	0.338646	0.355528	0.463243	1.27367	0.0676439	0	0	0	0	0.0807747	0.21	1.17	0.47	14.96	12.557	19.535	0	0	0	0	0	0	0.064	0.339	0.356	0.463	1.274	0.068
AT2G41640		-0.976876	1.74093	-0.531281	-0.232777	2.96e-15	3.46778	1.61e-17	2.27485	5.45865	2.80639	22.5392	43.1404	24.5859	5.37634	7.18909	8.124	6.49087	6.42323	7.24429	2.42087	5.85191	5.79678	3.84889	9.29082	6.53015	6.68597	8.57467	7.39717	7.19298	8.01182	2.275	5.459	2.806	22.539	43.14	24.586	5.376	7.189	8.124	6.491	6.423	7.244	2.421	5.852	5.797	3.849	9.291	6.53
AT5G24160	SQE6	-0.939033	1.18397	-0.557925	0.312986	3.74e-15	3.72032	2.05e-17	5.97652	7.86933	11.3649	40.3102	43.9412	56.825	0.786575	0.778951	1.30066	0.602248	1.58496	0.765828	6.88371	12.7143	12.4452	19.4919	25.0194	0.577193	1.34406	1.30598	1.06686	1.19783	1.13205	5.977	7.869	11.365	40.31	43.941	56.825	0.787	0.779	1.301	0.602	1.585	0.766	6.884	12.714	12.445	19.492	25.019	0.577
AT3G51670	PATL6	-0.278974	1.13062	-0.463566	-0.388079	4.24e-15	5.16703	2.34e-17	19.668	17.9139	19.5578	57.6775	61.9768	74.305	31.7517	37.834	39.6999	39.4465	41.0561	37.8803	19.0744	15.199	14.6467	21.3091	17.7064	30.891	37.6071	37.7478	38.449	41.8268	49.717	19.668	17.914	19.558	57.678	61.977	74.305	31.752	37.834	39.7	39.447	41.056	37.88	19.074	15.199	14.647	21.309	17.706	30.891
AT4G13572		0.69111	-1.64385	0.974092	-0.0213507	4.28e-15	3.60377	2.38e-17	29.5057	25.7138	19.7191	6.04526	7.90856	4.69602	0.707338	1.23735	0.6588	1.03508	1.47693	1.50789	35.8829	28.692	24.2503	18.1852	15.4301	1.13857	1.0866	0.790087	0.865306	0.669482	0.907671	29.506	25.714	19.719	6.045	7.909	4.696	0.707	1.237	0.659	1.035	1.477	1.508	35.883	28.692	24.25	18.185	15.43	1.139
AT4G08040	ACS11	-0.811817	1.95315	-0.811261	-0.330075	4.58e-15	2.85727	2.56e-17	1.57164	4.66358	2.50312	25.0537	29.8192	22.8003	2.27079	1.80916	0.804511	1.33349	1.1708	0.868886	1.00722	3.16747	4.33606	2.71508	6.35343	2.06625	1.22141	1.83473	1.76545	1.77618	2.20683	1.572	4.664	2.503	25.054	29.819	22.8	2.271	1.809	0.805	1.333	1.171	0.869	1.007	3.167	4.336	2.715	6.353	2.066
AT4G28460	PIP1	-3.2468	3.94619	-1.15737	0.457986	5.86e-15	4.40688	3.29e-17	0	0	0	12.7881	20.4975	16.5675	17.0553	42.5044	53.2352	21.1701	19.2897	16.3582	0.854517	0	0	0.423986	1.96593	50.78	46.8637	68.8046	25.0971	20.0199	36.2523	0	0	0	12.788	20.498	16.567	17.055	42.504	53.235	21.17	19.29	16.358	0.855	0	0	0.424	1.966	50.78
AT2G33850		0.325504	-1.29743	0.424436	0.547487	6.01e-15	5.89996	3.4e-17	84.7002	74.4285	81.425	37.7271	32.8999	28.6463	41.3305	42.262	43.7356	34.1854	38.3964	44.6814	96.2723	71.8725	82.8236	72.8045	133.68	36.7986	47.2815	43.427	34.3665	35.8455	30.1608	84.7	74.428	81.425	37.727	32.9	28.646	41.33	42.262	43.736	34.185	38.396	44.681	96.272	71.873	82.824	72.805	133.68	36.799
ATCG00070	PSBK	0.549316	-0.975331	0.764622	-0.338606	6.14e-15	4.42594	3.48e-17	44.6813	52.7403	42.3085	23.0391	15.7866	22.8519	0	0.521076	0.496279	0.908488	0.950352	0.946957	61.0614	44.9101	52.0844	35.204	20.3536	1.53827	0.514634	0	0	2.63549	0	44.681	52.74	42.308	23.039	15.787	22.852	0	0.521	0.496	0.908	0.95	0.947	61.061	44.91	52.084	35.204	20.354	1.538
AT4G08390	APXS	0.898286	-2.1248	0.84692	0.379594	6.16e-15	5.5757	3.51e-17	22.8174	35.2946	54.1596	4.5497	5.43939	7.32935	76.5117	74.9708	83.3836	61.2303	62.3758	71.6729	20.21	39.362	45.8029	19.8279	37.8895	55.1543	74.741	70.519	51.0206	60.4296	59.4619	22.817	35.295	54.16	4.55	5.439	7.329	76.512	74.971	83.384	61.23	62.376	71.673	20.21	39.362	45.803	19.828	37.89	55.154
AT4G14630	GLP9	-1.4857	4.16044	-2.18794	-0.486795	9.07e-15	4.85442	5.2e-17	0.316331	0.0350946	0	12.4086	10.8992	15.9695	49.7355	57.5983	56.0131	75.9403	71.402	46.2998	0.109169	0	0	0.442338	0.273308	55.5431	51.7625	51.4399	36.7444	40.0784	39.4974	0.316	0.035	0	12.409	10.899	15.969	49.735	57.598	56.013	75.94	71.402	46.3	0.109	0	0	0.442	0.273	55.543
AT5G12880		-1.07393	2.95873	-1.25031	-0.634493	1e-14	6.29583	5.8e-17	1.75436	1.20186	0.439973	47.9773	22.5732	5.78063	128.366	220.371	148.138	117.484	137.914	137.049	0.84799	0.433923	1.61292	2.49547	0.968061	153.554	192.809	202.654	132.323	161.017	162.725	1.754	1.202	0.44	47.977	22.573	5.781	128.366	220.371	148.138	117.484	137.914	137.049	0.848	0.434	1.613	2.495	0.968	153.554
AT5G17170	ENH1	1.17634	-2.92509	1.11838	0.630366	1e-14	6.25115	5.81e-17	88.2949	186.105	292.737	9.81593	13.9572	18.1184	1.98049	2.37621	4.10735	1.20928	1.91085	1.85018	90.5135	196.639	242.588	85.9747	200.746	2.38144	2.90122	3.38674	1.95619	2.64599	2.61383	88.295	186.105	292.737	9.816	13.957	18.118	1.98	2.376	4.107	1.209	1.911	1.85	90.514	196.639	242.588	85.975	200.746	2.381
AT1G45145	TRX5	-0.614076	1.4038	-0.35011	-0.439617	1.33e-14	9.25517	7.77e-17	31.2118	23.317	22.6941	153.462	89.321	157.029	930.235	1306.79	1282.22	854.061	1203.19	1414.76	21.3691	41.9515	26.7503	34.2304	29.9507	1227.29	1175.56	995.879	1767.2	1840.54	2050.14	31.212	23.317	22.694	153.462	89.321	157.029	930.235	1306.79	1282.22	854.061	1203.19	1414.76	21.369	41.952	26.75	34.23	29.951	1227.29
AT4G12470	AZI1	-0.564822	1.81575	-2.19105	0.940116	2.16e-14	3.32169	1.27e-16	6.19954	3.78003	1.25894	51.5428	15.5317	8.99998	18.113	7.66021	3.35451	6.20705	3.29176	1.2613	1.40357	1.52208	0.44099	17.5997	6.26488	11.4493	4.12617	3.20845	8.65359	4.84814	1.8449	6.2	3.78	1.259	51.543	15.532	9	18.113	7.66	3.355	6.207	3.292	1.261	1.404	1.522	0.441	17.6	6.265	11.449
AT2G43750	OASB	0.37337	-0.902601	0.392144	0.137088	2.17e-14	6.11164	1.28e-16	99.4235	103.067	102.452	53.16	50.5507	56.5732	47.1087	40.5991	42.152	47.0809	47.535	41.5209	93.0132	97.8565	109.856	92.2904	98.4258	44.7305	41.9316	43.5254	38.2341	37.3956	34.2832	99.423	103.067	102.452	53.16	50.551	56.573	47.109	40.599	42.152	47.081	47.535	41.521	93.013	97.857	109.856	92.29	98.426	44.73
AT4G21280	PSBQ1	0.487024	-0.952061	0.45923	0.00580692	2.18e-14	10.1156	1.29e-16	1936.08	2298.55	2443.01	976.004	1148.62	1014.91	21.4567	18.4025	21.9129	13.5843	16.5422	13.7406	1735.77	2298.7	2337.84	1657.99	1870.14	15.1999	19.3667	19.2906	13.0409	15.5004	11.9887	1936.08	2298.55	2443.01	976.004	1148.62	1014.91	21.457	18.403	21.913	13.584	16.542	13.741	1735.77	2298.7	2337.84	1657.99	1870.14	15.2
AT2G30770	CYP71A13	-0.552103	3.59431	-2.46599	-0.576213	2.47e-14	2.67341	1.47e-16	0.811992	0.96569	0.308197	10.817	17.3666	24.5687	1.09184	3.46195	2.36372	2.99115	1.56302	0.977615	0.304814	0.0110671	0.030377	0.759763	0.748273	8.8304	5.7948	16.9816	2.74955	0.34293	0.514708	0.812	0.966	0.308	10.817	17.367	24.569	1.092	3.462	2.364	2.991	1.563	0.978	0.305	0.011	0.03	0.76	0.748	8.83
AT5G25250	FLOT1	-1.02156	1.94934	-0.640252	-0.28753	3.54e-14	3.65893	2.12e-16	6.4937	4.86252	1.32593	75.5676	32.7199	21.117	3.37076	5.44699	5.25466	4.7313	6.51648	6.89744	4.15253	8.98157	3.00996	7.33268	8.33147	6.8827	5.50144	6.22105	6.10063	5.41814	12.2894	6.494	4.863	1.326	75.568	32.72	21.117	3.371	5.447	5.255	4.731	6.516	6.897	4.153	8.982	3.01	7.333	8.331	6.883
AT2G31945		-0.691837	1.51699	-0.0315008	-0.793655	3.68e-14	5.04596	2.21e-16	5.78002	8.17776	6.98835	39.9491	40.4372	44.253	57.7823	56.5433	45.1202	37.4599	35.7824	28.2459	8.30783	12.397	11.6736	8.14062	6.22875	61.0555	34.7439	37.2949	58.7667	60.439	47.2472	5.78	8.178	6.988	39.949	40.437	44.253	57.782	56.543	45.12	37.46	35.782	28.246	8.308	12.397	11.674	8.141	6.229	61.055
AT1G32350	AOX3	-2.33957	4.10681	-1.59393	-0.173299	3.82e-14	2.02976	2.31e-16	0.0688466	0	0	8.85342	11.0808	17.3177	0.260351	0.961326	0.863836	0.920814	1.07678	0.354121	0	0.236712	0.0532235	0.181917	0.738385	1.2071	1.24178	1.48778	1.61151	0.397936	1.22671	0.069	0	0	8.853	11.081	17.318	0.26	0.961	0.864	0.921	1.077	0.354	0	0.237	0.053	0.182	0.738	1.207
AT1G07400	HSP17.8	-1.49863	2.1899	-1.58797	0.896694	3.88e-14	3.13211	2.36e-16	1.15763	1.0451	1.18316	14.3438	23.9733	21.3904	8.13001	5.34579	7.32464	5.53548	9.40481	7.04356	1.06027	1.10922	0.913218	2.02336	11.9458	6.91827	4.44831	4.2811	6.51302	6.99238	8.80324	1.158	1.045	1.183	14.344	23.973	21.39	8.13	5.346	7.325	5.535	9.405	7.044	1.06	1.109	0.913	2.023	11.946	6.918
AT2G28570		-0.744644	1.42985	-1.04746	0.362255	4.86e-14	8.13676	2.97e-16	13.0949	12.4405	11.2235	92.6864	68.4979	51.7107	291.052	401.338	416.985	398.995	588.228	530.471	10.0644	10.3181	8.57923	29.8974	28.6594	426.878	355.362	312.359	896.48	1132.03	1447.44	13.095	12.44	11.223	92.686	68.498	51.711	291.052	401.338	416.985	398.995	588.228	530.471	10.064	10.318	8.579	29.897	28.659	426.878
AT1G20340	DRT112	0.478579	-0.665532	0.292558	-0.105605	5.58e-14	11.8818	3.43e-16	6759.47	7872.45	8342.06	3975.08	4707.58	4567.33	68.1443	53.7	63.7843	41.4592	53.876	45.4222	5976.66	6854.02	6832.62	5316.48	5984.6	53.4127	51.4492	57.9725	42.8119	49.8685	35.6801	6759.47	7872.45	8342.06	3975.08	4707.58	4567.33	68.144	53.7	63.784	41.459	53.876	45.422	5976.66	6854.02	6832.62	5316.48	5984.6	53.413
AT4G09030	AGP10	-0.493529	1.28506	-0.571056	-0.220479	6.11e-14	7.06221	3.77e-16	34.851	27.604	33.0751	196.131	136.05	86.7591	191.429	234.021	276.24	205.504	231.767	232.67	28.1564	35.4848	24.3873	36.7297	48.2678	170.712	223.593	213.225	212.22	216.418	226.338	34.851	27.604	33.075	196.131	136.05	86.759	191.429	234.021	276.24	205.504	231.767	232.67	28.156	35.485	24.387	36.73	48.268	170.712
AT5G57345		0.522633	-1.16832	0.544038	0.101653	6.87e-14	7.20047	4.26e-16	271.296	323.417	326.109	93.5807	125.624	144.003	7.38692	7.89594	10.5905	3.48186	5.4255	5.6135	259.691	330.778	319.142	235.561	271.603	6.93541	6.98883	6.46403	4.60513	5.62531	4.55326	271.296	323.417	326.109	93.581	125.624	144.003	7.387	7.896	10.59	3.482	5.425	5.614	259.691	330.778	319.142	235.561	271.603	6.935
AT5G04080		-0.666256	0.857022	-0.307976	0.117211	8.48e-14	8.03069	5.28e-16	79.9887	68.6914	92.6298	272.905	272.429	338.582	331.742	296.221	338.653	411.922	405.21	525.403	109.408	98.2068	93.6434	161.878	144.207	380.646	400.418	452.358	350.42	419.191	409.48	79.989	68.691	92.63	272.905	272.429	338.582	331.742	296.221	338.653	411.922	405.21	525.403	109.408	98.207	93.643	161.878	144.207	380.646
AT3G13950		-1.13667	2.81864	-1.25942	-0.422541	1.2e-13	2.44156	7.49e-16	0.713179	1.10601	0.344046	13.4288	12.3617	21.9487	4.03275	1.73792	1.99172	2.26602	1.9271	0.791627	0.204947	1.07759	0.63034	0.990458	1.75116	1.89729	1.75858	2.12414	3.61801	2.24132	2.90571	0.713	1.106	0.344	13.429	12.362	21.949	4.033	1.738	1.992	2.266	1.927	0.792	0.205	1.078	0.63	0.99	1.751	1.897
AT2G32200		-2.13722	2.08878	-1.15962	1.20805	1.86e-13	4.92974	1.17e-15	4.78612	9.36235	3.88104	147.809	154.949	134.245	0	0.458514	0	0.405506	0	0.810146	1.65713	16.4723	16.5657	20.6375	116.132	0.883399	0.77645	0.779714	2.15852	0.539748	0	4.786	9.362	3.881	147.809	154.949	134.245	0	0.459	0	0.406	0	0.81	1.657	16.472	16.566	20.638	116.132	0.883
AT3G14060		-1.10018	1.78293	-0.579126	-0.103625	2.18e-13	5.40882	1.37e-15	7.37955	3.00547	2.77305	32.231	32.0574	61.4315	70.8175	54.7629	40.6482	87.16	63.4546	62.8912	7.07965	7.9661	3.43719	12.2968	7.23007	53.0659	40.5056	40.5735	132.395	101.02	78.0798	7.38	3.005	2.773	32.231	32.057	61.431	70.817	54.763	40.648	87.16	63.455	62.891	7.08	7.966	3.437	12.297	7.23	53.066
AT5G39580	PER62	-1.35535	1.94271	-0.611265	0.023907	2.31e-13	3.52855	1.46e-15	0.548375	5.09842	0.243689	44.7794	27.3062	4.86157	16.0516	14.9328	9.25912	9.4743	6.56709	5.89076	0.527096	6.20716	3.04796	2.39522	9.21361	15.5562	9.00152	9.82206	10.3758	6.23459	9.10583	0.548	5.098	0.244	44.779	27.306	4.862	16.052	14.933	9.259	9.474	6.567	5.891	0.527	6.207	3.048	2.395	9.214	15.556
AT1G69530	ATEXPA1	0.784792	-1.48898	0.493947	0.210236	2.81e-13	6.4596	1.8e-15	124.489	189.914	198.981	56.0131	38.7886	40.6966	46.035	33.0112	29.8591	74.3059	47.3156	29.2899	139.542	144.84	125.16	161.674	93.1496	31.5334	26.8508	30.603	48.9189	55.3945	43.3053	124.489	189.914	198.981	56.013	38.789	40.697	46.035	33.011	29.859	74.306	47.316	29.29	139.542	144.84	125.16	161.674	93.15	31.533
AT2G36885		1.02668	-3.15562	1.25594	0.873001	2.89e-13	3.7914	1.86e-15	8.40546	14.9612	18.4291	0.865467	0.790248	0.95337	15.7735	17.5275	18.3592	7.77479	7.97738	9.63133	8.35623	19.0343	20.3517	9.31489	18.3466	13.6706	17.0439	17.8259	9.63379	11.9199	10.4909	8.405	14.961	18.429	0.865	0.79	0.953	15.773	17.528	18.359	7.775	7.977	9.631	8.356	19.034	20.352	9.315	18.347	13.671
AT3G56360		-0.0396442	1.13306	-0.813052	-0.280359	2.9e-13	8.01625	1.87e-15	265.907	263.487	109.451	559.974	580.647	694.159	90.2941	113.748	110.98	227.897	241.799	230.071	124.511	127.59	111.658	238.308	160.303	223.439	193.55	186.298	338.006	326.419	332.228	265.907	263.487	109.451	559.974	580.647	694.159	90.294	113.748	110.98	227.897	241.799	230.071	124.511	127.59	111.658	238.308	160.303	223.439
AT4G13495		0.341515	-1.15235	0.606641	0.204196	3.37e-13	6.95391	2.18e-15	280.125	246.543	183.542	120.304	112.5	88.1515	0.959496	0.574899	0.85174	0.55137	0.69809	0.772087	317.399	256.836	257.17	242.464	232.95	0.832692	0.773182	0.669868	0.685015	1.1705	0.73294	280.125	246.543	183.542	120.304	112.5	88.151	0.959	0.575	0.852	0.551	0.698	0.772	317.399	256.836	257.17	242.464	232.95	0.833
AT5G14970		0.363288	-0.862931	0.456081	0.0435625	3.39e-13	5.3983	2.22e-15	71.6461	79.4708	80.4927	40.9569	41.8741	43.1392	10.1016	9.89742	9.92953	9.0778	9.91162	9.58812	75.5123	75.9258	89.059	67.8836	68.8224	10.143	10.3199	10.3318	10.766	10.9939	10.4296	71.646	79.471	80.493	40.957	41.874	43.139	10.102	9.897	9.93	9.078	9.912	9.588	75.512	75.926	89.059	67.884	68.822	10.143
AT4G08950	EXO	-0.531685	1.43999	-0.194762	-0.713547	3.39e-13	6.1292	2.22e-15	62.9013	48.419	54.2776	249.687	384.702	191.626	19.0703	11.6875	12.6931	17.5343	15.247	12.2917	44.2881	81.6063	76.935	30.389	76.8564	11.5014	12.5631	12.9409	16.123	13.4109	13.5574	62.901	48.419	54.278	249.687	384.702	191.626	19.07	11.688	12.693	17.534	15.247	12.292	44.288	81.606	76.935	30.389	76.856	11.501
AT2G23110		-1.36714	2.62743	-0.766331	-0.493953	3.54e-13	2.48732	2.32e-15	1.30547	0.566278	0.315062	17.5513	18.8176	13.1756	7.06886	4.48802	3.72453	0.296687	0.903798	1.10866	1.50035	1.02681	0.837164	1.57092	1.54521	1.54781	1.80557	2.83528	0	2.04169	1.85756	1.305	0.566	0.315	17.551	18.818	13.176	7.069	4.488	3.725	0.297	0.904	1.109	1.5	1.027	0.837	1.571	1.545	1.548
AT2G18328	RL4	0.50737	-1.64624	0.835161	0.30371	3.68e-13	7.63632	2.43e-15	257.253	416.868	472.872	80.7082	123.288	124.639	1.60901	2.66685	5.45391	1.98647	1.23185	0	333.753	576.168	491.364	350.815	385.029	2.14235	5.48977	5.09381	7.5144	9.26795	12.3882	257.253	416.868	472.872	80.708	123.288	124.639	1.609	2.667	5.454	1.986	1.232	0	333.753	576.168	491.364	350.815	385.029	2.142
AT3G47480	CML47	-0.587661	2.44727	-0.83399	-1.02562	4.03e-13	2.66421	2.67e-15	1.90223	2.42022	1.88496	32.878	13.4684	21.0623	0.357214	0.795324	1.14958	1.72524	3.09033	1.71959	0.667696	1.79076	2.5941	1.69517	1.62902	0.711913	1.18801	1.1252	3.03269	1.53636	4.12536	1.902	2.42	1.885	32.878	13.468	21.062	0.357	0.795	1.15	1.725	3.09	1.72	0.668	1.791	2.594	1.695	1.629	0.712
AT5G52760	HIPP14	-0.803484	1.79462	-0.941413	-0.0497194	4.19e-13	3.70337	2.79e-15	5.03352	13.1675	4.2588	75.9499	54.6601	45.035	0.116127	0.39209	0.140994	0.978694	0.989538	0.450884	1.85442	13.6507	4.33962	9.0818	18.9982	0.12543	0.191112	0.0950975	1.15031	0.545761	1.49224	5.034	13.167	4.259	75.95	54.66	45.035	0.116	0.392	0.141	0.979	0.99	0.451	1.854	13.651	4.34	9.082	18.998	0.125
AT3G15518		-0.656346	1.98077	-0.710045	-0.614385	4.58e-13	4.28981	3.06e-15	3.37929	3.44605	1.50901	31.5532	18.6651	17.6367	25.2419	33.6549	33.6849	19.1444	26.8931	22.5843	0.410112	4.82664	2.57124	2.23465	4.09249	35.2507	28.7348	34.6223	21.4904	26.6174	27.4194	3.379	3.446	1.509	31.553	18.665	17.637	25.242	33.655	33.685	19.144	26.893	22.584	0.41	4.827	2.571	2.235	4.092	35.251
AT1G05680	UGT74E2	-1.24001	4.00384	-1.6576	-1.10622	4.67e-13	3.26383	3.14e-15	0	0.0129155	0.448553	12.5155	15.9373	6.49591	18.7445	11.0457	8.19833	19.7734	16.22	18.7643	0.013332	0.188356	0.0687273	0.128663	0.263637	12.6326	6.16761	7.25367	10.6096	10.0626	8.39239	0	0.013	0.449	12.516	15.937	6.496	18.744	11.046	8.198	19.773	16.22	18.764	0.013	0.188	0.069	0.129	0.264	12.633
AT1G55670	PSAG	0.416113	-0.875974	0.404409	0.0554533	5.49e-13	11.3696	3.71e-15	5901.92	5102.16	4369.36	2917.62	2849.26	2226.45	49.4752	40.9453	43.7089	25.6393	36.7541	33.4756	5747.53	4947.85	4159.01	4952.46	3865.59	35.221	33.1626	34.0335	32.6645	34.5211	22.6796	5901.92	5102.16	4369.36	2917.62	2849.26	2226.45	49.475	40.945	43.709	25.639	36.754	33.476	5747.53	4947.85	4159.01	4952.46	3865.59	35.221
AT3G13433		-0.876581	4.07631	-3.17281	-0.0269179	5.58e-13	3.03477	3.78e-15	0.54915	0	0.50549	15.1816	13.7693	22.941	1.04801	10.5346	12.1031	3.32619	1.96403	2.54413	0	0	0	1.55938	0	12.8993	12.6808	33.2333	2.61524	0.619061	0	0.549	0	0.505	15.182	13.769	22.941	1.048	10.535	12.103	3.326	1.964	2.544	0	0	0	1.559	0	12.899
AT4G25030		0.4248	-1.42662	0.581251	0.420566	5.63e-13	6.67681	3.83e-15	54.154	59.8178	43.7957	26.9563	15.4708	13.1004	128.308	165.15	155.508	126.251	139.813	161.938	52.6868	63.3972	55.1152	48.6581	67.2405	197.356	195.512	180.167	150.079	188.055	178.828	54.154	59.818	43.796	26.956	15.471	13.1	128.308	165.15	155.508	126.251	139.813	161.938	52.687	63.397	55.115	48.658	67.241	197.356
AT1G29930	LHCB1.3	0.457488	-1.19612	0.532109	0.206524	6.14e-13	12.9168	4.2e-15	18553.2	14415.3	11512.5	7476.32	6012.51	4516.28	269.144	183.15	177.664	124.886	159.988	123.366	18745.4	14384.2	12496.7	16582.2	10933.6	217.521	185.007	167.594	191.787	187.469	120.926	18553.2	14415.3	11512.5	7476.32	6012.51	4516.28	269.144	183.15	177.664	124.886	159.988	123.366	18745.4	14384.2	12496.7	16582.2	10933.6	217.521
AT3G55240		1.35134	-4.53067	1.75151	1.42782	8.02e-13	5.61402	5.51e-15	184.961	90.7468	33.4859	1.69481	2.11239	2.49313	0.260281	0	0	0	0	0	202.434	120.696	73.8482	191.544	47.8481	0	0	0	0.26003	0	0	184.961	90.747	33.486	1.695	2.112	2.493	0.26	0	0	0	0	0	202.434	120.696	73.848	191.544	47.848	0
AT5G39530		0.325256	-0.808439	0.35963	0.123553	9.15e-13	6.09129	6.32e-15	138.283	126.245	133.743	70.3868	80.5414	80.0528	4.74174	3.77419	7.27146	4.48403	5.46413	4.55712	144.222	128.33	124.624	135.895	119.201	5.63967	4.88218	6.65803	5.17089	5.68482	5.08226	138.283	126.245	133.743	70.387	80.541	80.053	4.742	3.774	7.271	4.484	5.464	4.557	144.222	128.33	124.624	135.895	119.201	5.64
AT3G19615		-2.65583	4.0018	-0.965107	-0.380863	9.32e-13	2.67933	6.46e-15	0	0	0	11.2231	6.32889	16.7723	3.30422	5.30061	4.29426	6.06752	5.2819	4.85283	0.584612	0	0	0.762374	0	6.62043	6.99993	6.54776	9.66686	6.92165	4.3302	0	0	0	11.223	6.329	16.772	3.304	5.301	4.294	6.068	5.282	4.853	0.585	0	0	0.762	0	6.62
AT3G54810	GATA8	-0.551788	1.1426	-0.309786	-0.28103	1.34e-12	5.06335	9.34e-15	20.096	17.1329	15.8334	63.2554	97.794	58.2557	28.1799	26.0154	35.7425	32.5235	34.0077	33.732	18.2529	19.3985	23.4626	15.6629	31.5132	25.471	26.557	27.0013	27.9168	26.4547	29.798	20.096	17.133	15.833	63.255	97.794	58.256	28.18	26.015	35.742	32.524	34.008	33.732	18.253	19.399	23.463	15.663	31.513	25.471
AT2G47270	UPB1	-0.303592	2.35796	-0.588066	-1.4663	1.43e-12	5.85753	1e-14	2.52359	2.17669	2.41266	17.2586	16.2003	25.7113	129.753	136.813	152.998	89.6897	99.631	97.5898	1.14346	2.83867	1.65597	0.387585	1.84311	128.294	103.735	117.478	82.2273	101.231	117.983	2.524	2.177	2.413	17.259	16.2	25.711	129.753	136.813	152.998	89.69	99.631	97.59	1.143	2.839	1.656	0.388	1.843	128.294
AT1G71030	ATMYBL2	0.616572	-1.33553	0.684171	0.0347891	1.52e-12	6.28675	1.07e-14	176.265	196.281	141.516	63.3056	36.4271	69.6543	8.33828	7.34825	2.85598	4.23733	2.65912	0.964538	222.442	144.856	158.904	153.816	99.5794	9.77512	3.6616	3.81239	2.75844	1.4305	1.46206	176.265	196.281	141.516	63.306	36.427	69.654	8.338	7.348	2.856	4.237	2.659	0.965	222.442	144.856	158.904	153.816	99.579	9.775
AT4G37520	PER50	-0.95728	1.28337	-0.548018	0.221924	1.56e-12	6.46998	1.1e-14	20.1004	10.2437	7.24071	111.509	62.8594	53.3973	150.303	156.508	158.717	153.292	146.823	132.41	21.1163	19.1525	8.3805	40.5498	22.3497	205.615	166.566	181.501	128.391	126.272	99.6817	20.1	10.244	7.241	111.509	62.859	53.397	150.303	156.508	158.717	153.292	146.823	132.41	21.116	19.153	8.381	40.55	22.35	205.615
AT5G10380	ATL55	-0.184175	1.25571	-0.333574	-0.73796	1.64e-12	3.51995	1.16e-14	8.57782	15.4569	12.3018	51.9545	29.4407	44.8143	0.350858	0.155502	0.164464	0.331172	0.653339	0.224609	5.44308	13.3052	13.1217	7.60088	10.5728	0.125152	0.28451	0.66195	0.21407	0.342895	0.601096	8.578	15.457	12.302	51.955	29.441	44.814	0.351	0.156	0.164	0.331	0.653	0.225	5.443	13.305	13.122	7.601	10.573	0.125
AT5G13080	WRKY75	-1.43765	3.06437	-1.51633	-0.110386	1.66e-12	4.43612	1.18e-14	0.466013	0.244194	0.445435	10.5222	12.8427	17.4375	38.4718	35.8956	35.8671	34.7023	33.7441	25.1281	0.59668	0.365247	0.0895308	1.12542	1.31058	46.6884	31.962	36.4462	41.423	40.1155	37.4382	0.466	0.244	0.445	10.522	12.843	17.437	38.472	35.896	35.867	34.702	33.744	25.128	0.597	0.365	0.09	1.125	1.311	46.688
AT5G18010	SAUR19	1.20494	-1.61015	0.646883	-0.24167	1.85e-12	3.59034	1.32e-14	36.4284	44.5533	25.4746	11.0197	4.41772	3.57063	0	0	0	0	0	0	34.3685	15.8487	20.2766	19.205	9.47783	0	0	0	0	0	0	36.428	44.553	25.475	11.02	4.418	3.571	0	0	0	0	0	0	34.369	15.849	20.277	19.205	9.478	0
AT4G02330	PME41	-1.50204	2.13098	-1.22089	0.591956	2.54e-12	4.65283	1.82e-14	1.80134	2.79044	1.03371	48.3551	30.2868	14.4232	3.7534	6.47176	7.21058	23.1925	38.0758	39.573	1.47436	3.61593	1.62021	5.13452	13.2018	32.7443	27.7084	27.3749	46.16	101.428	85.6529	1.801	2.79	1.034	48.355	30.287	14.423	3.753	6.472	7.211	23.193	38.076	39.573	1.474	3.616	1.62	5.135	13.202	32.744
AT1G24580		-0.11346	2.73112	-1.11438	-1.50327	3.3e-12	4.37206	2.38e-14	5.63196	6.30494	26.3994	70.8143	55.6474	226.664	0	0.356021	0.578916	0.335535	0.675772	0	2.71436	4.30865	11.4525	4.56932	6.09036	0	0	0.616038	0.311083	0	0.203177	5.632	6.305	26.399	70.814	55.647	226.664	0	0.356	0.579	0.336	0.676	0	2.714	4.309	11.453	4.569	6.09	0
AT1G29500	SAUR66	0.877537	-1.04947	0.566725	-0.39479	3.32e-12	4.51366	2.41e-14	40.6145	74.8148	66.2488	18.7678	18.949	23.0385	1.16681	1.6376	0.234905	0.203549	0.515105	0.376789	49.7299	41.5753	51.588	22.5249	32.8786	0.523991	1.38884	0.900819	0.483367	1.6075	0.873709	40.614	74.815	66.249	18.768	18.949	23.038	1.167	1.638	0.235	0.204	0.515	0.377	49.73	41.575	51.588	22.525	32.879	0.524
AT5G25980	TGG2	0.476848	-1.00992	0.473312	0.0597571	4.98e-12	7.94244	3.62e-14	490.791	506.429	525.878	247.401	223.239	222.156	0	0.0242819	0.140814	0.0220817	0	0.0315984	399.685	524.506	552.651	421.885	418.834	0.293371	0.52446	0.253544	0.0224291	0	0	490.791	506.429	525.878	247.401	223.239	222.156	0	0.024	0.141	0.022	0	0.032	399.685	524.506	552.651	421.885	418.834	0.293
AT5G02380	MT2B	-0.0011031	-0.678845	0.262155	0.417793	5.03e-12	13.1994	3.67e-14	9132.48	10049	12001.8	7456.44	7682.09	9713.17	5886.58	6160.88	6780.12	4680.91	4740.57	5049.47	10609.3	14357.2	11440.8	16886.9	13868.2	6849.1	6132.08	5911.01	6338.82	6802.16	7321.45	9132.48	10049	12001.8	7456.44	7682.09	9713.17	5886.58	6160.88	6780.12	4680.91	4740.57	5049.47	10609.3	14357.2	11440.8	16886.9	13868.2	6849.1
AT4G01390		1.25552	-4.22692	1.93851	1.0329	5.33e-12	3.33091	3.91e-14	8.29471	8.99785	8.44911	0.141243	0.100185	0.156517	6.93205	9.00886	8.37141	3.58859	5.98033	5.55093	12.2934	16.1845	11.9159	9.10155	7.12272	4.87837	9.71626	7.65717	14.5278	10.9078	19.7163	8.295	8.998	8.449	0.141	0.1	0.157	6.932	9.009	8.371	3.589	5.98	5.551	12.293	16.185	11.916	9.102	7.123	4.878
AT3G05945		-0.638737	-1.29399	0.927891	1.00484	5.7e-12	4.51476	4.19e-14	19.4911	16.5345	12.1102	18.9923	11.2293	8.61972	10.2658	9.99222	8.24175	6.19873	7.14143	8.36437	76.9886	28.9579	33.9473	63.9055	47.319	16.4836	11.6763	12.8163	12.9128	13.0022	13.0533	19.491	16.534	12.11	18.992	11.229	8.62	10.266	9.992	8.242	6.199	7.141	8.364	76.989	28.958	33.947	63.906	47.319	16.484
AT2G29170		0.702225	-0.858314	0.430956	-0.274867	5.89e-12	4.24001	4.36e-14	44.4587	53.5155	43.4877	25.7795	20.1614	14.9405	0	0	0	0	0	0	34.2784	42.6617	37.1308	24.5079	28.3375	0.201291	0.145645	0	0	0	0	44.459	53.515	43.488	25.78	20.161	14.94	0	0	0	0	0	0	34.278	42.662	37.131	24.508	28.338	0.201
AT3G13790	CWINV1	-0.906427	1.85191	-1.03565	0.0901653	7.68e-12	5.36512	5.71e-14	4.30772	2.12964	1.15518	28.4993	17.0756	21.8711	77.9641	68.9255	73.2407	72.4162	68.2093	73.7186	2.39291	2.55278	1.78997	7.16221	4.19575	69.514	65.076	69.4802	89.5405	72.1628	89.6819	4.308	2.13	1.155	28.499	17.076	21.871	77.964	68.926	73.241	72.416	68.209	73.719	2.393	2.553	1.79	7.162	4.196	69.514
AT2G44240		-1.6343	4.81707	-1.78669	-1.39609	8.6e-12	1.75251	6.41e-14	0	0.0300208	0	17.8237	7.01553	8.27114	0	0.0353611	0	0	0.0164883	0	0	0	0	0.0447423	0.016991	0	0	0	0.0162889	0	0.0205369	0	0.03	0	17.824	7.016	8.271	0	0.035	0	0	0.016	0	0	0	0	0.045	0.017	0
AT2G46820	CURT1B	0.390284	-0.75151	0.402815	-0.0415888	9.26e-12	10.4612	6.94e-14	2307.68	2868.95	2916.01	1430.56	1714.48	1531.53	26.018	22.8656	29.2487	17.5077	21.695	20.0914	2408.88	2800.91	2741.61	2130.93	2295.38	22.1528	21.5746	22.5325	15.4516	20.0749	18.2732	2307.68	2868.95	2916.01	1430.56	1714.48	1531.53	26.018	22.866	29.249	17.508	21.695	20.091	2408.88	2800.91	2741.61	2130.93	2295.38	22.153
AT1G48300		-0.260331	1.05157	-0.873708	0.0824643	1.28e-11	7.72579	9.65e-14	188.369	130.774	79.885	410.693	406.53	442.382	135.725	143.405	141.281	253.743	263.793	258.195	105.312	82.2959	66.0806	248.419	124.054	221.146	179.73	176.942	288.118	274.021	295.098	188.369	130.774	79.885	410.693	406.53	442.382	135.725	143.405	141.281	253.743	263.793	258.195	105.312	82.296	66.081	248.419	124.054	221.146
AT3G13080	ABCC3	-0.794019	1.50738	-0.437931	-0.275426	1.33e-11	3.83214	1e-13	3.42213	6.69366	3.97421	38.7747	32.5783	18.5088	11.7821	14.4104	14.1327	13.3866	13.1343	14.3995	3.00648	8.19173	6.4325	5.92842	9.02871	10.9215	11.4948	12.6865	10.5348	11.7708	14.5598	3.422	6.694	3.974	38.775	32.578	18.509	11.782	14.41	14.133	13.387	13.134	14.4	3.006	8.192	6.433	5.928	9.029	10.921
AT1G29395	COR413IM1	0.68284	-3.17397	1.27916	1.21197	1.6e-11	3.79693	1.21e-13	54.4639	10.2643	4.8192	2.90171	1.43434	1.40926	1.72455	1.43621	1.69312	0.877191	0.522601	0.5872	82.7498	14.8221	5.17741	62.7309	10.8155	1.00101	1.87768	1.12536	1.30958	1.26462	0.645964	54.464	10.264	4.819	2.902	1.434	1.409	1.725	1.436	1.693	0.877	0.523	0.587	82.75	14.822	5.177	62.731	10.816	1.001
AT4G36988		-0.996631	1.32124	-0.611333	0.286724	1.83e-11	8.49597	1.39e-13	11.0285	18.6975	12.8467	78.0312	93.938	100.065	567.338	636.08	612.877	484.289	607.797	823.2	10.1268	18.2137	25.843	35.8413	40.8909	570.799	709.417	1120.26	954.041	1053.72	1096.36	11.028	18.697	12.847	78.031	93.938	100.065	567.338	636.08	612.877	484.289	607.797	823.2	10.127	18.214	25.843	35.841	40.891	570.799
AT1G64370		-0.0404918	-0.917068	0.354291	0.603269	2.09e-11	8.02306	1.6e-13	314.392	297.905	273.994	239.749	205.83	169.673	86.5928	90.3901	113.359	157.258	178.593	161.348	352.821	389.109	391.51	597.072	423.799	106.156	128.466	120.14	219.102	159.247	210.897	314.392	297.905	273.994	239.749	205.83	169.673	86.593	90.39	113.359	157.258	178.593	161.348	352.821	389.109	391.51	597.072	423.799	106.156
AT1G53885	FLZ17	0.371906	-2.33741	1.58613	0.379373	2.16e-11	4.16983	1.66e-13	8.23048	16.1067	17.3578	2.79702	1.54066	3.51191	15.7933	14.3766	16.2143	20.4302	12.7403	11.723	14.1554	32.6384	47.555	11.2994	19.6191	15.3024	18.299	34.4729	12.7685	10.9834	13.3555	8.23	16.107	17.358	2.797	1.541	3.512	15.793	14.377	16.214	20.43	12.74	11.723	14.155	32.638	47.555	11.299	19.619	15.302
AT1G53903	FLZ17	0.371906	-2.33741	1.58613	0.379374	2.16e-11	4.16983	1.66e-13	8.23048	16.1067	17.3578	2.79702	1.54066	3.51191	15.7933	14.3766	16.2143	20.4302	12.7403	11.723	14.1554	32.6384	47.555	11.2994	19.6191	15.3024	18.299	34.4729	12.7685	10.9834	13.3555	8.23	16.107	17.358	2.797	1.541	3.512	15.793	14.377	16.214	20.43	12.74	11.723	14.155	32.638	47.555	11.299	19.619	15.302
AT1G29450	SAUR64	0.743272	-0.838777	0.437128	-0.341623	2.77e-11	4.25275	2.14e-13	39.0039	59.4176	47.2884	20.0936	24.161	17.5534	0	0.0980897	0	0	0	0	36.9282	38.1342	39.6682	22.0772	28.4454	0	0.0744228	0	0	0	0	39.004	59.418	47.288	20.094	24.161	17.553	0	0.098	0	0	0	0	36.928	38.134	39.668	22.077	28.445	0
AT1G68765	IDA	-3.67996	3.22859	0.660189	-0.208819	2.8e-11	2.8408	2.18e-13	0	0	0	18.8438	12.4577	9.6229	4.02254	11.1119	5.9084	3.57564	5.74863	4.68919	1.22105	1.95842	1.87186	1.554	0.449276	9.85482	13.1755	5.8215	3.7572	3.08932	4.84757	0	0	0	18.844	12.458	9.623	4.023	11.112	5.908	3.576	5.749	4.689	1.221	1.958	1.872	1.554	0.449	9.855
AT1G29460		0.739688	-1.29135	0.637265	-0.0856001	3.02e-11	3.95271	2.35e-13	29.3433	51.4719	32.2253	14.7421	9.49815	10.7952	0	0	0	0	0	0.0756361	35.2098	32.4023	35.0142	19.859	27.1073	0	0	0	0	0	0	29.343	51.472	32.225	14.742	9.498	10.795	0	0	0	0	0	0.076	35.21	32.402	35.014	19.859	27.107	0
AT3G07365		-2.17407	2.83983	-1.99513	1.32936	3.55e-11	2.60776	2.78e-13	0.171689	0.22538	0.38715	9.36697	12.1212	21.5322	3.77831	2.95244	2.24155	1.67246	5.54366	2.73745	0.157112	0.423756	0.318056	1.24842	7.35418	2.88508	2.41218	2.93788	4.98966	4.2739	8.01159	0.172	0.225	0.387	9.367	12.121	21.532	3.778	2.952	2.242	1.672	5.544	2.737	0.157	0.424	0.318	1.248	7.354	2.885
AT1G09932		-0.826386	2.19071	-1.43083	0.0665065	3.66e-11	3.12859	2.87e-13	1.59867	2.49043	1.42812	32.6469	14.3255	12.4604	3.42928	3.5154	2.97847	8.96988	11.0807	8.66525	0.708445	1.72486	1.00986	3.85669	3.86208	2.68438	2.77936	3.88972	10.0031	10.4606	16.1028	1.599	2.49	1.428	32.647	14.326	12.46	3.429	3.515	2.978	8.97	11.081	8.665	0.708	1.725	1.01	3.857	3.862	2.684
AT3G15770		0.416771	-0.955459	0.487069	0.0516184	4.47e-11	5.10377	3.53e-13	54.3874	57.3375	44.9233	26.8632	23.9902	26.049	22.4686	24.2735	19.0973	18.911	17.1968	16.1883	58.6136	55.6225	45.9352	39.0375	50.5187	20.1135	17.5057	20.5396	18.6478	20.9322	21.7782	54.387	57.337	44.923	26.863	23.99	26.049	22.469	24.274	19.097	18.911	17.197	16.188	58.614	55.623	45.935	39.038	50.519	20.113
AT1G15830		0.39277	-1.39112	0.689796	0.308553	4.9e-11	3.7113	3.88e-13	31.0898	24.874	19.1435	9.89105	10.6147	7.04164	0.458594	0.295877	0.193207	0.230748	0.262651	0.342197	34.0347	26.9551	28.9086	24.738	27.4461	0.217866	0.363986	0.203793	0.260048	0.203464	0.131018	31.09	24.874	19.143	9.891	10.615	7.042	0.459	0.296	0.193	0.231	0.263	0.342	34.035	26.955	28.909	24.738	27.446	0.218
AT1G53620		-0.74121	3.99947	-1.79544	-1.46282	5.54e-11	4.48848	4.4e-13	0.259291	0.446882	0	8.84973	8.97824	15.062	22.4072	40.7605	33.5439	15.3244	22.3247	27.8707	0	0.195052	0	0	0.237359	31.2599	29.2228	30.4375	52.1443	64.5674	100.202	0.259	0.447	0	8.85	8.978	15.062	22.407	40.761	33.544	15.324	22.325	27.871	0	0.195	0	0	0.237	31.26
AT1G73260	KTI1	-1.1547	1.78481	0.0850054	-0.715106	5.55e-11	6.71098	4.43e-13	4.80006	1.3698	3.06252	33.4126	16.1825	42.9753	170.087	192.723	219.758	215.549	172.794	129.691	10.5989	2.93445	8.0572	4.18986	5.09889	273.463	260.686	262.608	246.801	206.917	195.942	4.8	1.37	3.063	33.413	16.183	42.975	170.087	192.723	219.758	215.549	172.794	129.691	10.599	2.934	8.057	4.19	5.099	273.463
AT1G64980		-0.433594	1.57215	-0.528457	-0.6101	5.61e-11	5.63149	4.49e-13	19.9155	34.5463	38.2762	74.4037	147.665	253.467	18.2584	19.5096	24.0672	30.65	37.2167	45.3832	17.7295	30.3289	36.4444	18.3686	42.139	19.0221	22.866	24.3285	42.2663	39.2883	49.588	19.915	34.546	38.276	74.404	147.665	253.467	18.258	19.51	24.067	30.65	37.217	45.383	17.73	30.329	36.444	18.369	42.139	19.022
AT2G04070	DTX4	-1.29213	3.69699	-1.54001	-0.864853	5.75e-11	1.79097	4.62e-13	0.122158	0.230865	0.158233	13.1465	12.7213	5.38344	0.0648291	0.229458	0.0907708	0.182689	0.334192	0.186591	0.0501623	0.165547	0.162036	0.230204	0.344712	0.124737	0.1111	0.129574	0.277895	0.143353	0.85012	0.122	0.231	0.158	13.147	12.721	5.383	0.065	0.229	0.091	0.183	0.334	0.187	0.05	0.166	0.162	0.23	0.345	0.125
AT3G50770	CML41	0.00776829	2.58892	-0.909434	-1.68726	6.94e-11	2.48925	5.6e-13	1.04291	2.41028	2.09952	18.9152	9.07816	16.0569	2.21682	2.9289	3.25967	2.47465	2.56866	3.01756	0.333542	0.830718	1.57494	0.503235	0.622982	1.97345	2.69713	2.0383	2.62004	2.42904	4.51057	1.043	2.41	2.1	18.915	9.078	16.057	2.217	2.929	3.26	2.475	2.569	3.018	0.334	0.831	1.575	0.503	0.623	1.973
AT2G17040	anac036	-0.89197	1.2729	-0.443976	0.0630427	7.14e-11	3.21529	5.78e-13	3.28881	9.29158	4.35531	30.5546	34.5995	32.8082	0.184981	0.527301	0.558082	0.615516	0.875682	0.203049	2.15129	13.0232	7.41309	7.98804	16.3859	0.169717	0.590442	0.589092	0.697932	0.451201	0.984511	3.289	9.292	4.355	30.555	34.6	32.808	0.185	0.527	0.558	0.616	0.876	0.203	2.151	13.023	7.413	7.988	16.386	0.17
AT4G00780		0.156198	-0.793714	0.451439	0.186077	7.21e-11	5.46366	5.87e-13	67.9505	70.9839	78.9736	49.1015	49.9528	44.5297	7.05863	3.8976	6.39096	12.2966	12.3585	12.0598	81.5217	93.2637	85.5665	87.5877	76.3532	7.19999	7.19822	5.36513	11.4501	9.48713	13.4376	67.95	70.984	78.974	49.102	49.953	44.53	7.059	3.898	6.391	12.297	12.358	12.06	81.522	93.264	85.567	87.588	76.353	7.2
AT4G10500	DLO1	-1.4253	3.65262	-0.888457	-1.33886	7.62e-11	2.5772	6.22e-13	0.242518	0.126374	0.0980288	9.09753	9.80422	12.4473	1.87814	5.83536	8.6087	4.68101	3.95973	2.92495	0.27983	0.261614	0.236333	0.214439	0.163051	5.00177	8.12581	8.9689	5.1134	3.63707	3.6699	0.243	0.126	0.098	9.098	9.804	12.447	1.878	5.835	8.609	4.681	3.96	2.925	0.28	0.262	0.236	0.214	0.163	5.002
AT1G58225		-0.885332	1.86567	-0.99452	0.0141847	7.76e-11	2.50501	6.36e-13	2.21909	3.03222	1.47477	19.6298	15.3907	24.6407	0.508167	0.853654	0.101853	0.70521	0.178826	0.163728	0.970541	3.24072	1.8406	4.7235	4.69202	0.182302	0.144543	0.145716	0.253395	1.20539	0.325858	2.219	3.032	1.475	19.63	15.391	24.641	0.508	0.854	0.102	0.705	0.179	0.164	0.971	3.241	1.841	4.724	4.692	0.182
AT2G30010	TBL45	0.347338	-0.968762	0.387144	0.23428	8.93e-11	4.68878	7.37e-13	47.5895	51.5865	42.4022	27.3426	28.2019	16.7015	6.13225	6.17755	5.12295	5.12079	5.37709	4.11473	48.4076	48.7153	44.5794	46.0631	50.365	6.28037	6.29716	5.28058	6.10308	6.42895	6.15614	47.589	51.586	42.402	27.343	28.202	16.701	6.132	6.178	5.123	5.121	5.377	4.115	48.408	48.715	44.579	46.063	50.365	6.28
AT1G56170	NFYC2	-0.510007	1.59781	-0.639268	-0.448537	9.47e-11	3.58087	7.84e-13	4.39935	6.17982	7.6533	15.7389	34.9239	50.4997	4.92683	5.82092	9.46277	7.54702	8.98115	7.28	3.38424	6.42879	6.39098	4.15003	9.87599	5.0959	7.16746	7.22201	6.39527	6.32669	7.67987	4.399	6.18	7.653	15.739	34.924	50.5	4.927	5.821	9.463	7.547	8.981	7.28	3.384	6.429	6.391	4.15	9.876	5.096
AT5G64120	PER71	-1.03934	1.74543	-1.47085	0.764761	9.85e-11	5.68102	8.19e-13	7.87156	5.30018	2.85718	89.0725	41.258	12.8871	119.906	109.313	80.1183	84.8972	83.006	60.2329	3.14517	6.62457	1.71333	25.6954	16.023	111.268	84.4328	88.4865	79.2124	62.0381	51.96	7.872	5.3	2.857	89.073	41.258	12.887	119.906	109.313	80.118	84.897	83.006	60.233	3.145	6.625	1.713	25.695	16.023	111.268
AT1G55360		-0.252155	0.888151	-0.238944	-0.397052	1.02e-10	5.74884	8.5e-13	34.991	37.4834	37.4699	75.9187	105.3	127.784	48.2421	43.0647	43.2049	52.6996	52.3764	46.7241	33.2082	36.4848	38.324	38.9833	34.277	43.4459	42.7609	45.4696	61.1902	58.7923	64.6227	34.991	37.483	37.47	75.919	105.3	127.784	48.242	43.065	43.205	52.7	52.376	46.724	33.208	36.485	38.324	38.983	34.277	43.446
AT4G37870	PCKA	0.180283	-1.03177	0.417443	0.434041	1.13e-10	5.89324	9.49e-13	64.4991	50.3741	48.8566	32.9542	28.9618	27.904	64.0998	43.472	47.1122	88.3756	79.123	73.4984	73.728	57.3268	56.8935	62.1289	81.6155	54.2796	49.7675	48.3484	71.4278	64.0252	57.8065	64.499	50.374	48.857	32.954	28.962	27.904	64.1	43.472	47.112	88.376	79.123	73.498	73.728	57.327	56.894	62.129	81.616	54.28
AT1G08830	CSD1	-0.879155	0.509447	-0.328411	0.698119	1.29e-10	9.88419	1.08e-12	193.299	201.608	317.886	829.593	709.567	841.879	1149.65	1261.04	1568.28	1504.32	1690.29	1717.03	215.52	394.108	403.76	773.553	794.626	1046.51	1349.14	1221.28	1787.19	1870.47	2031.89	193.299	201.608	317.886	829.593	709.567	841.879	1149.65	1261.04	1568.28	1504.32	1690.29	1717.03	215.52	394.108	403.76	773.553	794.626	1046.51
AT3G62030	ROC4	0.399713	-0.879794	0.284004	0.196077	1.43e-10	7.87165	1.21e-12	443.168	470.029	456.895	207.903	240.225	270.728	23.6979	19.0568	20.7722	20.2554	19.9447	16.6662	365.127	433.977	431.146	437.588	439.405	16.8649	17.9988	18.8517	16.3054	18.455	15.3825	443.168	470.029	456.895	207.903	240.225	270.728	23.698	19.057	20.772	20.255	19.945	16.666	365.127	433.977	431.146	437.588	439.405	16.865
AT2G26400	ARD	-1.09555	2.81846	-0.493527	-1.22939	1.54e-10	2.4427	1.3e-12	1.2433	1.31215	0.691563	35.0181	23.6335	8.68118	0.395906	0.342407	0.0519932	0.179691	0.183307	0.126977	0.922976	2.97629	1.0308	1.17991	0.982918	0.0943685	0.318554	0	0.399704	0.744317	0.734105	1.243	1.312	0.692	35.018	23.634	8.681	0.396	0.342	0.052	0.18	0.183	0.127	0.923	2.976	1.031	1.18	0.983	0.094
AT3G29034		-0.74205	1.4699	-0.849102	0.12125	1.57e-10	7.95136	1.33e-12	9.63594	8.53098	5.78219	73.9959	38.4305	30.5102	454.8	637.759	537.786	500.813	563.502	587.307	4.84582	11.9844	4.77458	22.806	9.47117	487.736	486.403	447.083	565.02	538.566	611.048	9.636	8.531	5.782	73.996	38.431	30.51	454.8	637.759	537.786	500.813	563.502	587.307	4.846	11.984	4.775	22.806	9.471	487.736
AT5G45410		0.436131	-1.34185	0.532101	0.373622	1.7e-10	5.6068	1.45e-12	28.6205	37.8794	53.2267	13.121	14.6522	16.4931	67.9666	85.1339	80.7668	41.5508	41.7334	46.5185	32.4941	41.8909	50.1894	30.1127	54.3633	70.3657	78.1411	76.2406	43.8504	46.6206	49.4793	28.62	37.879	53.227	13.121	14.652	16.493	67.967	85.134	80.767	41.551	41.733	46.519	32.494	41.891	50.189	30.113	54.363	70.366
AT2G06185		-1.58225	2.7808	-0.031251	-1.1673	1.82e-10	2.24301	1.56e-12	0.791923	1.06227	0	21.1011	22.4904	11.7508	0	0	0	0	0	0	0	3.07953	2.70936	0.683379	1.20412	0	0	0	0	0	0	0.792	1.062	0	21.101	22.49	11.751	0	0	0	0	0	0	0	3.08	2.709	0.683	1.204	0
AT5G18270	ANAC087	-1.21371	2.3884	-0.981176	-0.193512	1.83e-10	4.36817	1.57e-12	0.790366	0.743923	1.0566	19.6413	15.1108	9.16271	27.5342	39.3863	38.5211	24.8011	28.4759	29.6366	1.32091	0.717775	0.970767	2.22514	1.85033	30.7748	35.9631	35.0955	36.1439	37.7286	39.3106	0.79	0.744	1.057	19.641	15.111	9.163	27.534	39.386	38.521	24.801	28.476	29.637	1.321	0.718	0.971	2.225	1.85	30.775
AT4G36990	HSFB1	-0.913882	1.48372	-0.666455	0.0966159	1.91e-10	6.89143	1.65e-12	5.47199	4.97314	5.64008	35.6155	30.4236	43.4362	156.065	210.293	233.521	188.943	235.36	253.125	4.15149	8.45454	6.02163	9.63176	14.4371	185.29	214.874	229.562	277.217	341.254	365.053	5.472	4.973	5.64	35.616	30.424	43.436	156.065	210.293	233.521	188.943	235.36	253.125	4.151	8.455	6.022	9.632	14.437	185.29
AT4G06105		-0.0671105	-1.30922	0.785237	0.591093	1.93e-10	3.56276	1.67e-12	21.8819	14.5084	11.0209	8.2306	11.317	5.79272	1.30023	0	0	0.414297	1.3105	0.417544	30.5717	27.9696	25.0054	31.3981	23.8383	1.83158	0	0.419789	2.26109	1.13178	0.579282	21.882	14.508	11.021	8.231	11.317	5.793	1.3	0	0	0.414	1.31	0.418	30.572	27.97	25.005	31.398	23.838	1.832
AT2G42750		-0.239058	0.952308	-0.315805	-0.397444	2.07e-10	6.61621	1.8e-12	106.309	105.298	93.7279	212.659	294.173	380.884	12.1296	13.6472	16.522	24.3707	31.6234	39.3175	104.365	91.0168	86.6922	112.504	89.1346	19.3888	20.4708	21.6123	58.2736	56.1655	73.5998	106.309	105.298	93.728	212.659	294.173	380.884	12.13	13.647	16.522	24.371	31.623	39.318	104.365	91.017	86.692	112.504	89.135	19.389
AT3G53800	Fes1B	0.661715	-1.8576	0.948976	0.246912	2.29e-10	3.28585	1.99e-12	36.4732	16.7246	4.52153	8.51021	3.39756	0.623995	1.18334	0.584463	0.255452	0.385697	0.225618	0.104841	44.7728	15.612	8.30111	26.3035	5.51786	0.856717	0.360798	0.233686	0.445104	0.223017	0.187187	36.473	16.725	4.522	8.51	3.398	0.624	1.183	0.584	0.255	0.386	0.226	0.105	44.773	15.612	8.301	26.304	5.518	0.857
AT5G09220	AAP2	0.443329	-1.33177	0.52439	0.364053	2.47e-10	6.55162	2.16e-12	48.314	37.9273	37.6318	13.176	15.1093	17.5535	172.062	197.209	193.004	106.989	133.295	139.614	47.0088	43.0547	37.4893	54.6155	31.7454	206.669	188.042	164.665	126.255	129.045	143.256	48.314	37.927	37.632	13.176	15.109	17.553	172.062	197.209	193.004	106.989	133.295	139.614	47.009	43.055	37.489	54.616	31.745	206.669
AT5G02490	MED37D	-0.809454	2.01538	-1.07142	-0.134515	2.56e-10	3.23636	2.25e-12	0.772853	2.06175	2.74341	12.9682	13.9751	25.5042	7.47138	9.71062	12.378	9.07667	10.4628	10.4571	0.430409	1.86907	2.1858	1.33809	5.34117	4.94647	8.93536	9.83544	6.45799	7.48188	10.9059	0.773	2.062	2.743	12.968	13.975	25.504	7.471	9.711	12.378	9.077	10.463	10.457	0.43	1.869	2.186	1.338	5.341	4.946
AT5G59080		0.605938	-1.47191	0.588006	0.277962	2.9e-10	6.4813	2.55e-12	161.448	247.172	128.758	57.1038	51.0848	54.2886	25.1836	10.3715	6.10754	34.8069	30.8033	24.7739	163.822	196.405	157.665	153.772	162.526	28.7147	10.8656	8.43494	21.5582	17.2232	13.8545	161.448	247.172	128.758	57.104	51.085	54.289	25.184	10.372	6.108	34.807	30.803	24.774	163.822	196.405	157.665	153.772	162.526	28.715
AT5G28020	CYSD2	0.337905	-1.0044	0.402204	0.264291	3.27e-10	5.12826	2.89e-12	42.8048	46.289	44.7937	21.3717	25.0335	20.6703	31.27	32.1889	29.3989	23.3938	21.8518	23.9237	47.3753	41.0537	47.8858	44.8343	48.8913	27.66	29.3424	30.1646	22.2021	20.6296	23.1767	42.805	46.289	44.794	21.372	25.034	20.67	31.27	32.189	29.399	23.394	21.852	23.924	47.375	41.054	47.886	44.834	48.891	27.66
AT1G51402		-0.0647881	-1.64943	1.39434	0.319877	3.68e-10	8.5479	3.26e-12	390.914	493.473	414.923	184.816	219.727	147.792	17.7212	10.5981	12.7995	6.6674	14.2455	4.98739	470.421	821.246	2172.86	747.995	505.17	17.8455	17.9552	29.9362	15.9382	12.4535	11.3958	390.914	493.473	414.923	184.816	219.727	147.792	17.721	10.598	12.799	6.667	14.245	4.987	470.421	821.246	2172.86	747.995	505.17	17.845
AT4G39670		-1.52265	2.81799	-1.29403	-0.00130504	4.93e-10	3.47181	4.39e-12	0.300487	0.467016	0.362975	16.8873	8.77649	10.1346	14.8157	20.4062	18.3941	9.0601	11.5775	13.1337	0.242071	0.758978	0.333586	0.680622	2.08152	14.3771	16.7823	16.453	12.2104	13.8754	17.5913	0.3	0.467	0.363	16.887	8.776	10.135	14.816	20.406	18.394	9.06	11.577	13.134	0.242	0.759	0.334	0.681	2.082	14.377
AT2G41870	REM4.2	0.366665	-1.32081	0.661259	0.292887	5.12e-10	4.02518	4.57e-12	20.4579	26.9072	26.3305	10.2556	8.70731	9.95374	6.51556	10.1243	9.21202	5.38211	5.75216	6.2581	26.6179	28.1589	33.2841	25.9019	25.6746	6.77433	7.55394	8.01826	4.8278	4.81916	5.76298	20.458	26.907	26.33	10.256	8.707	9.954	6.516	10.124	9.212	5.382	5.752	6.258	26.618	28.159	33.284	25.902	25.675	6.774
AT2G42220	STR9	0.422329	-0.841626	0.397781	0.0215165	5.12e-10	7.81402	4.59e-12	497.135	445.437	417.629	266.491	246.636	208.229	5.57463	4.01254	5.32892	3.63934	4.98101	4.83852	454.282	426.047	421.259	417.344	341.55	4.99498	5.06638	4.44601	5.03222	4.8028	3.86174	497.135	445.437	417.629	266.491	246.636	208.229	5.575	4.013	5.329	3.639	4.981	4.839	454.282	426.047	421.259	417.344	341.55	4.995
AT1G51920		-1.94966	2.93285	-0.920233	-0.0629567	5.34e-10	2.93716	4.8e-12	0.844829	0	0	19.5866	7.61087	14.3891	3.54461	10.0444	12.5679	1.95778	3.22096	5.77017	0.805155	1.14646	0	1.51379	1.32274	14.7782	4.96019	10.8799	4.09538	6.54642	10.0187	0.845	0	0	19.587	7.611	14.389	3.545	10.044	12.568	1.958	3.221	5.77	0.805	1.146	0	1.514	1.323	14.778
AT3G47675		0.694489	0.581718	-0.79797	-0.478237	5.7e-10	4.93109	5.14e-12	45.9802	37.7242	46.2498	58.4465	43.8201	50.8497	27.084	35.2417	35.4046	41.544	34.5731	41.8739	22.4021	11.5784	10.8227	25.5753	16.7795	15.4379	10.1656	8.85184	11.8712	12.9073	13.8202	45.98	37.724	46.25	58.447	43.82	50.85	27.084	35.242	35.405	41.544	34.573	41.874	22.402	11.578	10.823	25.575	16.78	15.438
AT3G28210	SAP12	-1.25193	2.13994	-0.990385	0.102377	5.71e-10	4.64467	5.17e-12	1.78913	0.910035	0.99209	24.9134	15.0074	12.7381	33.2936	45.0487	47.0194	20.2392	30.9716	34.4814	1.0954	1.82864	1.43529	2.51582	4.74477	37.2126	39.4828	41.6961	41.7387	52.543	74.1975	1.789	0.91	0.992	24.913	15.007	12.738	33.294	45.049	47.019	20.239	30.972	34.481	1.095	1.829	1.435	2.516	4.745	37.213
AT4G18010	IP5P2	-0.942959	1.2757	-0.368707	0.0359678	5.89e-10	4.42348	5.35e-12	9.50399	9.51671	5.8582	58.7361	66.1592	23.8861	17.6712	16.1023	17.1809	26.8157	26.2547	23.8475	9.60533	13.758	12.8072	17.8056	18.5129	14.1638	15.7049	17.7205	11.874	11.6848	10.9834	9.504	9.517	5.858	58.736	66.159	23.886	17.671	16.102	17.181	26.816	26.255	23.848	9.605	13.758	12.807	17.806	18.513	14.164
AT5G61410	RPE	0.389199	-0.913822	0.411506	0.113116	5.91e-10	8.33423	5.38e-12	500.924	628.33	691.925	273.681	318.92	348.456	34.721	34.8027	33.3841	25.0595	26.2669	29.0915	506.02	619.122	675.365	516.461	593.019	34.4608	31.7598	34.253	28.8924	28.345	26.0757	500.924	628.33	691.925	273.681	318.92	348.456	34.721	34.803	33.384	25.06	26.267	29.092	506.02	619.122	675.365	516.461	593.019	34.461
AT5G42380	CML37	-1.06098	2.617	-1.24684	-0.309181	5.98e-10	2.56877	5.46e-12	0.219121	0.822562	1.05508	14.1224	14.9976	9.12642	2.85157	3.28545	7.52983	1.79323	2.40222	2.88977	0	1.12579	0.637092	0.554174	2.18276	3.43582	4.12759	7.14093	3.02453	4.099	6.67711	0.219	0.823	1.055	14.122	14.998	9.126	2.852	3.285	7.53	1.793	2.402	2.89	0	1.126	0.637	0.554	2.183	3.436
AT5G50335		0.577573	-1.48872	0.832972	0.0781787	6.52e-10	3.77909	5.98e-12	30.1793	24.1784	30.0075	8.871	10.3267	6.19534	0.843352	1.86706	0	0.408759	0.856826	0.820747	21.0437	47.279	29.5672	20.1098	23.7772	0	1.19936	0	1.76342	2.20534	0	30.179	24.178	30.007	8.871	10.327	6.195	0.843	1.867	0	0.409	0.857	0.821	21.044	47.279	29.567	20.11	23.777	0
AT1G15010		-1.17769	1.44669	-0.805664	0.536659	6.54e-10	3.18699	6.02e-12	4.32177	3.85719	2.815	30.0393	16.2474	41.9168	2.66905	2.31474	1.76051	2.42103	1.36385	1.16538	3.86162	6.05026	4.01345	15.6601	11.3741	2.87249	1.97988	1.55141	2.48915	2.55115	2.20875	4.322	3.857	2.815	30.039	16.247	41.917	2.669	2.315	1.761	2.421	1.364	1.165	3.862	6.05	4.013	15.66	11.374	2.872
AT5G39520		-1.7999	3.00332	-1.24591	0.0424909	6.86e-10	1.93119	6.36e-12	0.261058	0.165621	0.252292	11.4701	6.65751	15.2703	0.277637	0.462348	1.02164	0.282269	0.432513	0.133441	0.446383	0.439755	0.207171	1.38427	0.922944	0.594949	0.47823	0.924813	0.59762	0.590078	0.445715	0.261	0.166	0.252	11.47	6.658	15.27	0.278	0.462	1.022	0.282	0.433	0.133	0.446	0.44	0.207	1.384	0.923	0.595
AT1G76800		0.89195	-2.4928	1.80245	-0.201598	6.86e-10	3.31577	6.36e-12	6.09575	6.39396	9.14545	0.435012	1.18008	0.71362	13.6384	10.7483	11.9081	6.64447	6.44677	5.95334	10.7973	15.8822	13.144	3.42352	3.94013	17.8259	13.1793	12.6902	4.3295	9.98158	3.47788	6.096	6.394	9.145	0.435	1.18	0.714	13.638	10.748	11.908	6.644	6.447	5.953	10.797	15.882	13.144	3.424	3.94	17.826
AT5G58570		-0.0726522	1.6089	-1.02402	-0.512224	6.86e-10	3.28086	6.38e-12	6.30042	5.57795	4.69803	32.9536	14.0419	21.5136	5.99297	6.69759	8.59208	5.81545	6.59676	7.47128	2.07678	3.07293	3.06937	3.12411	5.82841	5.78486	4.38201	4.25794	6.08639	6.10619	12.3622	6.3	5.578	4.698	32.954	14.042	21.514	5.993	6.698	8.592	5.815	6.597	7.471	2.077	3.073	3.069	3.124	5.828	5.785
AT1G72060		-1.33702	1.1926	-0.203189	0.347609	8.25e-10	5.64097	7.7e-12	34.8046	30.0622	7.55064	250.199	132.58	152.723	7.08914	4.97191	6.01245	8.64808	6.85847	9.12327	39.5121	76.0226	38.9783	106.957	65.0028	13.2488	11.9179	10.4409	14.1428	7.95381	11.415	34.805	30.062	7.551	250.199	132.58	152.723	7.089	4.972	6.012	8.648	6.858	9.123	39.512	76.023	38.978	106.957	65.003	13.249
AT1G21250	WAK1	-0.750779	1.09954	-0.217133	-0.131624	8.5e-10	3.43599	7.98e-12	10.8683	8.54623	5.21822	49.1006	34.5152	30.4514	0.0468747	0.0690693	0.0636735	0.0156882	0	0.0149842	9.08918	14.2609	11.4828	17.1604	10.82	0.0834657	0.0300131	0.0632109	0.071893	0.0384962	0.0301396	10.868	8.546	5.218	49.101	34.515	30.451	0.047	0.069	0.064	0.016	0	0.015	9.089	14.261	11.483	17.16	10.82	0.083
AT5G08790	NAC081	-0.47792	1.13759	-0.164449	-0.495223	8.5e-10	5.54973	7.97e-12	6.58403	25.0412	15.2749	61.9665	66.987	55.1678	48.5508	64.157	51.5879	56.5287	72.303	63.4029	7.42115	25.0959	24.2938	11.625	22.5643	58.7894	62.9337	60.553	64.5956	78.3764	80.3603	6.584	25.041	15.275	61.967	66.987	55.168	48.551	64.157	51.588	56.529	72.303	63.403	7.421	25.096	24.294	11.625	22.564	58.789
AT3G62960	GRXC14	-0.829784	0.72284	-0.687484	0.794428	8.72e-10	4.74593	8.22e-12	14.8892	13.9308	17.3712	55.9901	64.8014	52.4511	11.7375	5.07611	6.73086	13.1033	10.0545	9.17511	19.2102	19.4922	10.9708	35.6579	69.5773	12.7598	4.84431	6.14897	30.3608	42.597	41.9987	14.889	13.931	17.371	55.99	64.801	52.451	11.737	5.076	6.731	13.103	10.054	9.175	19.21	19.492	10.971	35.658	69.577	12.76
AT1G68530	CUT1	0.0992386	-0.748509	0.192031	0.457239	9.33e-10	6.31544	8.82e-12	138.396	151.472	128.227	98.4872	95.3614	102.166	0.8123	1.21143	0.775252	0.70583	0.583569	1.12169	158.726	129.133	146.713	196.492	198.538	0.841929	1.05577	0.726777	0.854367	1.19486	1.25004	138.396	151.472	128.227	98.487	95.361	102.166	0.812	1.211	0.775	0.706	0.584	1.122	158.726	129.133	146.713	196.492	198.538	0.842
AT4G12480	EARLI1	-1.40625	2.70179	-1.28474	-0.0107949	1.13e-09	4.24527	1.07e-11	4.12514	0.81972	0.319376	70.8828	28.3105	22.2066	57.0215	34.6625	12.2887	23.9692	7.4155	6.18948	3.11067	1.18471	1.29483	6.40796	4.08856	49.0453	19.8306	17.9165	16.5183	15.2574	4.00369	4.125	0.82	0.319	70.883	28.311	22.207	57.021	34.663	12.289	23.969	7.415	6.189	3.111	1.185	1.295	6.408	4.089	49.045
AT1G07500	SMR5	-1.31789	2.5797	-1.38558	0.123768	1.22e-09	5.88339	1.16e-11	1.31214	5.15276	3.47912	48.0513	59.2661	86.7348	17.7104	58.3457	81.6375	20.0292	52.6948	93.9755	0	5.0656	4.14978	4.10404	16.1685	16.1072	53.971	88.0403	167.525	183.595	359.385	1.312	5.153	3.479	48.051	59.266	86.735	17.71	58.346	81.637	20.029	52.695	93.976	0	5.066	4.15	4.104	16.169	16.107
AT3G51510		0.351722	-0.694219	0.416524	-0.0740265	1.39e-09	6.63368	1.32e-11	205.049	192.541	185.808	128.312	124.151	107.368	7.49823	6.55139	7.59763	3.04232	7.93994	5.21433	214.755	190.135	189.408	169.551	150.379	5.47711	5.39974	7.20827	3.9847	4.70058	4.47658	205.049	192.541	185.808	128.312	124.151	107.368	7.498	6.551	7.598	3.042	7.94	5.214	214.755	190.135	189.408	169.551	150.379	5.477
at4g060		0.0896479	-0.980722	0.57527	0.315804	1.5e-09	6.05405	1.44e-11	90.5996	143.892	102.091	81.8234	61.9494	60.9608	0	2.04348	0.980969	0	0	0	139.203	146.229	174.268	128.334	162.368	0.505796	0	0	0	0	0	90.6	143.892	102.091	81.823	61.949	60.961	0	2.043	0.981	0	0	0	139.203	146.229	174.268	128.334	162.368	0.506
AT4G04955	ALN	0.329273	-1.31556	0.563116	0.423167	1.84e-09	4.79331	1.77e-11	35.7602	29.6992	17.3064	16.7182	12.6204	4.14942	32.8119	31.198	26.3846	21.8	21.3167	19.032	37.828	31.8239	25.1592	36.8752	28.2069	35.1221	30.6447	30.0375	24.0176	22.6662	24.7011	35.76	29.699	17.306	16.718	12.62	4.149	32.812	31.198	26.385	21.8	21.317	19.032	37.828	31.824	25.159	36.875	28.207	35.122
AT5G01815		-1.10163	1.00384	-0.418817	0.51661	2.77e-09	4.88376	2.67e-11	19.7956	14.7292	3.24193	96.7854	62.1399	49.474	23.0953	18.5252	19.1965	18.7094	19.1571	15.7609	21.0403	27.8425	10.2468	49.0585	36.7297	21.9757	15.2392	19.2393	20.1539	26.0847	26.6085	19.796	14.729	3.242	96.785	62.14	49.474	23.095	18.525	19.196	18.709	19.157	15.761	21.04	27.843	10.247	49.059	36.73	21.976
AT2G29460	GSTU4	-1.28403	2.73371	-1.2939	-0.155781	2.96e-09	3.16466	2.87e-11	1.24655	0.172902	0.150522	8.58046	6.44347	22.5904	4.84857	8.27711	8.9101	6.77374	8.75985	9.98367	0.573643	0.425527	0.51684	0.838706	1.92444	7.40606	8.35686	13.421	11.3924	15.4565	20.4458	1.247	0.173	0.151	8.58	6.443	22.59	4.849	8.277	8.91	6.774	8.76	9.984	0.574	0.426	0.517	0.839	1.924	7.406
AT1G03680	ATHM1	0.365772	-0.717974	0.29889	0.0533112	2.96e-09	7.85116	2.87e-11	448.052	447.858	438.148	256.576	257.112	288.165	20.6255	18.6461	18.9246	16.0273	15.4388	16.9944	431.911	417.584	390.971	408.507	383.169	16.6618	15.7978	13.371	15.0885	15.2834	12.8907	448.052	447.858	438.148	256.576	257.112	288.165	20.625	18.646	18.925	16.027	15.439	16.994	431.911	417.584	390.971	408.507	383.169	16.662
AT5G43450		-0.467047	1.01779	-0.340437	-0.210302	2.97e-09	4.0599	2.89e-11	10.4894	16.9231	18.6377	53.9332	66.4557	44.4649	2.02803	2.20468	2.52103	2.26726	2.32094	2.92858	12.5446	18.0294	18.3976	15.1669	25.415	2.14949	2.293	2.4892	2.9221	3.29	4.95475	10.489	16.923	18.638	53.933	66.456	44.465	2.028	2.205	2.521	2.267	2.321	2.929	12.545	18.029	18.398	15.167	25.415	2.149
AT5G48657		-1.35114	1.78689	-0.744617	0.308868	3.04e-09	4.83109	2.97e-11	1.88733	2.27766	0.586747	31.3458	12.9559	11.7099	27.4585	38.0117	35.3247	38.3291	47.333	49.897	0.807279	4.70756	1.66507	5.73098	5.76096	46.6773	44.5443	41.772	65.393	63.202	75.472	1.887	2.278	0.587	31.346	12.956	11.71	27.458	38.012	35.325	38.329	47.333	49.897	0.807	4.708	1.665	5.731	5.761	46.677
AT3G51860	CAX3	-0.892919	2.81162	-0.779014	-1.13969	3.78e-09	4.02103	3.7e-11	0.241353	0.825949	0.703315	9.90776	7.16732	16.4705	16.8459	21.2731	17.5884	17.7638	20.3061	20.0767	0.629571	0.580799	0.676617	0.405175	0.662977	21.7896	23.0866	22.1411	36.9652	38.913	52.1118	0.241	0.826	0.703	9.908	7.167	16.47	16.846	21.273	17.588	17.764	20.306	20.077	0.63	0.581	0.677	0.405	0.663	21.79
AT5G67330	NRAMP4	-0.41648	1.4265	-0.489312	-0.52071	4.35e-09	4.66028	4.27e-11	9.47437	12.121	13.7674	25.8984	48.3649	88.0769	10.7961	12.0047	12.9236	21.9472	24.6893	26.194	8.8468	9.94719	13.9256	8.88211	15.3459	17.6704	16.9927	17.4678	40.7205	41.3004	51.7956	9.474	12.121	13.767	25.898	48.365	88.077	10.796	12.005	12.924	21.947	24.689	26.194	8.847	9.947	13.926	8.882	15.346	17.67
AT5G12030	HSP17.7	-1.55295	2.684	-2.53129	1.40024	4.88e-09	2.94771	4.81e-11	0.469819	0.274754	0.375074	8.31139	13.3895	11.3307	5.79566	6.23836	7.76118	5.12685	7.48198	8.08518	0.143442	0.124889	0.155735	0.961036	6.76626	6.45341	7.11556	5.31136	12.1679	9.00021	14.3279	0.47	0.275	0.375	8.311	13.39	11.331	5.796	6.238	7.761	5.127	7.482	8.085	0.143	0.125	0.156	0.961	6.766	6.453
AT3G22370	AOX1A	-0.676251	1.11762	-0.313333	-0.128038	4.96e-09	5.64976	4.9e-11	10.7469	15.6952	18.7561	82.4306	79.0737	39.2434	55.9991	76.5572	75.8818	47.7412	58.1947	63.1763	13.5816	22.2399	20.8232	22.9273	25.8863	59.1717	64.0738	69.9446	63.8749	78.2296	101.61	10.747	15.695	18.756	82.431	79.074	39.243	55.999	76.557	75.882	47.741	58.195	63.176	13.582	22.24	20.823	22.927	25.886	59.172
AT1G29510	SAUR67	0.624249	-1.06243	0.666703	-0.228526	5.23e-09	4.38508	5.19e-11	31.4531	58.5387	53.7371	14.222	15.631	26.9076	0.677555	0.948504	0.203706	0.176303	0.804718	0.573049	47.2631	47.9044	49.2281	23.8204	34.8292	0.455754	0.794987	0.801436	0.253395	0.301347	1.30343	31.453	58.539	53.737	14.222	15.631	26.908	0.678	0.949	0.204	0.176	0.805	0.573	47.263	47.904	49.228	23.82	34.829	0.456
AT4G03280	PETC	0.316002	-0.679934	0.320077	0.0438548	5.32e-09	9.81852	5.29e-11	1526.21	1714.82	1788.27	984.347	1133.03	1096.53	19.1836	16.4103	20.6163	14.1053	17.2755	19.1463	1527.02	1695.34	1688.4	1513.67	1557.46	17.2975	16.6539	18.7132	14.9356	17.3973	12.8793	1526.21	1714.82	1788.27	984.347	1133.03	1096.53	19.184	16.41	20.616	14.105	17.275	19.146	1527.02	1695.34	1688.4	1513.67	1557.46	17.297
AT1G13650		1.34256	-1.81584	1.18879	-0.715511	5.35e-09	4.65377	5.33e-11	35.3798	92.0391	97.0317	5.18472	14.5624	12.0622	0	0.111371	0	0	0.0260036	0	31.9158	70.2823	94.2219	10.87	28.8297	0	0.0468763	0	0	0	0	35.38	92.039	97.032	5.185	14.562	12.062	0	0.111	0	0	0.026	0	31.916	70.282	94.222	10.87	28.83	0
AT3G49160	PKP4	1.4815	-4.28295	2.1064	0.695051	5.58e-09	2.44801	5.58e-11	4.32124	6.65008	8.73414	0.0550475	0.0341235	0.0356602	3.05467	2.63072	2.8381	0.497652	0.443224	0.405143	7.62317	10.9096	11.1941	2.12165	6.21167	3.59345	3.0804	2.98866	1.1296	1.65104	1.04472	4.321	6.65	8.734	0.055	0.034	0.036	3.055	2.631	2.838	0.498	0.443	0.405	7.623	10.91	11.194	2.122	6.212	3.593
AT5G25260	FLOT2	-0.725994	2.88777	-0.994899	-1.16688	5.7e-09	2.02113	5.72e-11	0.688218	0.74172	0.382013	13.2956	7.60034	11.2279	1.05938	1.39433	0.970261	0.634444	0.42865	0.398842	0.246543	0.586936	0.585983	0.588861	0.342256	1.10379	1.263	1.09776	1.19052	0.691724	3.05138	0.688	0.742	0.382	13.296	7.6	11.228	1.059	1.394	0.97	0.634	0.429	0.399	0.247	0.587	0.586	0.589	0.342	1.104
AT3G47640	BHLH47	-0.533196	1.62115	-0.627163	-0.460792	6.14e-09	4.20941	6.18e-11	5.98906	7.2118	4.71381	20.111	24.2828	58.3578	7.50586	6.92318	9.55611	18.5459	21.2097	29.4786	6.5108	4.9148	4.91008	8.05337	5.84078	12.7037	12.7907	15.2579	34.2551	29.1544	44.9481	5.989	7.212	4.714	20.111	24.283	58.358	7.506	6.923	9.556	18.546	21.21	29.479	6.511	4.915	4.91	8.053	5.841	12.704
AT3G03850		0.780301	-0.937376	0.317231	-0.160155	6.42e-09	4.55753	6.48e-11	50.4662	77.9698	57.6325	24.7418	19.6196	27.625	0	0	0.330328	0.577859	1.17376	0	41.7998	47.8317	41.8936	25.1584	46.262	0.601857	0.218748	0.633654	0	0	0.7217	50.466	77.97	57.632	24.742	19.62	27.625	0	0	0.33	0.578	1.174	0	41.8	47.832	41.894	25.158	46.262	0.602
AT4G20860	FAD-OXR	-1.16704	1.13625	-0.400103	0.430897	6.43e-09	5.84932	6.51e-11	5.32383	8.97157	5.9146	45.8057	46.3582	36.3617	58.6097	103.781	100.798	66.1775	87.727	91.0917	5.47028	14.5922	13.5784	16.156	29.3214	83.1545	117.817	105.279	102.022	115.561	125.681	5.324	8.972	5.915	45.806	46.358	36.362	58.61	103.781	100.798	66.178	87.727	91.092	5.47	14.592	13.578	16.156	29.321	83.154
AT3G46230	HSP17.4A	-1.94855	2.79485	-1.71619	0.869889	7.07e-09	2.5228	7.18e-11	0	0	0.696551	7.87171	6.83129	17.924	4.07106	3.91913	3.03622	2.79974	4.89469	4.15763	0	0.359228	0.483258	1.0937	3.72797	2.75374	3.72457	3.93872	6.45686	5.31226	5.80301	0	0	0.697	7.872	6.831	17.924	4.071	3.919	3.036	2.8	4.895	4.158	0	0.359	0.483	1.094	3.728	2.754
AT1G56150	SAUR71	-0.290579	1.12237	-0.579998	-0.251791	7.83e-09	5.3993	7.98e-11	63.2032	37.4602	34.6435	126.534	158.81	172.699	1.02393	2.7022	2.92386	2.17736	2.74181	4.33221	61.0622	26.0219	20.8605	45.7572	56.3636	4.81712	4.58602	6.07199	14.135	12.158	17.5982	63.203	37.46	34.643	126.534	158.81	172.699	1.024	2.702	2.924	2.177	2.742	4.332	61.062	26.022	20.861	45.757	56.364	4.817
AT1G26945	PRE6	0.530912	-0.96694	0.362931	0.0730973	7.87e-09	6.23804	8.04e-11	99.3374	121.139	125.225	49.7852	38.8472	67.342	61.8563	42.781	49.2413	54.5458	51.3808	34.0851	115.349	97.1085	87.7183	80.8741	104.646	63.1588	47.3006	51.9981	55.251	70.3301	40.6342	99.337	121.139	125.225	49.785	38.847	67.342	61.856	42.781	49.241	54.546	51.381	34.085	115.349	97.109	87.718	80.874	104.646	63.159
AT5G24200		-0.0272704	3.36927	-1.84304	-1.49896	8.2e-09	1.739	8.41e-11	0.576983	0.681002	0.599667	11.1301	4.79056	12.2789	0.195323	0.216279	0.319928	0	0.0605426	0.112496	0.0570615	0.124413	0.144407	0.200314	0.16618	0.167145	0.275887	0.269192	0.0397772	0.0956415	0.0502045	0.577	0.681	0.6	11.13	4.791	12.279	0.195	0.216	0.32	0	0.061	0.112	0.057	0.124	0.144	0.2	0.166	0.167
AT2G43340		-0.165754	1.01246	-0.35013	-0.496579	8.26e-09	5.31461	8.49e-11	16.6185	20.7793	31.8177	46.3299	68.7676	84.8056	42.2204	55.6608	57.401	35.6652	41.9324	46.8014	18.0198	19.9462	21.3144	16.2309	24.2805	44.1643	43.2985	45.7129	36.7421	35.8219	39.8513	16.618	20.779	31.818	46.33	68.768	84.806	42.22	55.661	57.401	35.665	41.932	46.801	18.02	19.946	21.314	16.231	24.281	44.164
AT4G14020		-0.589346	0.0372154	-0.294889	0.84702	8.3e-09	6.23711	8.56e-11	47.2781	52.9976	41.9556	107.875	84.3453	88.0683	59.9657	70.7937	75.859	86.6437	88.5131	90.3256	59.2808	72.0596	38.613	162.538	121.642	54.2784	63.5755	40.2345	56.367	57.2253	61.8712	47.278	52.998	41.956	107.875	84.345	88.068	59.966	70.794	75.859	86.644	88.513	90.326	59.281	72.06	38.613	162.538	121.642	54.278
AT4G35430		0.344127	-1.26261	0.605944	0.312539	8.72e-09	3.93151	9.01e-11	19.8957	22.5737	30.7083	15.3522	8.37018	6.66444	5.06935	3.04	7.79909	6.20903	4.66432	1.80995	25.597	30.8456	29.0283	21.0262	31.7136	5.96589	3.93864	4.18003	3.98878	5.0526	5.76095	19.896	22.574	30.708	15.352	8.37	6.664	5.069	3.04	7.799	6.209	4.664	1.81	25.597	30.846	29.028	21.026	31.714	5.966
AT1G10657		0.544113	-1.67248	0.595606	0.532761	8.78e-09	4.52701	9.1e-11	24.9234	59.869	59.6867	10.6703	12.8778	15.9215	1.18622	1.73639	1.87386	0.875351	2.27526	2.30371	33.6283	57.3349	54.995	41.7446	64.1827	2.17903	2.23949	1.45251	1.29224	1.25404	1.6775	24.923	59.869	59.687	10.67	12.878	15.921	1.186	1.736	1.874	0.875	2.275	2.304	33.628	57.335	54.995	41.745	64.183	2.179
AT1G26380	FOX1	-1.03807	2.71605	-1.52234	-0.155639	9e-09	3.41278	9.36e-11	1.18943	0.379747	0.0915604	17.0892	7.13533	8.61699	4.3961	19.8928	26.1808	6.37067	6.56246	4.9415	0.370033	0.555446	0.155525	0.948551	1.47441	26.5877	21.4068	31.5744	8.34572	5.10048	9.2319	1.189	0.38	0.092	17.089	7.135	8.617	4.396	19.893	26.181	6.371	6.562	4.942	0.37	0.555	0.156	0.949	1.474	26.588
AT2G32020		-0.755985	2.74008	-1.17703	-0.807074	9.22e-09	3.77809	9.61e-11	0.279739	0.88906	0.969408	13.1153	15.3685	5.78634	17.6566	17.1563	18.6958	20.3369	21.2593	27.2679	0.308167	0.826503	0.353741	0.75341	0.76021	16.2097	13.1595	14.5807	18.7616	20.833	39.682	0.28	0.889	0.969	13.115	15.369	5.786	17.657	17.156	18.696	20.337	21.259	27.268	0.308	0.827	0.354	0.753	0.76	16.21
AT1G67920		-0.986634	1.3508	-0.622133	0.257971	9.42e-09	7.23606	9.85e-11	7.78157	9.36007	12.0508	72.9023	33.4982	83.4496	199.59	339.374	291.638	241.548	283.002	309.694	6.42899	19.0057	11.1626	17.8372	33.3802	245.314	362.168	405.485	279.801	319.79	309.623	7.782	9.36	12.051	72.902	33.498	83.45	199.59	339.374	291.638	241.548	283.002	309.694	6.429	19.006	11.163	17.837	33.38	245.314
AT1G15380		-0.484254	2.52264	-0.844388	-1.194	9.71e-09	6.65513	1.02e-10	2.65954	1.14472	0.772861	12.2444	11.2917	25.7233	277.114	153.187	165.831	291.929	236.651	275.393	2.09951	1.05759	0.256603	1.44652	0.537127	267.64	120.927	157.676	248.804	190.24	165.106	2.66	1.145	0.773	12.244	11.292	25.723	277.114	153.187	165.831	291.929	236.651	275.393	2.1	1.058	0.257	1.447	0.537	267.64
AT1G61667		-0.688539	1.27412	-0.582412	-0.00316614	9.82e-09	5.10989	1.03e-10	11.2756	4.19	4.20083	44.2441	37.2103	17.197	61.1687	69.4017	70.1844	51.4129	46.6523	36.9223	10.8299	6.68156	3.11469	13.9671	9.44303	56.805	62.1548	60.1542	42.168	37.5009	39.5807	11.276	4.19	4.201	44.244	37.21	17.197	61.169	69.402	70.184	51.413	46.652	36.922	10.83	6.682	3.115	13.967	9.443	56.805
AT3G50930	HSR4	-0.968665	1.86477	-0.944502	0.0483945	9.98e-09	2.96282	1.05e-10	1.16473	2.11621	1.87649	20.1265	18.8781	9.93887	4.7226	6.51225	5.99817	4.68491	5.5035	6.74032	0.956922	2.07527	2.07815	2.87065	5.02216	4.68237	5.47493	7.87585	4.52888	5.69539	8.39756	1.165	2.116	1.876	20.127	18.878	9.939	4.723	6.512	5.998	4.685	5.503	6.74	0.957	2.075	2.078	2.871	5.022	4.682
AT1G72900		-0.586639	1.36951	-0.374012	-0.408855	1.27e-08	3.17421	1.34e-10	3.35584	6.7001	5.26827	25.7018	31.466	19.5854	3.8595	3.06339	2.06491	4.81202	3.96712	3.12777	4.2489	6.26467	6.81636	4.56787	8.22839	4.78983	2.30223	3.721	4.28413	2.92152	3.25237	3.356	6.7	5.268	25.702	31.466	19.585	3.859	3.063	2.065	4.812	3.967	3.128	4.249	6.265	6.816	4.568	8.228	4.79
AT5G47240	atnudt8	0.311882	-1.98514	1.10948	0.563786	1.28e-08	3.50622	1.36e-10	11.9908	10.8002	6.0638	2.67977	1.45467	3.07326	10.1946	9.4306	8.93918	9.25843	6.49672	4.01991	15.8524	16.8601	16.3109	14.2821	11.0692	11.1317	9.74498	9.8284	8.80706	10.9188	9.62107	11.991	10.8	6.064	2.68	1.455	3.073	10.195	9.431	8.939	9.258	6.497	4.02	15.852	16.86	16.311	14.282	11.069	11.132
AT4G25700	BETA-OHASE 1	-0.291694	1.61059	-0.486244	-0.832655	1.35e-08	5.92607	1.43e-10	27.6568	53.3424	84.9244	164.695	269.879	357.366	5.5705	7.56474	10.288	3.45132	5.85391	7.78579	22.9499	50.7971	67.1706	22.3645	61.7056	4.78291	7.11447	7.07311	9.34505	8.01663	12.1801	27.657	53.342	84.924	164.695	269.879	357.366	5.57	7.565	10.288	3.451	5.854	7.786	22.95	50.797	67.171	22.365	61.706	4.783
AT5G53370	ATPMEPCRF	-0.456824	0.726878	-0.391342	0.121288	1.35e-08	5.01028	1.45e-10	18.9832	23.2665	28.9313	66.6476	70.3056	69.5186	25.0684	27.6471	27.566	17.1702	22.4999	21.689	17.7023	25.3301	29.4896	33.1875	45.2011	20.6208	23.8256	25.4319	15.5422	18.6676	18.729	18.983	23.266	28.931	66.648	70.306	69.519	25.068	27.647	27.566	17.17	22.5	21.689	17.702	25.33	29.49	33.188	45.201	20.621
AT3G03820		0.808327	-0.7123	0.3002	-0.396227	1.35e-08	5.19062	1.45e-10	65.5588	112.916	113.497	42.8922	41.1733	45.7096	1.77185	0.859553	0.305212	0.266308	0.270102	0.495549	56.95	74.0108	69.1178	38.1305	55.2899	1.1027	0.996629	0.769725	0.252578	0.300169	1.97893	65.559	112.916	113.497	42.892	41.173	45.71	1.772	0.86	0.305	0.266	0.27	0.496	56.95	74.011	69.118	38.131	55.29	1.103
AT1G29910	LHCB1.1	0.375022	-0.871806	0.351917	0.144868	1.37e-08	11.5612	1.47e-10	7005.24	5790.2	4508.49	3798.64	3124.63	2365.6	13.7795	14.9093	14.8113	1.37763	3.70466	3.91428	6189.93	5583.87	4800.69	6181.84	4679.66	14.6588	20.0418	16.0473	8.52831	11.286	8.19007	7005.24	5790.2	4508.49	3798.64	3124.63	2365.6	13.779	14.909	14.811	1.378	3.705	3.914	6189.93	5583.87	4800.69	6181.84	4679.66	14.659
AT1G20620	CAT3	0.268513	-1.86999	0.772492	0.828985	1.47e-08	8.74485	1.58e-10	791.601	425.701	302.041	239.217	119.597	80.18	282.414	220.303	225.597	250.218	219.434	171.39	1091.19	609.03	399.258	1126.42	519.291	340.671	260.052	238.299	366.41	312.741	241.357	791.601	425.701	302.041	239.217	119.597	80.18	282.414	220.303	225.597	250.218	219.434	171.39	1091.19	609.03	399.258	1126.42	519.291	340.671
AT3G55790		-2.4659	4.11394	-0.802115	-0.845927	1.49e-08	3.97796	1.61e-10	0	0	0	10.1345	12.8457	9.50158	9.13229	56.8473	55.2786	13.8328	13.3225	15.4149	0	0.367391	0.201313	0.188231	0.223476	19.3938	30.2115	46.6336	16.1748	7.04685	18.7833	0	0	0	10.135	12.846	9.502	9.132	56.847	55.279	13.833	13.322	15.415	0	0.367	0.201	0.188	0.223	19.394
AT4G14690	ELIP2	-0.634504	1.9141	-1.09535	-0.184245	1.62e-08	3.86742	1.76e-10	1.41625	5.00909	16.0345	8.78522	29.839	130.346	1.57732	5.88323	14.3805	3.22522	4.35252	10.4469	0.557644	5.97931	9.25007	1.84358	20.8299	0.995342	5.14586	5.38138	2.90135	3.07972	4.34662	1.416	5.009	16.034	8.785	29.839	130.346	1.577	5.883	14.38	3.225	4.353	10.447	0.558	5.979	9.25	1.844	20.83	0.995
AT5G05300		-1.65319	1.47335	-0.591164	0.771009	1.66e-08	3.13716	1.8e-10	4.03775	3.04736	0.965066	51.9764	29.9083	10.5417	0.426819	0.966878	0.517759	0.677756	0.457023	0.208525	1.37216	11.9224	3.31195	11.24	21.4261	0.927986	0.66818	1.29452	0.421678	0.751712	0.552615	4.038	3.047	0.965	51.976	29.908	10.542	0.427	0.967	0.518	0.678	0.457	0.209	1.372	11.922	3.312	11.24	21.426	0.928
AT3G23080		0.376633	-1.28089	0.669195	0.235058	1.68e-08	4.41836	1.82e-10	48.7136	38.7199	23.8204	20.6835	15.2022	8.80119	8.25125	4.54813	3.57817	7.86959	5.8684	3.84241	56.6385	39.6013	36.5613	42.6156	31.6316	7.26526	4.64712	4.11716	6.4503	5.49027	3.82152	48.714	38.72	23.82	20.684	15.202	8.801	8.251	4.548	3.578	7.87	5.868	3.842	56.639	39.601	36.561	42.616	31.632	7.265
AT2G24850	TAT3	-0.260562	2.16652	-0.345802	-1.56015	1.8e-08	2.45591	1.96e-10	5.78433	1.36007	0.773902	15.9895	13.2915	26.4249	0.366009	0.28032	0.295791	0.354376	0.275857	0.594307	0.23173	1.75819	5.24756	0.946763	1.30244	0.376237	0.923049	1.76804	0.660643	2.47149	0.904842	5.784	1.36	0.774	15.99	13.292	26.425	0.366	0.28	0.296	0.354	0.276	0.594	0.232	1.758	5.248	0.947	1.302	0.376
AT3G25770	AOC2	0.0663667	-1.40716	0.680142	0.660649	1.86e-08	4.75357	2.04e-10	34.7176	48.236	42.5844	22.9367	15.7708	18.8097	3.03044	2.96207	2.60925	1.91767	1.21331	1.35499	34.4482	61.5817	90.7859	55.2784	84.5756	2.95614	3.4161	2.25059	2.19177	2.19167	1.61875	34.718	48.236	42.584	22.937	15.771	18.81	3.03	2.962	2.609	1.918	1.213	1.355	34.448	61.582	90.786	55.278	84.576	2.956
AT5G23660	SWEET12	-1.58977	1.08946	-0.995086	1.4954	1.95e-08	3.86554	2.15e-10	7.61629	3.0118	1.76656	52.5227	32.2647	18.2408	6.18538	6.65959	7.81607	9.35247	8.02301	2.27912	9.44788	5.34121	3.56528	60.161	18.796	11.4572	4.42731	6.99229	5.77262	3.72797	5.74109	7.616	3.012	1.767	52.523	32.265	18.241	6.185	6.66	7.816	9.352	8.023	2.279	9.448	5.341	3.565	60.161	18.796	11.457
AT1G65690	NHL6	-1.30298	2.44557	-1.5199	0.377314	1.95e-08	4.76699	2.15e-10	0.903107	0.573933	0.374458	12.7246	10.3946	12.8628	22.2745	40.7786	41.7858	43.2691	55.7396	48.1416	0.475563	0.711359	0.327336	1.37395	3.43519	34.7473	37.3978	43.0847	63.8118	67.8974	83.2002	0.903	0.574	0.374	12.725	10.395	12.863	22.274	40.779	41.786	43.269	55.74	48.142	0.476	0.711	0.327	1.374	3.435	34.747
ATCG00080	PSBI	0.488337	-1.25325	0.676451	0.0884645	2.04e-08	4.00642	2.25e-10	40.8054	29.3817	30.2519	7.94762	12.5251	17.5113	1.10484	0.542268	0	0	1.37407	0	27.0047	34.0517	50.1659	31.3612	24.6394	0.543618	0	0.610495	1.01873	0	0	40.805	29.382	30.252	7.948	12.525	17.511	1.105	0.542	0	0	1.374	0	27.005	34.052	50.166	31.361	24.639	0.544
AT3G02480		-2.24506	2.28707	-1.80336	1.76134	2.07e-08	6.98378	2.29e-10	2.26979	1.68234	11.0454	76.0605	98.0908	274.877	85.0945	19.3469	107.98	25.5246	57.4381	25.6634	6.73644	4.27116	8.92207	4.96554	174.836	75.4654	30.5552	36.2086	719.665	508.281	772.984	2.27	1.682	11.045	76.061	98.091	274.877	85.094	19.347	107.98	25.525	57.438	25.663	6.736	4.271	8.922	4.966	174.836	75.465
AT2G31865	PARG2	-1.07175	1.6876	-0.903856	0.288007	2.25e-08	3.0469	2.5e-10	2.15785	2.3682	1.25594	24.019	14.9767	12.8691	3.40422	5.01905	5.71592	4.92994	6.01016	6.45497	1.7312	2.88892	1.73617	4.9441	6.29911	5.88191	5.10242	5.24735	6.91803	7.93875	10.913	2.158	2.368	1.256	24.019	14.977	12.869	3.404	5.019	5.716	4.93	6.01	6.455	1.731	2.889	1.736	4.944	6.299	5.882
AT5G66590		0.46702	-0.96979	0.623682	-0.120913	2.26e-08	4.9342	2.52e-10	61.4633	40.6926	40.1457	17.0261	24.9048	24.715	27.0149	15.2579	18.4985	19.0082	19.1655	16.568	71.6289	42.9602	39.963	34.405	35.1904	17.7696	16.286	13.8212	14.3161	15.2507	12.0702	61.463	40.693	40.146	17.026	24.905	24.715	27.015	15.258	18.498	19.008	19.165	16.568	71.629	42.96	39.963	34.405	35.19	17.77
AT1G68650		1.25768	-3.37347	1.76169	0.35409	2.61e-08	3.74727	2.92e-10	7.11233	6.85353	7.71353	0.366415	0.379355	0.0394073	24.3475	21.8757	25.1119	13.8824	12.7544	10.9924	9.68259	11.4624	8.89669	3.65477	4.7905	17.6055	22.5114	21.073	12.6498	15.721	14.0075	7.112	6.854	7.714	0.366	0.379	0.039	24.347	21.876	25.112	13.882	12.754	10.992	9.683	11.462	8.897	3.655	4.791	17.605
AT2G04450	NUDT6	-0.682741	2.45252	-0.692881	-1.0769	2.77e-08	2.08573	3.1e-10	1.0567	1.13494	0.734874	15.2449	6.01793	14.1747	1.14747	0.763101	0.747651	1.39386	0.844722	1.17549	0.624676	1.55113	0.651557	0.806631	0.786495	1.22819	0.808367	0.643918	0.932789	0.404483	0.95004	1.057	1.135	0.735	15.245	6.018	14.175	1.147	0.763	0.748	1.394	0.845	1.175	0.625	1.551	0.652	0.807	0.786	1.228
AT5G59400		0.923337	-2.40978	1.02888	0.45757	3.08e-08	3.11733	3.45e-10	9.44552	11.9188	13.407	1.48613	1.76993	0.830856	6.03475	7.49003	8.9633	2.60207	2.68595	4.15526	9.14803	12.285	15.0084	7.44842	11.0455	6.73318	6.76259	7.19015	2.52127	3.34323	3.51641	9.446	11.919	13.407	1.486	1.77	0.831	6.035	7.49	8.963	2.602	2.686	4.155	9.148	12.285	15.008	7.448	11.046	6.733
AT5G04590	SIR	0.420531	-1.07236	0.497076	0.154749	3.08e-08	6.61401	3.47e-10	89.3554	127.496	121.381	46.8924	56.2445	49.9881	95.5228	97.7096	107.999	91.8931	99.8236	112.505	83.64	127.536	135.919	69.1044	138.3	86.429	96.8758	105.662	67.9057	74.703	82.4025	89.355	127.496	121.381	46.892	56.245	49.988	95.523	97.71	107.999	91.893	99.824	112.505	83.64	127.536	135.919	69.104	138.3	86.429
AT2G43520	ATTI2	0.562127	-0.786391	0.322663	-0.098399	3.12e-08	5.15303	3.52e-10	67.4343	84.7835	99.5824	42.4616	37.0409	46.4182	0.90003	0.337529	0	0	0	0	61.1697	69.5636	76.9319	55.9451	61.4425	0	0	0.930873	0	0	1.18291	67.434	84.783	99.582	42.462	37.041	46.418	0.9	0.338	0	0	0	0	61.17	69.564	76.932	55.945	61.443	0
AT1G62380	ACO2	0.284638	-0.771613	0.331769	0.155206	3.17e-08	7.47152	3.59e-10	241.036	228.279	222.168	170.823	131.067	121.971	115.501	128.75	124.717	133.4	136.477	147.43	260.604	233.924	201.542	264.794	201.088	122.357	120.763	125.656	128.365	107.361	118.982	241.036	228.279	222.168	170.823	131.067	121.971	115.501	128.75	124.717	133.4	136.477	147.43	260.604	233.924	201.542	264.794	201.088	122.357
AT1G68600	ALMT5	0.171437	-1.25475	0.329276	0.75404	3.23e-08	3.50847	3.67e-10	17.7266	21.3917	18.4014	9.4549	10.3066	7.29496	0.112223	0.0868635	0.0392543	0.0112855	0.0115636	0.0645911	18.8525	21.0143	22.6372	24.9633	38.5954	0.0479753	0.0642962	0.033781	0.0687647	0.0413978	0.0577157	17.727	21.392	18.401	9.455	10.307	7.295	0.112	0.087	0.039	0.011	0.012	0.065	18.853	21.014	22.637	24.963	38.595	0.048
AT5G49520	WRKY48	-1.46075	2.23198	-1.23724	0.466015	3.63e-08	2.68273	4.14e-10	1.05074	0.469805	0.460663	15.3127	13.4496	7.97679	4.03221	4.12313	5.52117	5.1207	6.4253	6.03643	1.03296	0.602431	0.66064	2.58947	3.51626	3.86319	3.66584	4.73642	4.9493	4.84613	5.32811	1.051	0.47	0.461	15.313	13.45	7.977	4.032	4.123	5.521	5.121	6.425	6.036	1.033	0.602	0.661	2.589	3.516	3.863
AT1G53910	RAP2-12	0.210656	-1.03671	0.435314	0.390739	4.05e-08	6.17821	4.63e-10	43.4415	33.6836	34.4735	25.3376	17.9515	16.4004	126.216	146.178	143.055	95.8005	94.1787	93.4979	51.7346	40.8158	34.4717	54.9761	38.1849	123.694	122.667	116.649	87.3266	87.2274	88.5534	43.441	33.684	34.473	25.338	17.952	16.4	126.216	146.178	143.055	95.801	94.179	93.498	51.735	40.816	34.472	54.976	38.185	123.694
AT1G10360	GSTU18	0.362733	-0.691074	0.423408	-0.0950675	4.11e-08	4.93214	4.71e-10	53.0057	56.6086	56.9608	29.2163	33.3944	39.4509	6.02276	9.36203	11.7266	4.86439	7.5078	10.422	53.9877	56.3274	58.8352	39.5918	49.7082	6.45364	8.74505	10.4022	4.12598	6.66686	7.59837	53.006	56.609	56.961	29.216	33.394	39.451	6.023	9.362	11.727	4.864	7.508	10.422	53.988	56.327	58.835	39.592	49.708	6.454
AT3G51660		-0.557315	1.32439	-0.220836	-0.546235	4.71e-08	5.30813	5.4e-10	32.36	18.7584	10.0754	113.578	56.7516	117.806	50.3786	49.1742	46.3634	36.347	32.2794	24.0046	37.3129	27.4096	10.5941	31.6337	13.7328	37.7591	29.3029	28.856	29.0477	17.1976	25.8528	32.36	18.758	10.075	113.578	56.752	117.806	50.379	49.174	46.363	36.347	32.279	24.005	37.313	27.41	10.594	31.634	13.733	37.759
AT2G13360	AGT1	0.293209	-0.747635	0.422674	0.0317524	4.74e-08	9.41335	5.45e-10	1123.33	1218.77	1389.11	657.618	783.096	869.573	9.80869	6.7753	7.15263	8.69035	6.07036	4.50647	1285.56	1245.38	1444.21	1095.91	1198.67	10.7967	5.9964	8.81103	5.00001	2.83056	4.28511	1123.33	1218.77	1389.11	657.618	783.096	869.573	9.809	6.775	7.153	8.69	6.07	4.506	1285.56	1245.38	1444.21	1095.91	1198.67	10.797
AT1G63090	PP2A11	-0.384915	0.763284	-0.271493	-0.106877	5.11e-08	5.04255	5.89e-10	33.2453	34.8862	27.2438	71.6313	107.097	90.8273	9.55558	11.9891	12.1903	10.2957	11.3502	11.3875	34.4923	30.1254	35.8704	36.9763	48.2612	9.98853	11.3009	9.8984	12.7568	13.2961	16.348	33.245	34.886	27.244	71.631	107.097	90.827	9.556	11.989	12.19	10.296	11.35	11.388	34.492	30.125	35.87	36.976	48.261	9.989
AT3G05890	RCI2B	-0.264335	-1.03266	0.637677	0.659319	5.13e-08	10.5497	5.94e-10	49.5514	29.0006	31.8022	26.0871	33.4071	22.7062	3351.4	3868.99	3290.96	1988.25	2029.76	2284.13	79.6538	53.7804	67.431	60.0952	93.885	3482.19	5257.2	6526.51	2723.43	2985.93	2965.59	49.551	29.001	31.802	26.087	33.407	22.706	3351.4	3868.99	3290.96	1988.25	2029.76	2284.13	79.654	53.78	67.431	60.095	93.885	3482.19
AT1G21120		-0.93369	1.89465	-0.447315	-0.513641	5.32e-08	4.51744	6.17e-10	2.41931	2.40718	0.575231	26.3455	15.5233	9.14515	33.8615	51.8488	54.6161	25.2295	25.8354	21.9051	1.25105	3.97132	2.24847	1.86373	3.52758	61.1851	46.2182	63.4765	22.1214	17.5994	18.1866	2.419	2.407	0.575	26.346	15.523	9.145	33.861	51.849	54.616	25.23	25.835	21.905	1.251	3.971	2.248	1.864	3.528	61.185
AT1G67856		-1.14178	2.25281	-1.15269	0.0416661	5.95e-08	2.01374	6.92e-10	1.05186	0.405856	1.00085	10.0821	11.4153	14.7148	0.100902	0.340187	0.122101	0.10579	0.214094	0.195693	0.212933	0.984181	1.17646	0.920074	3.44605	0.217635	0.253257	0	0.401136	1.07132	0.388786	1.052	0.406	1.001	10.082	11.415	14.715	0.101	0.34	0.122	0.106	0.214	0.196	0.213	0.984	1.176	0.92	3.446	0.218
AT4G14880	OASA1	0.110887	-0.726984	0.299903	0.316195	6.25e-08	7.88683	7.29e-10	175.383	162.713	154.485	136.968	99.6319	114.62	326.81	361.214	349.732	251.869	265.445	279.318	182.966	193.868	169.685	226.654	191.802	348.628	379.668	360.804	277.084	278.949	295.239	175.383	162.713	154.485	136.968	99.632	114.62	326.81	361.214	349.732	251.869	265.445	279.318	182.966	193.868	169.685	226.654	191.802	348.628
AT3G50750	BEH1	0.365317	-0.981279	0.509642	0.106321	6.26e-08	4.02141	7.32e-10	31.4264	35.2379	28.8267	18.6331	12.5688	16.4335	0.713499	0.790951	0.651096	0.802847	0.985142	1.16753	38.1531	32.0185	32.6047	34.5575	24.1994	0.848584	0.713451	1.2038	1.12743	0.773487	1.15425	31.426	35.238	28.827	18.633	12.569	16.433	0.713	0.791	0.651	0.803	0.985	1.168	38.153	32.019	32.605	34.558	24.199	0.849
AT1G53540	HSP17.6C	-1.78617	3.10413	-2.0257	0.707745	6.37e-08	2.28607	7.47e-10	0.231526	0.135429	0.0739477	6.09828	8.44003	11.9628	3.44492	2.46161	4.52646	3.34716	4.12365	2.45963	0	0.246494	0.076952	0.695528	2.05406	2.81323	2.64358	2.50269	3.65759	3.86638	3.44607	0.232	0.135	0.074	6.098	8.44	11.963	3.445	2.462	4.526	3.347	4.124	2.46	0	0.246	0.077	0.696	2.054	2.813
AT5G66580		0.48147	-0.849901	0.399195	-0.0307639	6.37e-08	4.72067	7.49e-10	40.3261	41.9687	42.0083	18.685	19.5393	24.5097	20.9482	16.4537	15.3554	14.8029	18.4115	20.0782	43.6064	30.2856	40.4132	26.5246	37.6234	13.1319	15.0217	14.3901	10.4196	11.7503	12.6264	40.326	41.969	42.008	18.685	19.539	24.51	20.948	16.454	15.355	14.803	18.411	20.078	43.606	30.286	40.413	26.525	37.623	13.132
AT5G22390		0.834152	-1.14808	0.888332	-0.574406	6.78e-08	4.46084	7.99e-10	31.233	61.0506	59.5693	10.4173	17.1439	21.2586	3.17318	3.76595	4.40707	1.66312	1.16084	2.43387	28.4991	57.779	67.168	14.5204	27.6015	3.31119	4.70471	4.00944	2.77166	4.87424	4.45882	31.233	61.051	59.569	10.417	17.144	21.259	3.173	3.766	4.407	1.663	1.161	2.434	28.499	57.779	67.168	14.52	27.602	3.311
AT5G26340	STP13	-0.974217	1.66206	-0.502132	-0.185711	6.87e-08	3.46066	8.11e-10	3.49759	2.08842	0.840982	20.8501	12.686	19.169	12.3983	13.4811	10.9572	11.2898	9.51717	9.24563	3.65428	3.5261	1.60051	6.09689	2.22601	11.8497	12.47	10.2987	12.9306	12.4433	12.0812	3.498	2.088	0.841	20.85	12.686	19.169	12.398	13.481	10.957	11.29	9.517	9.246	3.654	3.526	1.601	6.097	2.226	11.85
AT1G12520	CCS	-0.999953	0.608581	-0.209878	0.601251	7.28e-08	6.27668	8.65e-10	26.8222	31.0275	60.8359	154.78	157.157	150.181	45.1763	45.6331	52.7737	56.0815	67.0596	70.9682	34.1552	69.3421	95.9008	134.812	131.077	45.0899	53.5871	49.1026	54.7696	56.6925	59.021	26.822	31.027	60.836	154.78	157.157	150.181	45.176	45.633	52.774	56.082	67.06	70.968	34.155	69.342	95.901	134.812	131.077	45.09
AT4G38850	SAUR15	0.630148	-0.992154	0.50522	-0.143214	7.29e-08	5.07355	8.67e-10	78.0704	108.329	56.1913	36.4457	28.1897	35.7763	0.30822	0	1.09424	0	0	0	66.6912	88.7024	61.3973	43.8709	60.7625	0	0	0.240531	0.311132	0	0	78.07	108.329	56.191	36.446	28.19	35.776	0.308	0	1.094	0	0	0	66.691	88.702	61.397	43.871	60.763	0
AT2G25000	WRKY60	-0.852756	1.70357	-0.933306	0.0824904	7.63e-08	4.03523	9.11e-10	1.24196	2.44401	2.7126	16.43	17.4393	15.763	22.1652	28.0934	26.1088	16.6825	20.7383	22.4107	1.14507	2.36322	2.36863	2.87592	6.31929	22.3913	27.4481	26.0438	19.1762	21.3664	24.5351	1.242	2.444	2.713	16.43	17.439	15.763	22.165	28.093	26.109	16.683	20.738	22.411	1.145	2.363	2.369	2.876	6.319	22.391
AT1G68620	CXE6	-0.733509	2.43427	-1.02864	-0.672125	7.76e-08	2.91053	9.29e-10	0.829712	0.854917	1.58882	7.59026	11.389	21.2194	2.539	7.78795	13.1586	5.9008	6.03899	6.44158	0.412343	1.04493	1.09108	0.939149	1.58584	6.10037	8.60571	13.3315	3.85661	4.09345	5.72308	0.83	0.855	1.589	7.59	11.389	21.219	2.539	7.788	13.159	5.901	6.039	6.442	0.412	1.045	1.091	0.939	1.586	6.1
AT1G19740		0.418912	-0.65831	0.234976	0.00442157	8.91e-08	5.42425	1.07e-09	81.5716	88.0741	82.7763	59.296	46.9228	46.1092	9.5725	10.4952	10.5548	11.123	9.85765	8.39	76.9394	69.6285	69.82	80.0645	59.4734	9.40622	8.45288	8.9031	8.9276	8.9964	6.82087	81.572	88.074	82.776	59.296	46.923	46.109	9.572	10.495	10.555	11.123	9.858	8.39	76.939	69.629	69.82	80.065	59.473	9.406
AT1G12080		0.80151	-1.33109	0.474981	0.0546006	8.94e-08	7.68554	1.07e-09	34.0654	25.7903	36.3238	10.9088	8.68285	8.07899	612.864	544.511	560.477	348.252	290.951	291.614	30.5327	18.0852	26.0196	17.8343	24.2741	515.268	459.625	525.837	394.858	295.832	332.517	34.065	25.79	36.324	10.909	8.683	8.079	612.864	544.511	560.477	348.252	290.951	291.614	30.533	18.085	26.02	17.834	24.274	515.268
AT4G36540	BEE2	0.423653	-0.761823	0.365457	-0.0272875	8.95e-08	5.30557	1.08e-09	82.4042	90.1255	76.1729	38.5588	40.4128	60.1975	3.09171	3.68112	2.46013	3.5695	3.12648	3.52263	85.1099	77.077	70.5445	54.8089	79.1869	3.72817	2.8727	2.70389	2.18223	2.56543	2.13456	82.404	90.125	76.173	38.559	40.413	60.197	3.092	3.681	2.46	3.57	3.126	3.523	85.11	77.077	70.545	54.809	79.187	3.728
AT3G17770		-0.401169	0.957504	-0.584835	0.0285001	9.71e-08	4.50409	1.17e-09	13.5139	14.0635	6.74027	32.9881	37.9839	41.7014	19.9202	18.007	17.3351	24.1207	22.9156	20.9774	8.96079	11.5003	8.92432	16.875	17.2475	24.583	20.3099	20.5975	31.8405	29.6289	28.2366	13.514	14.063	6.74	32.988	37.984	41.701	19.92	18.007	17.335	24.121	22.916	20.977	8.961	11.5	8.924	16.875	17.248	24.583
AT3G52748		-1.10636	2.34758	-1.3858	0.144588	1.07e-07	5.54033	1.3e-09	0.56557	1.15255	0.810739	14.1632	12.242	12.3354	49.9045	102.167	110.103	60.0893	77.4042	82.3665	0.0862109	0.811778	1.08415	1.44047	3.26759	75.637	93.7389	100.806	91.4772	105.558	132.129	0.566	1.153	0.811	14.163	12.242	12.335	49.904	102.167	110.103	60.089	77.404	82.367	0.086	0.812	1.084	1.44	3.268	75.637
AT4G31800	WRKY18	-1.14666	1.21877	-0.0105995	-0.0615144	1.16e-07	4.56599	1.41e-09	11.6525	17.7808	8.25269	100.759	103.537	44.9729	8.33329	3.16027	3.71	6.22146	5.59838	5.13302	17.1576	38.302	25.3884	20.4607	38.7004	4.42239	3.72563	5.62334	4.56971	6.09484	4.27169	11.652	17.781	8.253	100.759	103.537	44.973	8.333	3.16	3.71	6.221	5.598	5.133	17.158	38.302	25.388	20.461	38.7	4.422
AT3G45970	EXLA1	-1.1785	1.51241	-0.61628	0.282362	1.19e-07	5.79326	1.45e-09	49.3435	19.2823	8.32709	306.818	240.547	84.9073	25.531	19.3598	16.3203	18.9733	13.2411	12.7339	63.6056	29.0573	18.0796	88.8912	66.6496	18.422	16.9149	22.0053	13.4011	19.4661	14.4362	49.343	19.282	8.327	306.818	240.547	84.907	25.531	19.36	16.32	18.973	13.241	12.734	63.606	29.057	18.08	88.891	66.65	18.422
AT1G80160		-1.50827	2.66929	-0.511668	-0.649354	1.27e-07	2.67074	1.55e-09	0.606375	0.296405	0.129357	9.16713	5.30337	15.1976	4.06922	5.62055	5.71311	2.93904	4.89781	1.11214	1.17349	0.817168	0.275464	0.894192	0.646467	4.36954	6.00241	7.21921	11.9532	8.73609	7.71251	0.606	0.296	0.129	9.167	5.303	15.198	4.069	5.621	5.713	2.939	4.898	1.112	1.173	0.817	0.275	0.894	0.646	4.37
AT4G14130	XTH15	-0.299679	1.77752	-0.703191	-0.774646	1.32e-07	5.02291	1.62e-09	11.8789	4.639	2.67346	60.7568	36.1657	7.39932	62.9282	65.9262	54.6823	47.7212	42.5055	44.9555	9.79261	2.40553	1.87045	6.38158	3.7124	59.4278	58.8848	57.1506	39.3273	31.8502	34.7634	11.879	4.639	2.673	60.757	36.166	7.399	62.928	65.926	54.682	47.721	42.505	44.956	9.793	2.406	1.87	6.382	3.712	59.428
AT1G14880	PCR1	0.153436	2.86232	-0.14748	-2.86827	1.32e-07	4.90149	1.62e-09	22.7259	32.8445	4.93173	253.73	167.11	87.9473	0	0	0	0	0	0	2.78376	38.2494	6.45643	3.50012	1.83445	0	0	0	0.0749086	0	0	22.726	32.844	4.932	253.73	167.11	87.947	0	0	0	0	0	0	2.784	38.249	6.456	3.5	1.834	0
AT1G71695	PER12	0.282245	-0.829356	0.35014	0.196971	1.34e-07	5.18811	1.64e-09	71.9011	57.1574	52.6104	36.6199	38.7933	31.4682	10.2693	12.4158	11.7929	14.8882	16.0443	14.981	79.7207	53.6055	52.1653	65.8503	60.2443	12.193	11.3471	11.9063	10.7813	11.6924	11.4593	71.901	57.157	52.61	36.62	38.793	31.468	10.269	12.416	11.793	14.888	16.044	14.981	79.721	53.606	52.165	65.85	60.244	12.193
AT1G02930	GSTF6	-1.11923	1.31842	-0.810687	0.611493	1.4e-07	7.1837	1.73e-09	47.1847	33.7458	19.8185	323.93	157.523	216.258	90.339	278.687	322.964	108.232	77.516	54.3907	24.6288	64.51	31.6515	103.939	142.184	349.791	271.885	500.858	111.511	64.8959	77.7844	47.185	33.746	19.818	323.93	157.523	216.258	90.339	278.687	322.964	108.232	77.516	54.391	24.629	64.51	31.652	103.939	142.184	349.791
AT5G54585		0.831196	-1.30824	0.552436	-0.0753958	1.46e-07	5.7683	1.8e-09	84.948	136.043	153.125	20.0156	33.1842	54.8611	14.2949	15.3785	10.4612	15.2141	11.7892	8.57828	103.201	79.314	118.602	44.1549	102.972	21.5238	11.5894	8.58881	16.859	18.7974	13.872	84.948	136.043	153.125	20.016	33.184	54.861	14.295	15.379	10.461	15.214	11.789	8.578	103.201	79.314	118.602	44.155	102.972	21.524
AT3G14050	RSH2	-0.620555	0.958908	-0.156705	-0.181648	1.47e-07	4.94566	1.83e-09	15.6273	13.7317	5.43674	39.443	38.4764	55.2462	35.6975	38.0402	27.858	31.0428	27.2559	24.5347	18.3878	17.7286	10.7081	18.1351	16.6832	42.9557	34.4299	31.6111	51.8614	48.4576	42.5565	15.627	13.732	5.437	39.443	38.476	55.246	35.697	38.04	27.858	31.043	27.256	24.535	18.388	17.729	10.708	18.135	16.683	42.956
AT3G01970	WRKY45	-0.911698	1.4573	-0.621377	0.0757749	1.52e-07	4.64666	1.88e-09	3.96549	2.20533	2.58604	21.7218	14.3008	23.0472	24.4948	40.0324	35.0173	27.2469	31.2553	25.0422	4.8654	3.61414	2.00477	6.54955	6.43662	42.0765	44.1352	41.6339	52.0925	57.0602	51.4778	3.965	2.205	2.586	21.722	14.301	23.047	24.495	40.032	35.017	27.247	31.255	25.042	4.865	3.614	2.005	6.55	6.437	42.076
AT5G11420		0.311338	-0.697775	0.259893	0.126543	1.61e-07	5.9798	2.01e-09	122.706	104.097	115.37	80.2136	74.2064	61.9672	16.9673	14.9744	20.5967	11.865	10.9559	10.0269	130.835	91.6833	99.1534	112.303	109.358	16.0082	15.6607	21.2269	10.4597	12.4018	13.1262	122.706	104.097	115.37	80.214	74.206	61.967	16.967	14.974	20.597	11.865	10.956	10.027	130.835	91.683	99.153	112.303	109.358	16.008
AT3G61080		0.497369	-0.877809	0.451275	-0.0708352	1.69e-07	4.00979	2.11e-09	30.4662	33.7504	40.4014	14.7214	18.6721	17.7838	0.797289	0.441521	0.49124	0.487469	0.60727	0.543852	30.3251	32.4398	35.8768	26.414	25.5045	0.538714	0.571568	0.473492	0.192178	0.282306	0.539247	30.466	33.75	40.401	14.721	18.672	17.784	0.797	0.442	0.491	0.487	0.607	0.544	30.325	32.44	35.877	26.414	25.505	0.539
AT1G67860		0.453972	-0.740675	0.559263	-0.27256	1.7e-07	8.08508	2.13e-09	544.493	503.274	569.072	300.444	243.125	356.579	15.36	8.29752	17.5053	0.391556	1.20786	1.15403	550.323	633.609	507.981	421.213	298.939	21.1117	11.3376	12.6347	11.0575	5.03571	3.69111	544.493	503.274	569.072	300.444	243.125	356.579	15.36	8.298	17.505	0.392	1.208	1.154	550.323	633.609	507.981	421.213	298.939	21.112
AT2G01008		-1.24971	0.115515	0.557795	0.576397	1.74e-07	4.19469	2.18e-09	6.66118	8.19535	8.93362	25.5451	25.3145	27.772	4.41215	5.32747	5.80355	15.8638	17.7713	17.6599	26.599	30.7286	24.4013	30.6356	32.0156	5.59199	9.44071	5.78602	12.9483	11.9581	15.5506	6.661	8.195	8.934	25.545	25.315	27.772	4.412	5.327	5.804	15.864	17.771	17.66	26.599	30.729	24.401	30.636	32.016	5.592
AT5G24030	SLAH3	-0.976967	1.44937	-0.339618	-0.132782	1.85e-07	4.24801	2.34e-09	10.1284	8.02673	5.53649	73.1318	75.6002	14.9802	11.0929	11.7926	11.0847	11.9796	15.2905	13.8434	14.3601	10.4415	11.2319	15.4654	16.0066	9.95967	10.867	11.2193	9.65779	12.2461	11.1904	10.128	8.027	5.536	73.132	75.6	14.98	11.093	11.793	11.085	11.98	15.29	13.843	14.36	10.442	11.232	15.465	16.007	9.96
AT1G67980	CCOAMT	-1.78946	3.37546	-1.52935	-0.0566432	1.86e-07	2.38254	2.36e-09	0.147086	0.0653313	0.0355408	8.19379	5.42159	9.69485	7.97741	7.06943	8.26342	0.939671	0.746601	1.21768	0	0.34093	0	0.41295	0.655578	14.05	3.49394	6.36055	1.59564	0.499101	0.307811	0.147	0.065	0.036	8.194	5.422	9.695	7.977	7.069	8.263	0.94	0.747	1.218	0	0.341	0	0.413	0.656	14.05
AT2G34070	TBL37	-0.675062	1.06767	-0.624272	0.231665	1.89e-07	4.03332	2.4e-09	6.0704	5.96649	7.90772	26.7091	29.616	29.5292	16.1517	22.0609	20.9866	12.2179	13.0148	16.408	6.22819	6.30229	7.59211	12.4108	15.3102	15.2147	15.3406	19.9415	11.3186	11.0484	12.3652	6.07	5.966	7.908	26.709	29.616	29.529	16.152	22.061	20.987	12.218	13.015	16.408	6.228	6.302	7.592	12.411	15.31	15.215
AT2G15880	PEX3	-0.709399	-0.741386	0.308613	1.14217	2.13e-07	3.47353	2.71e-09	16.0423	4.34012	1.20081	15.0837	7.30737	4.49531	6.80222	2.48248	1.4367	4.653	2.30398	0.948162	31.9944	7.80413	3.0382	50.082	7.82235	13.546	3.40268	2.35934	11.0147	9.01242	3.41757	16.042	4.34	1.201	15.084	7.307	4.495	6.802	2.482	1.437	4.653	2.304	0.948	31.994	7.804	3.038	50.082	7.822	13.546
AT3G25882	NIMIN-2	-0.898217	1.48633	-0.444201	-0.143915	2.16e-07	3.66632	2.76e-09	2.54272	3.22023	2.693	26.4635	16.8991	14.3486	12.4267	16.2768	19.4656	11.1132	13.5264	12.5729	1.76348	7.27278	2.33797	3.45577	7.18888	14.6754	12.1803	13.925	14.0387	12.4817	14.6732	2.543	3.22	2.693	26.464	16.899	14.349	12.427	16.277	19.466	11.113	13.526	12.573	1.763	7.273	2.338	3.456	7.189	14.675
AT3G03830	SAUR28	0.835884	-1.15177	0.722498	-0.406615	2.2e-07	3.60553	2.81e-09	22.8457	38.7901	28.0406	12.5741	3.89329	12.1621	0	0	0	0	0	0	31.8073	29.2642	19.8129	11.7819	16.0702	0.619125	0	0	0	0	0	22.846	38.79	28.041	12.574	3.893	12.162	0	0	0	0	0	0	31.807	29.264	19.813	11.782	16.07	0.619
AT4G09975		0.154523	-0.600564	0.42671	0.0193305	2.23e-07	5.63695	2.86e-09	89.2368	87.3608	83.8274	60.4791	72.2695	63.6754	5.01138	4.26216	3.7522	3.92152	6.93389	3.68091	104.191	112.448	89.596	85.1425	89.5367	6.19337	2.1425	3.89265	5.50212	6.11812	5.8203	89.237	87.361	83.827	60.479	72.27	63.675	5.011	4.262	3.752	3.922	6.934	3.681	104.191	112.448	89.596	85.143	89.537	6.193
AT5G01075		0.481913	-0.747959	0.469571	-0.203525	2.29e-07	5.01949	2.94e-09	54.6351	76.4233	79.0831	42.4741	42.0377	29.6008	2.9849	3.31461	2.57676	4.13604	0.762052	1.45972	71.7355	61.1717	70.2422	37.0643	59.2064	0.40148	1.28842	2.84753	1.91119	1.40361	0.496305	54.635	76.423	79.083	42.474	42.038	29.601	2.985	3.315	2.577	4.136	0.762	1.46	71.736	61.172	70.242	37.064	59.206	0.401
AT1G63245	CLE14	-0.938757	1.68944	-0.717754	-0.0329314	2.4e-07	5.19324	3.09e-09	1.23845	2.20486	3.64034	13.5381	21.7398	22.2736	53.9102	90.1762	86.7783	40.7491	64.9614	73.7788	2.34572	3.63499	2.10127	3.61642	6.33524	62.587	63.5498	73.6223	57.9612	48.5323	63.382	1.238	2.205	3.64	13.538	21.74	22.274	53.91	90.176	86.778	40.749	64.961	73.779	2.346	3.635	2.101	3.616	6.335	62.587
AT3G29000	CML45	-1.00226	2.08822	-0.792177	-0.293782	2.4e-07	2.65115	3.1e-09	0.701367	1.28491	1.20693	14.9117	15.6803	6.64588	5.1951	4.50011	5.43824	3.90034	3.40229	3.53921	0.460301	1.782	1.39496	0.594897	3.37517	4.78396	4.27306	6.19219	4.45271	3.27475	5.31083	0.701	1.285	1.207	14.912	15.68	6.646	5.195	4.5	5.438	3.9	3.402	3.539	0.46	1.782	1.395	0.595	3.375	4.784
AT5G54165		-1.4793	1.95552	-0.683383	0.207162	2.43e-07	4.02471	3.14e-09	0	0.713398	2.33831	13.7167	18.2204	13.4707	16.8019	33.2387	20.2512	12.6065	18.3782	19.9732	0.376349	3.7975	1.17603	2.41262	5.26419	12.6191	18.6965	29.0393	26.1667	39.7176	36.8887	0	0.713	2.338	13.717	18.22	13.471	16.802	33.239	20.251	12.607	18.378	19.973	0.376	3.798	1.176	2.413	5.264	12.619
AT5G14110		0.849629	-1.7789	1.46078	-0.531505	2.44e-07	2.93539	3.17e-09	10.2336	9.90065	4.0545	0.76656	0.927445	3.00209	5.35393	6.36116	5.8292	7.23726	4.46321	3.88144	10.5121	17.8575	7.7399	5.20468	1.51452	4.7449	5.31364	5.91417	4.21507	4.72891	3.00758	10.234	9.901	4.054	0.767	0.927	3.002	5.354	6.361	5.829	7.237	4.463	3.881	10.512	17.858	7.74	5.205	1.515	4.745
AT5G64770	RGF9	0.306598	-0.843456	0.463149	0.0737084	2.5e-07	8.65194	3.25e-09	789.918	754.578	693.046	344.209	404.891	534.113	0	0	0	0	0	0	927.309	791.163	712.437	701.57	700.991	0	0	0	0	0	0	789.918	754.578	693.046	344.209	404.891	534.113	0	0	0	0	0	0	927.309	791.163	712.437	701.57	700.991	0
AT3G10815		-1.34424	3.12947	-0.909936	-0.8753	2.83e-07	2.51996	3.7e-09	0.382552	0.126983	0.0922085	6.92666	7.17615	10.219	5.10279	7.72862	7.59101	3.32428	3.94071	4.90977	0.439512	0.238103	0.206161	0.0813731	0.608473	5.89803	6.2118	6.81167	3.90822	3.72158	4.34816	0.383	0.127	0.092	6.927	7.176	10.219	5.103	7.729	7.591	3.324	3.941	4.91	0.44	0.238	0.206	0.081	0.608	5.898
AT2G08665		0.28667	-0.681065	0.35049	0.0439039	2.93e-07	12.1224	3.83e-09	9338.76	7775.52	6900.39	6025.65	5428.36	4182.98	180.182	171.762	174.585	74.3467	107.299	105.789	9988.97	7832.66	6640.05	8606.44	6339.02	167.576	169.154	163.085	118.676	134.533	103.961	9338.76	7775.52	6900.39	6025.65	5428.36	4182.98	180.182	171.762	174.585	74.347	107.299	105.789	9988.97	7832.66	6640.05	8606.44	6339.02	167.576
AT3G20510	FAX6	0.218346	-1.14414	0.412955	0.512835	2.97e-07	7.09355	3.89e-09	33.8273	33.5539	34.3607	22.7651	17.2384	10.2273	313.786	382.992	345.539	202.316	198.428	196.791	40.5206	44.0745	28.822	49.828	42.1677	290.086	263.454	256.955	193.456	226.799	230.579	33.827	33.554	34.361	22.765	17.238	10.227	313.786	382.992	345.539	202.316	198.428	196.791	40.521	44.075	28.822	49.828	42.168	290.086
AT1G18773		-0.0112884	-0.574568	0.675735	-0.0898787	3.48e-07	4.82938	4.57e-09	42.1049	26.0466	42.5191	34.3405	26.0953	34.8601	8.29529	13.68	12.6735	6.20903	6.06362	10.4072	58.6403	61.6912	53.2186	44.3887	32.7887	15.4119	13.7852	8.36005	10.4706	11.9999	9.60158	42.105	26.047	42.519	34.341	26.095	34.86	8.295	13.68	12.673	6.209	6.064	10.407	58.64	61.691	53.219	44.389	32.789	15.412
AT1G30700		-1.28246	2.51907	-1.1032	-0.133418	3.69e-07	5.54311	4.85e-09	0.779464	0.343698	0.326303	10.3428	9.792	10.0614	83.9877	110.638	87.5794	69.3395	80.9199	68.8995	0.842225	0.502598	0.287746	1.25526	1.35456	105.315	100.296	95.8107	101.385	104.543	88.5532	0.779	0.344	0.326	10.343	9.792	10.061	83.988	110.638	87.579	69.34	80.92	68.9	0.842	0.503	0.288	1.255	1.355	105.315
ATCG01020	RPL32	0.168476	-0.688898	0.498327	0.0220941	3.76e-07	7.08702	4.96e-09	264.044	216.14	229.511	172.253	164.524	161.768	4.16484	3.16699	4.04104	4.2978	4.33237	3.06144	282.274	265.855	319.28	269.145	203.038	5.88963	2.76973	5.03933	3.18802	3.15109	4.00918	264.044	216.14	229.511	172.253	164.524	161.768	4.165	3.167	4.041	4.298	4.332	3.061	282.274	265.855	319.28	269.145	203.038	5.89
AT1G52220	CURT1C	0.300129	-0.721953	0.314551	0.107273	3.95e-07	8.42224	5.22e-09	647.488	655.357	616.022	420.132	432.979	350.851	14.8034	10.0594	12.0173	7.00428	10.3427	6.8724	664.854	656.853	566.329	673.174	564.425	10.3555	7.6021	9.20223	8.46158	9.16688	7.79077	647.488	655.357	616.022	420.132	432.979	350.851	14.803	10.059	12.017	7.004	10.343	6.872	664.854	656.853	566.329	673.174	564.425	10.355
AT4G24780		0.602504	-1.05959	0.321299	0.135785	4.06e-07	6.30937	5.38e-09	30.8462	49.7704	55.6109	18.1181	14.4976	22.0823	127.006	132.819	146.085	179.64	176.546	152.305	31.2717	36.4065	41.4991	31.2271	41.4255	88.918	124.157	123.235	82.0424	94.0659	111.754	30.846	49.77	55.611	18.118	14.498	22.082	127.006	132.819	146.085	179.64	176.546	152.305	31.272	36.407	41.499	31.227	41.426	88.918
AT3G05730		0.255599	-0.833532	0.307505	0.270427	4.37e-07	8.9476	5.8e-09	921.715	969.907	798.665	488.313	547.265	575.392	0	0	0	0	0	0	972.626	1022.36	722.666	1020.96	982.816	0	0	0	0	0	0	921.715	969.907	798.665	488.313	547.265	575.392	0	0	0	0	0	0	972.626	1022.36	722.666	1020.96	982.816	0
AT2G20570	GPRI1	0.157247	-0.780094	0.275282	0.347565	4.49e-07	4.80464	5.98e-09	49.3228	57.7182	48.4294	30.8506	32.5786	39.8719	0.259858	0.383322	0.151692	0.0581569	0.0744555	0.0554084	52.2312	49.1899	62.8912	74.1048	56.6667	0.169776	0.20566	0.244431	0.25035	0.141767	0.315492	49.323	57.718	48.429	30.851	32.579	39.872	0.26	0.383	0.152	0.058	0.074	0.055	52.231	49.19	62.891	74.105	56.667	0.17
AT1G22640	MYB3	0.270261	-0.991547	0.383449	0.337837	5.74e-07	4.73608	7.68e-09	29.6349	32.0296	28.7064	13.7656	12.2234	21.8311	16.9144	25.9453	28.9969	14.0616	17.4421	21.1229	34.3225	28.9469	31.9196	35.3582	34.4239	21.031	24.8552	26.5102	20.199	22.1695	23.2334	29.635	32.03	28.706	13.766	12.223	21.831	16.914	25.945	28.997	14.062	17.442	21.123	34.323	28.947	31.92	35.358	34.424	21.031
AT5G36925		-1.59327	1.24572	-0.636472	0.984018	6.9e-07	4.79475	9.25e-09	8.57022	11.8889	9.59894	143.009	104.046	30.1193	8.91526	4.11418	8.2717	5.37874	2.36688	2.77501	5.63474	31.4062	19.7529	39.5173	93.5986	11.1359	11.1368	9.85768	8.04407	4.53529	4.53537	8.57	11.889	9.599	143.009	104.046	30.119	8.915	4.114	8.272	5.379	2.367	2.775	5.635	31.406	19.753	39.517	93.599	11.136
AT5G67370	CGLD27	-0.341405	1.51827	-0.420238	-0.75663	7.08e-07	6.42687	9.56e-09	35.0632	77.5678	108.728	213.49	358.682	454.016	2.63279	6.1327	6.26184	14.3102	20.2163	26.82	30.2998	69.5754	103.896	33.2578	89.2438	7.91334	10.2671	11.0528	42.5959	38.0589	53.2203	35.063	77.568	108.728	213.49	358.682	454.016	2.633	6.133	6.262	14.31	20.216	26.82	30.3	69.575	103.896	33.258	89.244	7.913
AT4G37450	AGP18	-0.537552	0.990729	-0.49265	0.0394726	7.08e-07	6.02965	9.54e-09	44.5759	44.7552	55.8305	279.082	174.018	82.6655	36.6107	41.3131	50.9486	39.2189	35.9404	36.3787	45.7137	54.0602	45.9642	78.6681	80.9945	25.0528	41.1356	35.5482	28.042	30.1544	31.0921	44.576	44.755	55.83	279.082	174.018	82.665	36.611	41.313	50.949	39.219	35.94	36.379	45.714	54.06	45.964	78.668	80.995	25.053
AT4G31355		-1.04597	0.883085	-0.315475	0.47836	7.1e-07	4.01089	9.6e-09	5.87551	6.46569	5.09859	33.5951	25.3972	26.5919	9.931	8.02715	9.31676	13.8617	13.7249	20.595	9.9134	8.89063	9.54033	17.6064	19.7245	6.63869	17.1397	15.268	16.8894	13.2453	18.5645	5.876	6.466	5.099	33.595	25.397	26.592	9.931	8.027	9.317	13.862	13.725	20.595	9.913	8.891	9.54	17.606	19.725	6.639
AT5G12020	HSP17.6	-1.6133	2.92691	-1.43842	0.124807	7.48e-07	2.21508	1.01e-08	0	0.139373	0.456682	2.59941	8.84592	13.8608	3.4683	3.47904	2.96202	3.07578	3.71922	2.66421	0.0727784	0.3797	0.236406	0.194773	1.73385	1.90197	2.52439	2.06223	1.84274	3.96898	3.54047	0	0.139	0.457	2.599	8.846	13.861	3.468	3.479	2.962	3.076	3.719	2.664	0.073	0.38	0.236	0.195	1.734	1.902
AT5G40500		0.455359	-0.562916	0.285556	-0.178	7.7e-07	5.49176	1.05e-08	78.8523	102.663	95.985	48.6457	58.3	67.5452	6.2007	10.3249	9.81409	8.11078	7.67149	5.18018	79.4827	81.33	79.5121	60.7104	71.1185	6.9719	4.04815	8.13906	5.88568	4.2151	6.05658	78.852	102.663	95.985	48.646	58.3	67.545	6.201	10.325	9.814	8.111	7.671	5.18	79.483	81.33	79.512	60.71	71.119	6.972
AT5G51190	ERF105	0.908693	-0.739035	0.671651	-0.84131	8.59e-07	3.51967	1.17e-08	3.82479	26.2706	39.0545	5.97709	10.7018	11.2373	4.32569	4.1061	6.75371	3.27357	2.61273	1.67069	3.84962	22.1679	31.0637	3.46127	11.5623	3.80384	4.26404	5.84706	3.51743	4.03638	2.9909	3.825	26.271	39.054	5.977	10.702	11.237	4.326	4.106	6.754	3.274	2.613	1.671	3.85	22.168	31.064	3.461	11.562	3.804
AT1G35140	EXL1	-0.819659	1.36696	-0.144496	-0.402808	8.77e-07	6.22963	1.2e-08	45.0782	76.9007	38.2315	263.403	437.909	230.308	5.61775	4.29909	6.44887	3.01062	3.50003	2.51291	45.8215	87.3583	115.849	38.3065	119.567	2.07617	3.63583	6.63963	3.00632	4.57735	4.00069	45.078	76.901	38.231	263.403	437.909	230.308	5.618	4.299	6.449	3.011	3.5	2.513	45.822	87.358	115.849	38.307	119.567	2.076
AT3G48740	SWEET11	-0.50219	0.631538	-0.426263	0.296915	9.02e-07	6.15544	1.24e-08	65.3868	70.0068	82.699	228.769	220.878	160.942	10.9666	18.354	20.4043	10.8469	9.27486	2.54375	64.5488	79.2477	79.8863	170.621	109.45	19.1292	11.5782	14.8837	6.36584	6.01346	6.80637	65.387	70.007	82.699	228.769	220.878	160.942	10.967	18.354	20.404	10.847	9.275	2.544	64.549	79.248	79.886	170.621	109.45	19.129
AT1G24145		-0.773196	1.18442	-0.254472	-0.156747	9.81e-07	4.13109	1.35e-08	9.23622	14.0692	17.6492	77.5463	62.0607	64.4623	0	0	0	0	0	0.108077	7.21181	30.9242	18.9608	15.3072	31.0699	0.240387	0	0	0	0	0.143123	9.236	14.069	17.649	77.546	62.061	64.462	0	0	0	0	0	0.108	7.212	30.924	18.961	15.307	31.07	0.24
AT2G29470	GSTU3	-1.51012	3.91643	-1.55473	-0.851572	9.95e-07	1.55757	1.37e-08	0.0773352	0	0	5.36661	8.10208	5.19413	0.143712	0.239369	0.042328	0.292397	0.485272	0.172706	0	0.0650094	0	0.166572	0.0382171	0.154002	0.19765	0.750238	0.291018	0.828545	0.784385	0.077	0	0	5.367	8.102	5.194	0.144	0.239	0.042	0.292	0.485	0.173	0	0.065	0	0.167	0.038	0.154
AT5G14060	AK2	0.359426	-0.750024	0.351475	0.0391237	1.14021e-06	5.51725	1.58e-08	62.5655	85.3507	87.3518	45.3759	49.7524	43.7555	19.2854	16.6561	16.8923	19.4591	17.8438	16.3686	59.5503	77.1466	91.0812	60.7452	78.1535	18.2131	16.4361	16.8956	15.6329	14.5694	15.0339	62.565	85.351	87.352	45.376	49.752	43.755	19.285	16.656	16.892	19.459	17.844	16.369	59.55	77.147	91.081	60.745	78.154	18.213
AT5G61820		-0.53442	1.15149	-0.628584	0.0115103	1.16517e-06	5.78117	1.62e-08	4.899	8.36913	12.9293	20.1908	35.1632	52.742	86.7549	114.821	96.5247	79.3599	96.9229	104.21	4.74003	7.99016	11.1433	8.89146	19.3808	88.0672	88.6936	102.811	91.6334	96.4659	93.1335	4.899	8.369	12.929	20.191	35.163	52.742	86.755	114.821	96.525	79.36	96.923	104.21	4.74	7.99	11.143	8.891	19.381	88.067
AT3G60140	BGLU30	-1.17178	2.63445	-0.402122	-1.06055	1.26935e-06	2.94402	1.77e-08	0.570409	0.14465	0.533549	9.25938	7.88957	9.56718	9.69421	10.4555	8.53421	5.76387	8.7537	1.81026	1.14397	0.14121	0.972205	0.636634	0.372883	9.40085	10.4842	12.423	11.5048	8.81768	8.19491	0.57	0.145	0.534	9.259	7.89	9.567	9.694	10.456	8.534	5.764	8.754	1.81	1.144	0.141	0.972	0.637	0.373	9.401
AT3G02870	VTC4	0.363657	-0.953485	0.345401	0.244426	1.32649e-06	4.85309	1.85e-08	28.4496	43.8635	45.6387	18.9074	21.0084	20.2322	22.3823	21.8371	21.9696	21.1349	21.8904	19.8048	25.9371	40.6917	46.7476	37.1599	42.8788	16.4377	19.9049	18.3777	17.7159	18.9519	17.321	28.45	43.863	45.639	18.907	21.008	20.232	22.382	21.837	21.97	21.135	21.89	19.805	25.937	40.692	46.748	37.16	42.879	16.438
AT3G59780		0.398553	-0.674824	0.350864	-0.0745929	1.33734e-06	5.50676	1.87e-08	77.9375	98.9959	103.371	48.4387	61.4836	59.7046	3.75921	3.81869	4.7913	3.82646	4.07874	4.01845	73.7881	88.7752	101.454	65.8607	82.9617	3.43883	3.6957	3.83902	2.77205	3.27695	3.48703	77.937	98.996	103.371	48.439	61.484	59.705	3.759	3.819	4.791	3.826	4.079	4.018	73.788	88.775	101.454	65.861	82.962	3.439
AT3G22240		-1.65979	0.785328	-0.260793	1.13526	1.54925e-06	8.97478	2.18e-08	3.98533	2.48151	1.79799	30.0161	13.9462	14.9741	1232.81	1399.65	1064.66	972.093	976.496	953.551	10.3638	9.01297	2.28066	20.9645	22.4618	1174.92	1302.12	1327.99	1212.75	1010.16	1048.89	3.985	2.482	1.798	30.016	13.946	14.974	1232.81	1399.65	1064.66	972.093	976.496	953.551	10.364	9.013	2.281	20.965	22.462	1174.92
AT1G03470	NET3A	-0.751516	1.58321	-0.560638	-0.271059	1.70677e-06	3.79161	2.4e-08	3.56292	1.84671	1.83782	11.9564	14.493	21.5233	5.75849	5.77664	5.76145	11.9747	11.3056	16.568	4.17331	1.99036	1.92744	4.64037	2.88745	9.65802	6.26993	7.34584	49.0367	38.1391	46.4278	3.563	1.847	1.838	11.956	14.493	21.523	5.758	5.777	5.761	11.975	11.306	16.568	4.173	1.99	1.927	4.64	2.887	9.658
AT3G14930	HEME1	0.331139	-0.678168	0.294989	0.0520399	1.80934e-06	5.38782	2.56e-08	92.1508	77.7741	62.2509	55.2495	49.38	42.125	10.6339	9.05618	9.34544	10.0697	9.5432	9.85373	81.2484	69.9831	69.1904	78.7373	62.158	9.59673	8.74414	7.83457	9.37064	8.77313	8.05698	92.151	77.774	62.251	55.25	49.38	42.125	10.634	9.056	9.345	10.07	9.543	9.854	81.248	69.983	69.19	78.737	62.158	9.597
AT2G23130	AGP17	-0.360167	0.910467	-0.271488	-0.278812	1.81716e-06	6.18215	2.58e-08	104.027	67.0146	74.4884	224.463	351.787	175.896	3.20177	4.56622	5.63255	1.8957	2.66333	2.26366	90.4416	78.5351	84.7912	77.7691	113.078	2.63055	3.63408	3.96207	2.2684	3.79761	2.88913	104.027	67.015	74.488	224.463	351.787	175.896	3.202	4.566	5.633	1.896	2.663	2.264	90.442	78.535	84.791	77.769	113.078	2.631
AT3G50685		0.404385	-0.633715	0.373713	-0.144382	1.83998e-06	6.66427	2.61e-08	172.45	204.629	216.669	106.025	138.971	123.301	15.7715	13.0544	16.5601	11.6608	13.7728	16.857	161.235	196.266	208.246	135.109	164.093	14.0973	14.2473	12.9125	11.6478	11.0444	11.2479	172.45	204.629	216.669	106.025	138.971	123.301	15.771	13.054	16.56	11.661	13.773	16.857	161.235	196.266	208.246	135.109	164.093	14.097
AT1G05207		0.258946	-1.17007	0.480256	0.430872	1.8468e-06	3.51634	2.63e-08	13.9448	25.5419	21.1373	8.54534	8.68939	11.237	0.415249	0.155592	0.84584	0.146363	0.295358	0.403274	21.5196	19.6148	27.716	23.7155	26.6251	0.299228	0	0.110568	0.136862	0.96912	0.71067	13.945	25.542	21.137	8.545	8.689	11.237	0.415	0.156	0.846	0.146	0.295	0.403	21.52	19.615	27.716	23.716	26.625	0.299
AT5G56600	PRO5	0.355125	-0.896719	0.407929	0.133665	1.91845e-06	5.37884	2.74e-08	52.163	63.177	83.0377	27.4265	39.0513	39.4784	18.3669	18.8034	24.4344	18.6564	20.2355	17.8164	50.5637	67.7979	81.8471	49.6617	75.7023	17.6589	20.4669	20.3523	18.0255	21.0149	20.5574	52.163	63.177	83.038	27.427	39.051	39.478	18.367	18.803	24.434	18.656	20.235	17.816	50.564	67.798	81.847	49.662	75.702	17.659
AT5G10625	FLP2	-1.9442	2.06953	-1.01313	0.8878	1.97074e-06	5.72378	2.82e-08	0.963094	0.166003	0.183188	9.14721	9.64777	13.4136	87.3121	107.306	105.011	155.896	123.044	119.233	0.871798	0.999308	0.802586	4.10067	3.99817	109.765	102.432	83.6698	74.3748	93.5475	97.9906	0.963	0.166	0.183	9.147	9.648	13.414	87.312	107.306	105.011	155.896	123.044	119.233	0.872	0.999	0.803	4.101	3.998	109.765
AT3G59880		-0.684718	0.964524	-0.500492	0.220685	1.97738e-06	3.84558	2.84e-08	6.96184	8.8962	5.81021	25.4108	32.1944	29.7294	5.93111	10.4183	10.2341	7.37796	8.08982	14.1678	3.53983	13.8359	6.62886	12.189	17.8849	10.3825	11.8791	8.81191	11.6301	13.0977	14.7925	6.962	8.896	5.81	25.411	32.194	29.729	5.931	10.418	10.234	7.378	8.09	14.168	3.54	13.836	6.629	12.189	17.885	10.382
AT5G40780	LHT1	-0.850262	1.3157	-0.627395	0.161955	2.02645e-06	5.53169	2.92e-08	5.69455	3.97667	1.47202	29.6307	17.7317	17.5778	75.5128	93.2284	67.3188	77.6615	97.7739	71.6587	5.34207	5.01693	2.34546	11.3562	5.40439	87.136	80.3159	65.1449	100.558	90.8158	99.7456	5.695	3.977	1.472	29.631	17.732	17.578	75.513	93.228	67.319	77.662	97.774	71.659	5.342	5.017	2.345	11.356	5.404	87.136
AT3G44970		-0.846604	-0.228023	0.0141701	1.06046	2.15859e-06	3.33262	3.11e-08	3.87898	6.96932	13.569	11.3712	17.2795	19.3	0	0.0284643	0.0150131	0	0	0.012345	5.50035	17.2512	20.6199	20.2734	47.7295	0	0	0	0	0.0632328	0.0165427	3.879	6.969	13.569	11.371	17.28	19.3	0	0.028	0.015	0	0	0.012	5.5	17.251	20.62	20.273	47.73	0
AT3G06355		-0.663593	1.15132	-0.519622	0.0318928	2.27523e-06	8.11049	3.29e-08	235.921	86.797	96.7308	788.606	557.899	525.538	241.756	201.155	249.928	332.233	337.239	362.637	260.499	106.952	83.9859	330.612	167.345	228.9	186.502	182.405	267.295	269.474	279.234	235.921	86.797	96.731	788.606	557.899	525.538	241.756	201.155	249.928	332.233	337.239	362.637	260.499	106.952	83.986	330.612	167.345	228.9
AT5G06270		0.655227	-0.68347	0.0351917	-0.00694943	2.41457e-06	5.19628	3.51e-08	41.88	59.3811	50.3167	28.4719	26.7447	20.9942	39.0554	50.4009	49.1276	34.9465	36.5214	34.1441	38.7965	27.7485	29.4844	27.531	42.9977	36.0714	33.6912	27.7476	21.3087	19.0197	21.3576	41.88	59.381	50.317	28.472	26.745	20.994	39.055	50.401	49.128	34.947	36.521	34.144	38.797	27.749	29.484	27.531	42.998	36.071
AT4G13560	UNE15	0.331246	-2.12587	1.2108	0.583821	2.47724e-06	2.71867	3.61e-08	9.39612	10.4215	7.16451	2.64112	1.23047	2.11192	0	0	0	0	0	0	26.6173	13.2936	8.78919	15.2457	8.4914	0	0	0	0	0.204659	0	9.396	10.421	7.165	2.641	1.23	2.112	0	0	0	0	0	0	26.617	13.294	8.789	15.246	8.491	0
AT1G13340		-0.810879	1.63466	-0.798792	-0.0249915	2.4932e-06	3.40645	3.64e-08	1.92083	2.39341	1.78522	15.3958	11.1452	17.3212	9.64589	10.5354	12.7463	9.94039	10.2439	11.7916	2.35019	1.79482	1.8454	2.67093	5.22048	10.2469	12.6987	13.6488	11.7164	15.2463	13.7254	1.921	2.393	1.785	15.396	11.145	17.321	9.646	10.535	12.746	9.94	10.244	11.792	2.35	1.795	1.845	2.671	5.22	10.247
AT1G77640	ERF013	-0.767416	1.48408	-0.655463	-0.0612034	2.51746e-06	2.87135	3.68e-08	4.71489	3.13672	2.6573	14.581	32.137	18.2253	3.16851	2.21482	1.78855	2.05878	1.70932	2.40538	5.03107	2.69839	3.3495	3.17733	9.5715	1.66291	1.84259	3.33925	1.86335	1.96547	1.5058	4.715	3.137	2.657	14.581	32.137	18.225	3.169	2.215	1.789	2.059	1.709	2.405	5.031	2.698	3.35	3.177	9.572	1.663
AT1G65484		-0.336622	1.77122	-1.22568	-0.208917	2.64293e-06	4.65518	3.88e-08	2.06408	2.20486	4.85379	13.1996	20.0991	17.9063	34.5481	78.7989	80.6733	22.0883	22.1725	25.7108	0.390953	2.18099	2.10127	1.44657	5.91289	57.2692	70.2042	80.821	10.1824	4.80518	9.12701	2.064	2.205	4.854	13.2	20.099	17.906	34.548	78.799	80.673	22.088	22.172	25.711	0.391	2.181	2.101	1.447	5.913	57.269
AT4G16690	PPD	0.0701573	0.966847	-0.235744	-0.801261	2.64871e-06	3.42829	3.89e-08	6.04715	13.1751	22.1173	13.1251	30.0914	55.1466	0.854874	0.821587	1.23813	0.664388	1.15165	0.875963	5.40614	11.6301	15.4708	4.76742	11.7899	0.884747	0.925382	1.89698	0.578492	1.24977	0.988309	6.047	13.175	22.117	13.125	30.091	55.147	0.855	0.822	1.238	0.664	1.152	0.876	5.406	11.63	15.471	4.767	11.79	0.885
AT2G36120	DOT1	-0.900946	0.896999	-0.110057	0.114004	2.85238e-06	7.62761	4.2e-08	25.0518	22.9703	31.6552	120.584	125.862	107.314	324.335	221.198	259.485	497.006	535.323	505.065	26.0074	49.6884	58.2764	79.5779	39.3674	294.763	367.43	497.96	342.909	292.736	258.616	25.052	22.97	31.655	120.584	125.862	107.314	324.335	221.198	259.485	497.006	535.323	505.065	26.007	49.688	58.276	79.578	39.367	294.763
AT3G14620	CYP72A8	-0.734179	1.1116	-0.335598	-0.0418191	2.90756e-06	3.15789	4.29e-08	3.69893	6.23879	6.2782	22.0885	22.2476	30.823	2.44143	2.54334	2.47589	2.28971	2.28518	1.85556	2.98516	8.03825	9.87106	6.48316	12.9439	2.68505	2.75657	4.26651	1.6739	2.59516	1.6377	3.699	6.239	6.278	22.089	22.248	30.823	2.441	2.543	2.476	2.29	2.285	1.856	2.985	8.038	9.871	6.483	12.944	2.685
AT2G38250	GT-3B	-1.57159	2.64042	-1.22934	0.160507	3.11426e-06	2.31066	4.62e-08	0.367932	0.164005	0.254615	10.4063	7.47619	6.71165	2.67358	3.3745	3.10563	3.65737	3.92004	3.68487	0.29087	0.629486	0.120674	1.17495	1.21114	3.23236	3.1661	3.05863	3.62324	4.41188	4.61179	0.368	0.164	0.255	10.406	7.476	6.712	2.674	3.375	3.106	3.657	3.92	3.685	0.291	0.629	0.121	1.175	1.211	3.232
AT4G23890	ndhS	0.303976	-0.728221	0.423135	0.00110919	3.28316e-06	6.02793	4.88e-08	104.456	125.523	145.725	63.1236	84.4859	86.3267	6.41892	5.57074	5.44333	3.51997	2.92249	3.93198	105.957	135.437	155.659	104.886	119.643	4.97995	5.68216	6.60095	3.35609	3.69948	3.60377	104.456	125.523	145.725	63.124	84.486	86.327	6.419	5.571	5.443	3.52	2.922	3.932	105.957	135.437	155.659	104.886	119.643	4.98
AT1G72430	SAUR78	-0.109643	0.952572	-0.350076	-0.492853	3.46453e-06	8.72032	5.18e-08	355.67	455.195	524.573	889.493	1565.69	1095.29	200.719	273.391	243.188	145.149	157.464	151.958	274.607	416.193	408.61	228.42	525.933	186.179	182.662	178.793	126.779	117.535	148.417	355.67	455.195	524.573	889.493	1565.69	1095.29	200.719	273.391	243.188	145.149	157.464	151.958	274.607	416.193	408.61	228.42	525.933	186.179
AT5G25460		0.462503	-1.03156	0.477644	0.09141	3.46453e-06	6.39947	5.18e-08	201.46	128.126	118.617	91.6599	62.9086	47.7144	35.253	30.6788	33.548	31.3702	31.7842	29.5078	209.857	118.57	112.986	164.416	90.43	28.3629	28.4439	32.2328	31.3966	29.3275	32.1846	201.46	128.126	118.617	91.66	62.909	47.714	35.253	30.679	33.548	31.37	31.784	29.508	209.857	118.57	112.986	164.416	90.43	28.363
AT2G38240	ANS	-1.25694	3.45571	-0.997504	-1.20126	3.69781e-06	1.52341	5.54e-08	0.23884	0.0177814	0.057929	5.87666	5.66946	7.62339	0.0755214	0.146326	0.220833	0.0952679	0.0780124	0	0.0367464	0.171839	0.209672	0.0880327	0.160632	0.201944	0.160181	0.446732	0.0384584	0.0693612	0.0485304	0.239	0.018	0.058	5.877	5.669	7.623	0.076	0.146	0.221	0.095	0.078	0	0.037	0.172	0.21	0.088	0.161	0.202
AT4G23260	CRK18	-0.347038	0.815662	-0.331826	-0.136799	3.74311e-06	3.72655	5.62e-08	9.60584	15.5257	19.2977	44.0351	41.6379	41.4896	0.123815	0.146628	0.175126	0.115491	0.145692	0.178122	9.01166	16.7069	17.9976	14.7716	23.1264	0.103945	0.135664	0.178461	0.0994339	0.0653318	0.0454893	9.606	15.526	19.298	44.035	41.638	41.49	0.124	0.147	0.175	0.115	0.146	0.178	9.012	16.707	17.998	14.772	23.126	0.104
AT3G20340		-0.787775	0.705278	-1.29169	1.37419	3.95006e-06	5.23606	5.94e-08	3.74747	4.60354	3.38127	30.2584	7.69351	4.84912	61.3355	61.0762	59.4404	62.9601	49.4203	49.5058	4.02709	2.90413	1.05023	21.7186	17.6651	63.3679	43.3835	43.7506	93.5859	112.715	83.9728	3.747	4.604	3.381	30.258	7.694	4.849	61.335	61.076	59.44	62.96	49.42	49.506	4.027	2.904	1.05	21.719	17.665	63.368
AT2G39518		-0.894756	2.83538	-0.78481	-1.15582	3.98007e-06	4.07564	6e-08	0.618498	0.436086	0.0594509	8.22905	5.18306	9.63826	21.7436	25.1772	21.2482	32.5947	38.9924	27.8688	0.170231	0.956869	0.0641507	0.413291	0.238723	31.1223	22.362	21.9207	32.7077	31.3923	31.4349	0.618	0.436	0.059	8.229	5.183	9.638	21.744	25.177	21.248	32.595	38.992	27.869	0.17	0.957	0.064	0.413	0.239	31.122
AT1G66940		0.35951	-0.987127	0.442765	0.184852	3.99195e-06	4.10017	6.03e-08	36.0926	37.7299	30.0117	25.3705	17.6032	8.86678	0.225225	0.340129	0.359464	0.10339	0.169291	0.157246	37.7206	36.9334	32.4805	42.4787	25.3027	0.284747	0.288748	0.281581	0.395989	0.225465	0.605186	36.093	37.73	30.012	25.371	17.603	8.867	0.225	0.34	0.359	0.103	0.169	0.157	37.721	36.933	32.481	42.479	25.303	0.285
AT3G10520	AHB2	0.604763	-1.17386	0.463637	0.105457	4.08701e-06	6.37443	6.18e-08	190.63	186.069	148.577	102.197	68.3886	24.6915	18.5587	13.6616	11.6083	15.7351	16.6986	12.7903	186.18	148.279	130.059	171.43	102.567	16.5077	13.0006	10.861	17.5738	19.4089	16.1308	190.63	186.069	148.577	102.197	68.389	24.691	18.559	13.662	11.608	15.735	16.699	12.79	186.18	148.279	130.059	171.43	102.567	16.508
AT4G13840	CER26	0.444536	-0.790021	0.158445	0.18704	4.30263e-06	4.55403	6.52e-08	38.8652	56.8979	58.5984	27.3098	28.5218	27.6124	0.797669	0.931575	0.810672	0.699313	0.640014	0.921312	36.0279	42.0594	45.1622	41.3981	53.7564	0.837027	1.19179	0.793838	0.919057	0.725157	0.873485	38.865	56.898	58.598	27.31	28.522	27.612	0.798	0.932	0.811	0.699	0.64	0.921	36.028	42.059	45.162	41.398	53.756	0.837
AT4G05030		-0.774633	3.70738	-0.892886	-2.03986	4.35921e-06	1.66741	6.63e-08	0.203226	0.175048	0	8.36059	4.18972	5.55103	0.511965	1.15809	0.835389	1.08868	1.4623	0.999741	0	0.150415	0.16823	0	0	0.370548	0.94418	1.056	0	0.398622	1.31987	0.203	0.175	0	8.361	4.19	5.551	0.512	1.158	0.835	1.089	1.462	1	0	0.15	0.168	0	0	0.371
AT5G56350		-0.469267	0.957075	-0.481276	-0.00653218	4.35921e-06	5.67184	6.63e-08	10.2869	10.3265	10.7063	43.4404	35.9985	28.4222	72.7588	90.393	89.2816	70.3006	79.5023	82.0508	11.0005	9.54242	9.69642	17.122	14.7542	72.1129	85.5844	81.4295	83.9531	96.2955	111.065	10.287	10.326	10.706	43.44	35.999	28.422	72.759	90.393	89.282	70.301	79.502	82.051	11.001	9.542	9.696	17.122	14.754	72.113
AT1G05710		-0.637079	1.21999	-0.565431	-0.0174757	4.51213e-06	4.51957	6.89e-08	4.10302	4.06536	5.48083	23.7219	21.543	18.6396	33.9204	34.702	38.6128	39.8786	39.6209	36.5317	3.93917	5.41296	4.62626	6.30037	9.25614	29.1951	34.2675	32.2399	24.6487	26.7942	31.3924	4.103	4.065	5.481	23.722	21.543	18.64	33.92	34.702	38.613	39.879	39.621	36.532	3.939	5.413	4.626	6.3	9.256	29.195
AT2G37640	EXPA3	0.470899	-0.935433	0.31297	0.151564	4.55929e-06	3.88163	6.99e-08	26.3157	27.4323	37.6759	14.3786	15.2594	14.0962	1.59577	1.80117	1.807	1.18434	1.18118	0.903337	26.8066	26.62	26.3245	21.0561	32.8844	1.28136	1.29553	1.56707	1.04129	1.04147	0.951705	26.316	27.432	37.676	14.379	15.259	14.096	1.596	1.801	1.807	1.184	1.181	0.903	26.807	26.62	26.325	21.056	32.884	1.281
AT2G41410	CML35	-0.220361	0.947649	-0.375166	-0.352122	4.66755e-06	6.8995	7.19e-08	39.8367	74.4586	86.2796	191.407	175.247	209.807	119.353	128.878	133.505	133.768	166.41	160.215	34.0619	60.4737	80.7879	45.8879	89.2108	108.969	120.733	124.529	154.19	166.287	193.533	39.837	74.459	86.28	191.407	175.247	209.807	119.353	128.878	133.505	133.768	166.41	160.215	34.062	60.474	80.788	45.888	89.211	108.969
AT3G13910		-0.385609	0.703151	-0.492319	0.174778	4.66755e-06	6.7159	7.18e-08	36.3398	26.1202	26.0568	97.3304	62.8075	80.2194	181.825	218.031	215.646	136.455	155.616	168.071	28.8153	28.3867	22.7696	51.7427	44.465	162.63	164.539	176.378	148.22	172.393	178.495	36.34	26.12	26.057	97.33	62.808	80.219	181.825	218.031	215.646	136.455	155.616	168.071	28.815	28.387	22.77	51.743	44.465	162.63
AT1G24575		0.173758	-0.837476	0.491347	0.172371	4.6738e-06	6.11904	7.21e-08	56.8154	52.1922	52.9925	29.1817	33.3944	39.6118	71.5708	100.652	119.809	68.0215	62.4013	58.3319	59.7605	80.8256	55.8599	57.8218	61.3852	105.204	125.477	81.2744	65.2591	73.6687	71.1079	56.815	52.192	52.992	29.182	33.394	39.612	71.571	100.652	119.809	68.022	62.401	58.332	59.761	80.826	55.86	57.822	61.385	105.204
AT5G10430	AGP4	0.27549	-0.959507	0.149903	0.534115	4.77473e-06	8.33161	7.39e-08	82.0144	95.3962	86.7646	52.3007	46.3198	44.3661	711.072	936.819	979.438	514.98	467.921	474.942	89.2272	78.2341	68.6805	74.3143	158.481	695.65	660.759	740.474	434.161	382.239	501.634	82.014	95.396	86.765	52.301	46.32	44.366	711.072	936.819	979.438	514.98	467.921	474.942	89.227	78.234	68.681	74.314	158.481	695.65
AT2G30750	CYP71A12	-1.91537	3.13434	-1.32915	0.110184	4.77473e-06	4.97337	7.4e-08	0.253747	0.113611	0.0493115	9.55893	6.29189	12.7784	16.8508	92.2247	103.706	35.6985	26.3338	15.3276	0.609628	0.0553357	0.0759424	1.1113	0.748273	94.3595	79.9359	131.905	52.4644	21.5748	30.2274	0.254	0.114	0.049	9.559	6.292	12.778	16.851	92.225	103.706	35.699	26.334	15.328	0.61	0.055	0.076	1.111	0.748	94.359
AT1G51913		-0.837805	3.69003	-2.20808	-0.644142	4.77522e-06	3.11712	7.41e-08	0.427331	0	0	10.3107	3.4366	6.41526	4.02254	14.6677	26.3606	3.97293	2.4637	0.781531	0	0	0	0.388499	0	11.9972	22.6911	20.3753	2.08733	5.66375	25.3151	0.427	0	0	10.311	3.437	6.415	4.023	14.668	26.361	3.973	2.464	0.782	0	0	0	0.388	0	11.997
AT2G27389		-1.51771	3.28491	-1.77752	0.0103275	4.98139e-06	3.99432	7.75e-08	0	0.287379	0	6.62033	5.0386	7.79997	16.1018	23.3238	24.9479	19.0725	25.0771	22.2722	0.190434	0	0	0.457422	0.527196	25.2514	26.4552	32.8363	32.4024	30.8093	41.6447	0	0.287	0	6.62	5.039	7.8	16.102	23.324	24.948	19.073	25.077	22.272	0.19	0	0	0.457	0.527	25.251
AT2G23610	MES3	0.155075	-0.794857	0.30767	0.332111	5.29566e-06	5.50571	8.25e-08	36.4366	41.3175	46.2627	26.6869	29.009	25.9486	46.388	49.5223	55.6349	41.8789	49.9476	47.0653	42.6113	41.252	50.3854	52.495	50.8452	43.1106	49.0479	52.8657	36.9633	44.4688	46.3016	36.437	41.317	46.263	26.687	29.009	25.949	46.388	49.522	55.635	41.879	49.948	47.065	42.611	41.252	50.385	52.495	50.845	43.111
AT3G27630	SMR7	-0.742118	1.71062	-0.807849	-0.160649	5.35497e-06	3.38704	8.36e-08	1.64216	0.707722	3.14417	17.1509	15.1643	7.54491	19.3319	18.6825	18.5981	9.35427	7.45368	10.2404	2.24154	0.829328	2.02805	2.1238	4.03143	13.3972	13.3093	9.86245	11.7758	6.03363	8.45393	1.642	0.708	3.144	17.151	15.164	7.545	19.332	18.683	18.598	9.354	7.454	10.24	2.242	0.829	2.028	2.124	4.031	13.397
AT1G06830	GRXS11	0.608531	-0.722338	0.41101	-0.297204	5.38257e-06	6.15154	8.42e-08	115.772	150.509	179.479	63.393	78.2588	84.1117	10.4812	11.5779	14.653	15.0161	22.361	31.6316	122.039	146.791	109.966	69.0235	106.329	19.7167	5.46959	6.69238	24.4752	15.9068	25.0599	115.772	150.509	179.479	63.393	78.259	84.112	10.481	11.578	14.653	15.016	22.361	31.632	122.039	146.791	109.966	69.024	106.329	19.717
AT2G47000	ABCB4	-1.14316	2.2195	-1.05084	-0.0255089	5.45853e-06	5.40657	8.56e-08	0.877256	0.527728	0.631893	10.8085	12.3907	6.68367	65.5963	91.556	91.1456	74.6567	88.4657	89.7666	0.856181	0.78993	0.485289	1.74184	1.74656	70.6833	83.2456	85.8082	69.6573	78.3302	97.6989	0.877	0.528	0.632	10.809	12.391	6.684	65.596	91.556	91.146	74.657	88.466	89.767	0.856	0.79	0.485	1.742	1.747	70.683
AT1G30720		-1.37367	2.05986	-1.21208	0.525898	5.59094e-06	3.96736	8.78e-08	1.64287	0.730359	0.0932295	21.7872	9.84763	5.74394	36.1587	27.3836	22.5472	25.9562	17.9743	12.9345	1.29658	1.20414	0.215809	3.6585	3.66098	45.8815	23.2686	22.3244	20.9402	15.3923	10.9091	1.643	0.73	0.093	21.787	9.848	5.744	36.159	27.384	22.547	25.956	17.974	12.935	1.297	1.204	0.216	3.659	3.661	45.881
AT1G36640		-1.39697	4.1909	-1.39697	-1.39697	5.66854e-06	4.25126	8.94e-08	0	0	0	4.75622	5.31255	6.10204	12.0181	33.013	27.6652	34.0625	49.5524	48.2037	0	0	0	0	0	24.7352	25.2346	34.6973	36.6949	36.1631	42.48	0	0	0	4.756	5.313	6.102	12.018	33.013	27.665	34.063	49.552	48.204	0	0	0	0	0	24.735
AT5G52750	HIPP13	-0.884472	1.31517	-0.670597	0.239898	6.16117e-06	4.39221	9.74e-08	8.9241	22.4242	7.52701	100.408	86.6808	42.8318	3.26039	4.66988	6.3272	2.17331	6.41736	4.3818	4.74088	25.4227	13.7438	20.7581	42.0926	5.07117	5.13885	5.78367	3.96751	3.21515	4.41489	8.924	22.424	7.527	100.408	86.681	42.832	3.26	4.67	6.327	2.173	6.417	4.382	4.741	25.423	13.744	20.758	42.093	5.071
AT5G27420	ATL31	-0.456169	1.23848	-0.261895	-0.520412	6.22229e-06	4.00016	9.87e-08	2.93783	10.0477	2.595	21.2549	24.8936	18.8809	17.7065	20.7888	20.1373	14.433	13.3349	12.1708	2.05167	9.59119	5.75021	2.75294	8.21698	24.5988	18.0702	19.2282	18.8965	25.8362	20.2062	2.938	10.048	2.595	21.255	24.894	18.881	17.706	20.789	20.137	14.433	13.335	12.171	2.052	9.591	5.75	2.753	8.217	24.599
AT3G61630	CRF6	-0.454323	1.16406	-0.240506	-0.469236	6.76981e-06	3.69739	1.08e-07	7.34822	5.5822	5.02734	30.3785	24.7696	15.8155	11.6477	12.7081	11.9171	9.43966	10.7946	11.0147	7.87444	6.81302	5.63053	8.23006	4.86167	14.2264	11.7895	11.059	10.643	11.5535	10.1948	7.348	5.582	5.027	30.379	24.77	15.815	11.648	12.708	11.917	9.44	10.795	11.015	7.874	6.813	5.631	8.23	4.862	14.226
AT3G50480	HR4	-0.674959	0.997562	-0.454929	0.132326	6.77259e-06	6.70143	1.08e-07	120.933	106.228	48.5252	544.696	291.118	287.206	5.53899	7.03151	7.0094	6.18967	4.86036	3.31496	97.3068	141.696	73.0244	196.43	158.981	4.53748	5.21424	5.57804	3.30285	2.63602	3.13535	120.933	106.228	48.525	544.696	291.118	287.206	5.539	7.032	7.009	6.19	4.86	3.315	97.307	141.696	73.024	196.43	158.981	4.537
AT3G60540		-0.822332	1.00183	-0.194319	0.0148232	7.11951e-06	4.11887	1.14e-07	8.50398	7.24391	3.57662	41.1468	17.7852	29.1719	19.775	19.059	21.473	13.5397	12.5739	15.692	8.82309	13.083	7.30843	14.8257	10.7648	22.8843	19.9705	16.136	11.4672	13.5732	14.8891	8.504	7.244	3.577	41.147	17.785	29.172	19.775	19.059	21.473	13.54	12.574	15.692	8.823	13.083	7.308	14.826	10.765	22.884
AT3G52105		-0.145682	-0.570686	0.448594	0.267774	7.15803e-06	5.80326	1.15e-07	60.799	45.9804	46.1013	51.1822	39.5009	54.2824	39.1657	50.0965	42.1294	37.6958	30.0978	36.8421	73.4846	78.2982	72.9031	81.1063	68.9128	53.9514	49.626	61.0993	39.797	46.9929	52.3319	60.799	45.98	46.101	51.182	39.501	54.282	39.166	50.097	42.129	37.696	30.098	36.842	73.485	78.298	72.903	81.106	68.913	53.951
AT4G15680	GRXS4	0.418172	0.591044	0.189953	-1.19917	7.20823e-06	4.54288	1.16e-07	33.3114	48.9754	31.4072	44.7519	51.3426	67.3637	5.33524	4.10923	1.2944	14.9106	18.0524	8.96659	34.5326	35.1996	24.8396	13.3717	13.8233	3.24795	3.84204	1.94178	5.27098	6.51484	4.14461	33.311	48.975	31.407	44.752	51.343	67.364	5.335	4.109	1.294	14.911	18.052	8.967	34.533	35.2	24.84	13.372	13.823	3.248
AT4G15670	GRXS7	0.354274	0.739231	0.37827	-1.47178	7.2352e-06	4.31741	1.16e-07	28.5166	39.1804	24.8504	38.8337	43.6163	71.7347	4.69501	2.17547	3.62431	5.19613	5.9413	4.79608	31.5596	37.1793	22.9766	6.20137	12.9017	2.08797	1.4	2.10359	4.42762	4.2597	3.03938	28.517	39.18	24.85	38.834	43.616	71.735	4.695	2.175	3.624	5.196	5.941	4.796	31.56	37.179	22.977	6.201	12.902	2.088
AT1G09240	NAS3	0.97097	-2.91807	2.14767	-0.200566	7.78015e-06	1.81062	1.26e-07	1.0465	4.04088	4.85275	0.202833	0.0457717	0.286149	0	0	0	0	0	0	5.73102	7.76553	8.71106	0.601303	2.53962	0	0.0807643	0.105416	0	0.0263074	0	1.046	4.041	4.853	0.203	0.046	0.286	0	0	0	0	0	0	5.731	7.766	8.711	0.601	2.54	0
AT1G75388		-0.777599	0.866974	-0.357064	0.267689	7.98087e-06	6.78692	1.29e-07	12.8193	15.5177	14.3688	45.2082	66.2536	59.2777	216.827	169.64	172.634	211.622	235.357	262.454	13.6899	22.9285	19.0807	37.3468	27.8464	162.095	138.725	242.297	204.784	229.384	203.569	12.819	15.518	14.369	45.208	66.254	59.278	216.827	169.64	172.634	211.622	235.357	262.454	13.69	22.929	19.081	37.347	27.846	162.095
AT4G39675		-1.28812	2.49857	-1.25936	0.0489148	7.98455e-06	6.51007	1.29e-07	1.77975	0	0	12.6482	6.02839	17.0119	191.403	61.165	92.7814	558.972	392.317	668.471	1.31401	0.457884	0	2.60234	1.00968	117.673	35.4243	79.6138	62.7577	41.378	44.5122	1.78	0	0	12.648	6.028	17.012	191.403	61.165	92.781	558.972	392.317	668.471	1.314	0.458	0	2.602	1.01	117.673
AT3G08890		0.338939	-1.05224	0.410427	0.302874	9.29318e-06	4.46728	1.51e-07	27.0624	22.0588	21.0048	13.3548	10.9327	9.56588	23.0485	20.2654	24.4861	16.9486	17.6154	18.2513	29.0973	23.8963	18.7605	26.7282	23.6545	18.5741	23.1528	21.3209	17.5019	20.196	19.4868	27.062	22.059	21.005	13.355	10.933	9.566	23.048	20.265	24.486	16.949	17.615	18.251	29.097	23.896	18.761	26.728	23.655	18.574
AT2G15620	NIR1	0.61544	-0.976645	0.456092	-0.094888	9.4417e-06	6.84737	1.54e-07	85.1629	132.777	177.973	48.4769	61.2081	57.6809	144.025	189.425	160.981	117.225	110.137	113.042	77.0563	112.996	154.879	56.3789	122.011	132.283	140.485	133.999	91.5344	90.3575	86.4862	85.163	132.777	177.973	48.477	61.208	57.681	144.025	189.425	160.981	117.225	110.137	113.042	77.056	112.996	154.879	56.379	122.011	132.283
AT5G42830		-0.302478	1.74571	-0.399471	-1.04376	9.46896e-06	4.5642	1.55e-07	1.20777	3.45095	2.61469	13.7593	11.2017	14.4459	25.1463	34.177	31.0372	26.4371	27.4083	28.5369	0.497377	3.2661	2.84019	0.674494	2.45122	37.3177	34.4107	31.5846	60.3935	59.1438	79.8798	1.208	3.451	2.615	13.759	11.202	14.446	25.146	34.177	31.037	26.437	27.408	28.537	0.497	3.266	2.84	0.674	2.451	37.318
AT4G26200	ACS7	-1.13345	2.77594	-1.44035	-0.202147	1.01911e-05	2.36725	1.67e-07	0.190755	0.407065	0.285033	9.95271	8.98899	2.77747	3.03797	4.11967	3.39912	2.84751	2.90216	3.0492	0.0542205	0.293555	0.296765	0.601566	0.818851	3.39741	4.2046	4.75946	5.22765	6.53176	8.02683	0.191	0.407	0.285	9.953	8.989	2.777	3.038	4.12	3.399	2.848	2.902	3.049	0.054	0.294	0.297	0.602	0.819	3.397
AT5G25450	QCR7-2	-0.927964	1.47927	-0.659811	0.108507	1.05797e-05	4.36322	1.73e-07	1.64529	1.80333	2.97648	14.8857	17.6339	12.3851	21.9369	27.128	26.1087	35.2143	39.6325	38.9514	2.57739	3.58045	1.42876	4.4925	5.42557	23.0418	27.4572	30.205	29.5815	41.0113	44.6717	1.645	1.803	2.976	14.886	17.634	12.385	21.937	27.128	26.109	35.214	39.632	38.951	2.577	3.58	1.429	4.493	5.426	23.042
AT3G43670		0.93439	-2.87518	2.00009	-0.059307	1.07202e-05	3.49313	1.76e-07	4.79488	3.37782	2.71575	0.264368	0.230323	0.175881	24.23	21.7649	19.2512	8.44486	6.65927	7.31989	12.2274	6.27834	3.97025	2.16279	1.7668	21.7612	19.9209	19.7346	12.8545	12.3903	10.0967	4.795	3.378	2.716	0.264	0.23	0.176	24.23	21.765	19.251	8.445	6.659	7.32	12.227	6.278	3.97	2.163	1.767	21.761
AT1G23030	PUB11	-0.436418	0.741091	-0.248196	-0.056477	1.10786e-05	4.85257	1.82e-07	29.7238	15.9475	14.898	57.2208	69.9677	47.6401	22.2457	26.7527	27.4018	16.1998	18.3282	18.0393	29.5274	20.8828	16.8018	25.7941	32.2898	21.4352	24.6281	26.4772	18.8541	19.7805	19.8993	29.724	15.947	14.898	57.221	69.968	47.64	22.246	26.753	27.402	16.2	18.328	18.039	29.527	20.883	16.802	25.794	32.29	21.435
AT4G30290	XTH19	-1.20391	1.88191	-0.950577	0.272585	1.13986e-05	5.10913	1.88e-07	1.73351	0.373688	1.00193	26.8401	6.93945	2.48567	71.3758	78.4517	73.3131	40.104	51.505	46.5707	2.42348	0.596529	0.638694	3.20332	3.52308	68.0136	71.874	85.8954	47.27	61.4998	66.9731	1.734	0.374	1.002	26.84	6.939	2.486	71.376	78.452	73.313	40.104	51.505	46.571	2.423	0.597	0.639	3.203	3.523	68.014
AT5G54380	THE1	-0.524435	0.859139	-0.253337	-0.0813668	1.20571e-05	4.15872	1.99e-07	16.3221	11.7159	9.98375	47.7403	52.0967	27.0823	10.7935	13.0847	13.5129	8.8517	9.04147	8.54692	16.3305	13.9657	14.4214	16.9608	21.1808	9.29589	10.8196	12.1051	7.23469	7.18119	7.8229	16.322	11.716	9.984	47.74	52.097	27.082	10.793	13.085	13.513	8.852	9.041	8.547	16.331	13.966	14.421	16.961	21.181	9.296
AT5G06530	ABCG22	-0.303402	0.869013	-0.278074	-0.287537	1.2153e-05	3.60657	2.01e-07	12.2954	11.5818	13.9883	40.8764	38.4951	29.8026	1.35729	2.50267	2.64551	0.865069	1.0987	1.24312	11.1708	10.4923	15.8591	14.049	14.1579	1.50708	2.17576	2.15259	1.30993	1.334	1.97098	12.295	11.582	13.988	40.876	38.495	29.803	1.357	2.503	2.646	0.865	1.099	1.243	11.171	10.492	15.859	14.049	14.158	1.507
AT1G29440	SAUR63	0.659164	-0.687544	0.35761	-0.32923	1.2535e-05	3.80829	2.08e-07	24.0024	41.095	35.4424	15.6877	14.8022	19.6966	0.0875468	0	0	0	0	0	22.7899	28.6687	27.9368	14.5885	22.6631	0	0	0	0	0	0	24.002	41.095	35.442	15.688	14.802	19.697	0.088	0	0	0	0	0	22.79	28.669	27.937	14.589	22.663	0
ATCG00470	ATPE	0.672026	-0.952369	0.649975	-0.369632	1.27008e-05	3.15162	2.11e-07	18.7315	19.4643	18.7291	6.70334	8.35489	8.23522	0.102841	0.231256	0	0.215803	0	0.0997474	21.7264	17.4126	15.4367	10.4997	9.77023	0	0.171695	0.343552	0.204351	0.242547	0.132114	18.731	19.464	18.729	6.703	8.355	8.235	0.103	0.231	0	0.216	0	0.1	21.726	17.413	15.437	10.5	9.77	0
AT4G11890		-0.96423	2.00097	-1.19586	0.159119	1.28551e-05	2.25604	2.14e-07	1.66557	1.77147	1.23117	28.5009	8.54204	11.9228	0	0.0624787	0.0440022	0.0189826	0.0582918	0	0.970111	1.74632	1.11428	6.05196	1.68041	0.0201196	0.0532027	0.074192	0.0957932	0.0921433	0.120878	1.666	1.771	1.231	28.501	8.542	11.923	0	0.062	0.044	0.019	0.058	0	0.97	1.746	1.114	6.052	1.68	0.02
AT2G20142		-0.880883	1.84922	-0.709727	-0.258613	1.37162e-05	2.54536	2.29e-07	0.868083	2.13545	1.069	19.6781	10.7842	5.92494	2.92621	3.29074	3.14179	4.32443	4.12648	3.89516	0.476243	2.41826	1.60267	1.59003	3.13574	3.72404	2.61877	3.42759	3.2701	2.98098	4.18747	0.868	2.135	1.069	19.678	10.784	5.925	2.926	3.291	3.142	4.324	4.126	3.895	0.476	2.418	1.603	1.59	3.136	3.724
AT1G74940	FLZ13	0.156883	-0.795336	0.237852	0.400601	1.39362e-05	5.22288	2.34e-07	39.7391	42.0082	31.4314	30.1123	20.6887	23.5838	36.9254	44.3095	38.7118	34.8137	31.2002	22.6912	44.2863	36.6503	35.6574	52.1958	46.5796	40.0052	34.9901	34.3976	31.6916	31.9291	28.0441	39.739	42.008	31.431	30.112	20.689	23.584	36.925	44.31	38.712	34.814	31.2	22.691	44.286	36.65	35.657	52.196	46.58	40.005
AT2G30250	WRKY25	-0.894744	0.89388	-0.411694	0.412558	1.42707e-05	4.68536	2.4e-07	12.5814	8.32901	3.53975	55.7775	32.8067	19.9882	23.1823	30.5327	27.837	22.4572	24.3352	24.7404	13.2462	13.8383	6.28124	27.2529	17.6073	31.7691	29.9727	28.3454	33.0667	37.1146	39.7518	12.581	8.329	3.54	55.778	32.807	19.988	23.182	30.533	27.837	22.457	24.335	24.74	13.246	13.838	6.281	27.253	17.607	31.769
AT3G18890	TIC62	0.370826	-0.658405	0.323085	-0.0355065	1.42707e-05	5.17179	2.4e-07	67.1879	78.476	78.7603	43.6802	51.9034	44.3937	1.35115	1.48341	1.46767	1.67846	2.19033	1.70742	53.9319	73.782	83.5353	56.0896	68.6674	1.4047	1.56598	1.40836	1.47418	1.75319	1.43219	67.188	78.476	78.76	43.68	51.903	44.394	1.351	1.483	1.468	1.678	2.19	1.707	53.932	73.782	83.535	56.09	68.667	1.405
AT5G57510		-1.44954	2.71599	-1.10466	-0.161783	1.46434e-05	2.19608	2.47e-07	0.248957	0.323524	0.118269	7.77638	6.38674	7.44974	3.95796	4.09135	3.63025	2.35992	2.04523	3.73642	0.226669	0.473497	0.224781	1.07175	0.456889	3.69267	2.48781	3.37289	2.44192	1.38566	4.39769	0.249	0.324	0.118	7.776	6.387	7.45	3.958	4.091	3.63	2.36	2.045	3.736	0.227	0.473	0.225	1.072	0.457	3.693
AT4G27310		0.428137	-0.723322	0.428417	-0.133232	1.47461e-05	5.50769	2.5e-07	55.572	90.4331	104.175	47.6841	46.7749	49.1494	10.4954	16.9163	16.2309	9.41879	13.0641	11.4568	62.7391	90.223	90.7426	54.6986	70.3575	15.3482	17.7611	15.1334	12.8748	15.565	13.1969	55.572	90.433	104.175	47.684	46.775	49.149	10.495	16.916	16.231	9.419	13.064	11.457	62.739	90.223	90.743	54.699	70.358	15.348
AT3G05490	RALFL22	-0.453287	0.905551	-0.249007	-0.203257	1.47461e-05	8.18261	2.5e-07	179.929	138.375	92.2394	559.717	538.661	242.208	368.824	472.235	429.808	274.17	286.021	277.332	182.926	162.764	114.736	144.797	214.038	438.587	391.339	359.867	342.908	348.946	362.214	179.929	138.375	92.239	559.717	538.661	242.208	368.824	472.235	429.808	274.17	286.021	277.332	182.926	162.764	114.736	144.797	214.038	438.587
AT3G60390	HAT3	0.479625	-1.14748	0.563942	0.103916	1.54612e-05	3.37887	2.62e-07	27.7883	16.5391	12.6698	7.51925	6.57249	9.18712	1.53838	1.24159	1.41564	1.66582	1.54534	1.70918	31.884	14.1655	12.7967	15.5593	16.7587	1.90469	1.3191	1.05426	2.12412	2.33757	2.06156	27.788	16.539	12.67	7.519	6.572	9.187	1.538	1.242	1.416	1.666	1.545	1.709	31.884	14.166	12.797	15.559	16.759	1.905
AT4G37010	CEN2	-1.39408	2.48047	-0.874198	-0.212193	1.54658e-05	6.37595	2.63e-07	0.641097	0.112927	0.307912	10.3719	7.03183	7.13858	178.473	206.338	180.722	146.222	136.519	147.747	0.352762	0.780715	0.462626	0.854288	1.17244	205.797	184.644	190.079	182.214	155.824	171.84	0.641	0.113	0.308	10.372	7.032	7.139	178.473	206.338	180.722	146.222	136.519	147.747	0.353	0.781	0.463	0.854	1.172	205.797
AT4G21680	NPF7.2	-1.98678	2.20229	-0.666106	0.450591	1.58621e-05	3.62465	2.71e-07	0.798303	0.11295	0.122533	20.3134	7.78524	1.89203	8.9708	5.34277	2.34671	19.642	13.9379	9.57993	1.56315	0.900752	0.443165	3.4281	1.57391	14.3526	5.4329	5.5408	42.421	52.2891	31.3289	0.798	0.113	0.123	20.313	7.785	1.892	8.971	5.343	2.347	19.642	13.938	9.58	1.563	0.901	0.443	3.428	1.574	14.353
AT5G19220	ADG2	0.316935	-0.643796	0.381881	-0.0550208	1.63048e-05	6.10436	2.79e-07	107.062	147.47	145.157	80.8158	95.0622	85.9237	5.75663	6.53263	5.65561	3.6071	4.47323	4.40546	107.961	143.437	155.654	107.724	120.116	5.91421	6.01388	5.86272	3.72124	3.92376	4.07371	107.062	147.47	145.157	80.816	95.062	85.924	5.757	6.533	5.656	3.607	4.473	4.405	107.961	143.437	155.654	107.724	120.116	5.914
AT3G26980	MUB4	-0.476566	0.864588	-0.468349	0.0803264	1.65052e-05	6.30149	2.83e-07	57.6071	64.1084	43.0416	264.087	171.716	98.2418	79.517	69.6975	68.2113	70.8103	59.6843	56.8317	54.9149	68.0967	38.3835	73.2424	105.421	65.5209	41.9336	44.1639	44.6894	53.4688	55.153	57.607	64.108	43.042	264.087	171.716	98.242	79.517	69.698	68.211	70.81	59.684	56.832	54.915	68.097	38.384	73.242	105.421	65.521
AT4G29190		0.161136	-1.42866	0.676326	0.5912	1.66869e-05	5.13684	2.86e-07	64.6078	44.871	19.9526	32.0878	10.4591	12.0613	17.5336	16.9932	15.7019	13.8301	14.9862	11.148	94.7597	48.6595	37.227	78.9032	49.4466	27.4411	23.6654	18.7308	28.2432	32.7935	23.2305	64.608	44.871	19.953	32.088	10.459	12.061	17.534	16.993	15.702	13.83	14.986	11.148	94.76	48.66	37.227	78.903	49.447	27.441
AT2G25625		1.46157	0.0450589	0.964499	-2.47112	1.71938e-05	2.78818	2.95e-07	11.2286	13.1151	10.5086	5.63402	3.88238	6.90484	1.1814	3.96088	3.35801	1.30019	2.40793	1.49692	9.82408	7.84655	6.29469	0.473701	1.02218	2.93651	2.23802	2.7213	4.57931	6.50812	5.58548	11.229	13.115	10.509	5.634	3.882	6.905	1.181	3.961	3.358	1.3	2.408	1.497	9.824	7.847	6.295	0.474	1.022	2.937
AT3G28540		-0.592414	1.44977	-0.194968	-0.662388	1.71964e-05	2.39852	2.96e-07	1.28506	3.78758	3.87946	15.2212	13.9595	18.87	0.0357977	0.184743	0.0974185	0.324097	0.221368	0.309073	1.15289	5.14922	5.2609	2.45398	3.81956	0.0892766	0.0910442	0.239065	0.182745	0.205337	0.276147	1.285	3.788	3.879	15.221	13.96	18.87	0.036	0.185	0.097	0.324	0.221	0.309	1.153	5.149	5.261	2.454	3.82	0.089
AT3G61390	PUB36	-1.29192	4.026	-1.29583	-1.43825	1.7595e-05	1.95603	3.03e-07	0.0151828	0.0135847	0	3.79807	4.68062	6.33719	4.54597	3.94025	2.58615	1.85177	1.5979	1.50029	0.0140246	0.0131966	0	0	0	3.59092	2.84598	2.82589	2.18568	1.43944	2.01	0.015	0.014	0	3.798	4.681	6.337	4.546	3.94	2.586	1.852	1.598	1.5	0.014	0.013	0	0	0	3.591
AT2G32100	OFP16	0.433449	-0.831704	0.354493	0.0437624	1.76807e-05	4.10386	3.05e-07	27.1022	35.5595	43.1729	14.3069	20.9027	20.7026	0.792127	1.96872	2.04938	1.2224	1.44634	1.46149	29.2489	31.6056	36.6923	24.3595	35.118	0.814488	2.45679	1.76069	1.18869	1.07908	1.54649	27.102	35.559	43.173	14.307	20.903	20.703	0.792	1.969	2.049	1.222	1.446	1.461	29.249	31.606	36.692	24.36	35.118	0.814
AT4G38400	EXLA2	-0.456249	1.06164	-0.334004	-0.271387	1.9359e-05	3.94725	3.36e-07	14.576	6.70225	8.58731	42.5505	45.4813	21.4766	9.86487	11.1249	15.07	7.186	5.72037	10.2033	15.5297	8.74516	7.39468	14.6155	10.4028	7.5008	11.1118	14.3724	7.08464	8.26455	9.00011	14.576	6.702	8.587	42.551	45.481	21.477	9.865	11.125	15.07	7.186	5.72	10.203	15.53	8.745	7.395	14.616	10.403	7.501
AT1G48330		0.525555	-1.01487	0.415364	0.0739548	2.08625e-05	5.50032	3.62e-07	27.4114	28.4772	31.9108	12.4394	7.96882	17.8367	86.199	59.1483	61.895	79.0736	60.5641	63.5965	28.1712	32.9446	18.0717	29.54	17.723	68.9051	69.1041	56.5293	63.0288	66.9287	58.1305	27.411	28.477	31.911	12.439	7.969	17.837	86.199	59.148	61.895	79.074	60.564	63.597	28.171	32.945	18.072	29.54	17.723	68.905
AT5G62150		-1.25457	2.11136	-0.184309	-0.672486	2.12081e-05	4.53861	3.69e-07	0.504719	1.08834	0.482533	10.6361	6.97861	12.8557	37.1333	57.2875	64.4609	36.5988	37.7044	41.7051	1.82954	2.08169	0.62099	0.775171	1.61272	33.8715	35.2465	51.6189	34.5776	21.7996	33.1569	0.505	1.088	0.483	10.636	6.979	12.856	37.133	57.288	64.461	36.599	37.704	41.705	1.83	2.082	0.621	0.775	1.613	33.871
AT3G16420	PBP1	0.0712424	-0.684549	0.256543	0.356763	2.17023e-05	9.36103	3.79e-07	130.013	131.585	136.985	106.574	104.402	89.7444	1452.79	1721.42	1575.59	1418.36	1212.34	1190.99	160.203	149.097	132.292	148.183	209.644	1418.36	1633.05	1718.83	949.184	850.917	839.241	130.013	131.585	136.985	106.574	104.402	89.744	1452.79	1721.42	1575.59	1418.36	1212.34	1190.99	160.203	149.097	132.292	148.183	209.644	1418.36
AT2G21140	PRP2	0.197041	-0.937719	0.315338	0.425341	2.2924e-05	4.72021	4.02e-07	47.2516	49.6375	50.3837	27.669	28.416	29.2049	1.11394	1.23389	1.17892	0.367959	0.420807	1.11063	51.7335	47.4325	56.5259	40.1789	86.8723	0.320876	0.46251	0.608963	0.697566	0.812138	0.770793	47.252	49.637	50.384	27.669	28.416	29.205	1.114	1.234	1.179	0.368	0.421	1.111	51.734	47.433	56.526	40.179	86.872	0.321
AT4G09650	ATPD	0.45162	-0.736659	0.38473	-0.0996915	2.31619e-05	8.97287	4.06e-07	825.682	1058	1133.14	446.104	615.061	626.009	16.082	16.1627	17.8161	14.3514	14.2766	14.1259	675.245	1042.22	1083.05	674.779	843.883	11.8359	14.2045	14.4334	10.5779	13.5874	11.1079	825.682	1058	1133.14	446.104	615.061	626.009	16.082	16.163	17.816	14.351	14.277	14.126	675.245	1042.22	1083.05	674.779	843.883	11.836
AT1G33760	ERF022	-0.305621	1.77426	-0.511817	-0.956824	2.34859e-05	2.7873	4.13e-07	3.26611	5.37741	5.91572	10.5792	42.0315	26.6872	0.555765	0	0	0	0	0.0486415	2.28716	3.59218	6.36936	1.49212	5.2688	0.325305	0.0905501	0.32533	0	0.182586	0	3.266	5.377	5.916	10.579	42.032	26.687	0.556	0	0	0	0	0.049	2.287	3.592	6.369	1.492	5.269	0.325
AT1G52400	BGLU18	0.196732	-0.61973	0.51221	-0.0892122	2.37199e-05	4.41301	4.18e-07	36.2881	35.492	43.4043	27.904	30.3706	24.9137	1.0877	1.1268	1.64216	0.875148	0.991075	0.637031	36.6198	45.4773	57.4804	34.2444	35.3221	1.11356	1.62838	2.18162	0.993805	1.28099	0.942131	36.288	35.492	43.404	27.904	30.371	24.914	1.088	1.127	1.642	0.875	0.991	0.637	36.62	45.477	57.48	34.244	35.322	1.114
AT1G75460		0.42923	-0.855403	0.446255	-0.0200825	2.45627e-05	6.21846	4.33e-07	111.052	169.903	191.304	60.7142	87.1943	99.1712	0.366161	0.376898	0.582968	0.1589	0.18957	0.427036	122.411	156.207	186.833	119.671	135.665	0.195963	0.316679	0.431204	0.106281	0.255217	0.134401	111.052	169.903	191.304	60.714	87.194	99.171	0.366	0.377	0.583	0.159	0.19	0.427	122.411	156.207	186.833	119.671	135.665	0.196
AT4G38825		0.800999	-1.83913	0.949724	0.0884074	2.45835e-05	3.95171	4.34e-07	43.7614	41.3118	23.6951	14.5783	4.87229	2.55545	0	0	0	0	0	0	41.239	53.6144	22.5226	26.6666	22.1565	0	0	0	0	0	0	43.761	41.312	23.695	14.578	4.872	2.555	0	0	0	0	0	0	41.239	53.614	22.523	26.667	22.157	0
AT5G23060	CAS	0.653417	-0.746747	0.438989	-0.345659	2.52513e-05	7.12898	4.47e-07	230.342	358.436	377.304	131.837	173.968	161.142	4.91251	4.62056	4.01666	2.72148	3.85953	3.13766	195.362	285.838	329.396	133.919	222.738	5.25324	3.96526	4.3517	4.47727	4.5015	3.68514	230.342	358.436	377.304	131.837	173.968	161.142	4.913	4.621	4.017	2.721	3.86	3.138	195.362	285.838	329.396	133.919	222.738	5.253
AT3G46090	ZAT7	-0.856857	1.57455	-0.350318	-0.36737	2.54644e-05	3.90043	4.52e-07	2.39524	15.5161	10.1561	74.9834	87.9152	32.4874	0.0600227	0.200748	0.142891	0.185329	0.0628432	0	0.609936	17.0168	21.2625	9.11476	20.1234	0	0.106046	0.0541284	0.361715	0.287875	0.692947	2.395	15.516	10.156	74.983	87.915	32.487	0.06	0.201	0.143	0.185	0.063	0	0.61	17.017	21.263	9.115	20.123	0
AT5G44585		-0.326492	1.54466	-0.784897	-0.433272	2.66582e-05	5.37286	4.74e-07	8.02588	3.01587	2.07842	32.8774	13.9533	15.2884	95.3105	69.8739	84.8332	93.5818	86.1608	114.634	2.81804	4.58583	1.80615	7.19051	1.76365	92.047	46.4132	64.9285	38.0871	35.7535	76.9859	8.026	3.016	2.078	32.877	13.953	15.288	95.31	69.874	84.833	93.582	86.161	114.634	2.818	4.586	1.806	7.191	1.764	92.047
AT5G01740		-0.56881	1.26241	-0.65765	-0.0359491	2.79079e-05	3.87927	4.97e-07	3.81288	4.61481	5.2445	23.9871	28.0004	10.8784	33.9612	16.6385	19.6364	19.9099	21.4621	25.7767	3.2966	4.91467	4.28825	5.93275	8.72908	17.2698	13.8233	16.8471	5.11519	5.09788	4.96842	3.813	4.615	5.244	23.987	28	10.878	33.961	16.639	19.636	19.91	21.462	25.777	3.297	4.915	4.288	5.933	8.729	17.27
AT5G25830	GATA12	-0.724272	2.32782	-0.927076	-0.676473	2.8484e-05	3.76169	5.08e-07	0.760015	0.581651	0.75812	5.84496	6.55466	12.2959	12.8691	11.8162	11.1647	22.9839	22.3947	19.8537	0.541297	0.467492	0.733002	1.01545	0.590303	15.9444	12.8317	12.3969	37.979	36.0927	34.9518	0.76	0.582	0.758	5.845	6.555	12.296	12.869	11.816	11.165	22.984	22.395	19.854	0.541	0.467	0.733	1.015	0.59	15.944
AT4G12500		-1.18664	2.73463	-1.80996	0.26197	2.90228e-05	2.53894	5.18e-07	0.478015	0.210762	0.114929	9.40702	4.05499	6.91172	13.1378	11.2106	5.0917	10.5279	4.34614	6.79707	0.109664	0.243922	0.0623206	1.00084	0.958647	4.54555	4.54648	4.85481	1.80258	1.10961	0.487562	0.478	0.211	0.115	9.407	4.055	6.912	13.138	11.211	5.092	10.528	4.346	6.797	0.11	0.244	0.062	1.001	0.959	4.546
AT3G47070		0.544084	-0.937701	0.380475	0.0131417	2.93623e-05	10.6693	5.25e-07	2060.49	3427.79	4667.41	1107.32	1680.36	1850.7	35.9778	31.691	39.2382	17.4475	25.1327	29.4043	2145.06	3301.24	3381.28	1987.46	3201.57	29.9603	29.3845	28.7534	25.0803	26.3205	22.8584	2060.49	3427.79	4667.41	1107.32	1680.36	1850.7	35.978	31.691	39.238	17.448	25.133	29.404	2145.06	3301.24	3381.28	1987.46	3201.57	29.96
AT1G28480	GRXC9	-0.990549	1.92066	-0.119365	-0.810745	3.52998e-05	3.64716	6.33e-07	2.04932	0.844872	0.102808	7.27057	11.4052	12.2899	11.3481	16.937	14.5931	20.3845	22.7352	22.9708	0.393836	2.2479	2.91291	1.02713	1.50023	10.406	12.8948	14.141	19.9728	24.0633	22.5101	2.049	0.845	0.103	7.271	11.405	12.29	11.348	16.937	14.593	20.385	22.735	22.971	0.394	2.248	2.913	1.027	1.5	10.406
AT5G15160	PRE2	0.465857	-0.997095	0.376032	0.155206	3.66352e-05	4.2588	6.58e-07	44.983	24.8768	40.3469	19.4162	12.3324	18.9199	4.28442	3.03411	6.75861	7.31026	5.42353	6.03045	47.5637	29.9539	23.3043	31.8072	33.5217	4.97083	2.54533	1.02359	6.70522	4.15587	2.45206	44.983	24.877	40.347	19.416	12.332	18.92	4.284	3.034	6.759	7.31	5.424	6.03	47.564	29.954	23.304	31.807	33.522	4.971
AT3G08920	STR10	0.175727	-0.712779	0.366798	0.170253	3.74578e-05	5.31507	6.75e-07	89.8704	73.7703	53.248	56.1627	49.1863	43.7077	2.22026	2.68283	2.61837	1.74571	2.71388	2.65944	93.5949	77.8192	69.7061	90.672	68.4503	2.63032	2.34552	2.60765	2.63949	2.73741	2.45048	89.87	73.77	53.248	56.163	49.186	43.708	2.22	2.683	2.618	1.746	2.714	2.659	93.595	77.819	69.706	90.672	68.45	2.63
AT2G43150		-0.486127	-0.0229815	-0.0451857	0.554294	3.76673e-05	10.8405	6.8e-07	115.579	100.471	94.7602	234.057	145.402	167.228	4582.03	5195.98	4900.85	3029.98	3111.23	2986.43	132.517	158.81	119.146	234.643	236.315	4749.1	4570.3	4868.81	3674.82	3364.6	3699.25	115.579	100.471	94.76	234.057	145.402	167.228	4582.03	5195.98	4900.85	3029.98	3111.23	2986.43	132.517	158.81	119.146	234.643	236.315	4749.1
AT3G23450		0.443072	-0.86042	0.549593	-0.132246	3.84044e-05	3.66494	6.94e-07	22.5606	26.0315	21.3789	13.9071	12.467	9.54229	2.07149	2.7193	1.17669	2.46104	2.02235	2.19953	19.9861	22.4875	30.8881	15.9972	18.534	1.62396	3.40052	2.43801	3.15626	2.28925	2.09491	22.561	26.031	21.379	13.907	12.467	9.542	2.071	2.719	1.177	2.461	2.022	2.2	19.986	22.488	30.888	15.997	18.534	1.624
AT5G50800	SWEET13	-1.10865	1.39917	-0.96398	0.673456	3.94188e-05	2.93613	7.15e-07	0.923005	1.14313	2.95643	8.34743	12.991	16.6694	4.15686	10.3378	12.0681	2.51835	3.12602	5.54671	1.04057	2.15149	2.24117	6.68152	6.52882	4.42279	7.2945	9.20537	2.80089	4.30852	7.07974	0.923	1.143	2.956	8.347	12.991	16.669	4.157	10.338	12.068	2.518	3.126	5.547	1.041	2.151	2.241	6.682	6.529	4.423
AT3G13432		-1.78941	3.71003	-1.78941	-0.131202	4.19928e-05	5.13356	7.64e-07	0	0	0	6.44855	2.29927	6.44743	74.1807	109.545	98.9858	32.4382	45.4468	48.0926	0	0	0	0.428117	0	83.5914	102.686	83.652	37.945	36.6837	63.8651	0	0	0	6.449	2.299	6.447	74.181	109.545	98.986	32.438	45.447	48.093	0	0	0	0.428	0	83.591
AT5G57785		-0.789305	1.02029	-0.514476	0.283489	4.42178e-05	7.69708	8.06e-07	89.911	72.9126	74.7954	311.294	379.681	368.997	200.063	435.541	436.791	77.4984	135.303	208.48	88.615	112.82	77.9577	238.318	130.204	173.147	367.119	437.765	117.921	162.143	195.039	89.911	72.913	74.795	311.294	379.681	368.997	200.063	435.541	436.791	77.498	135.303	208.48	88.615	112.82	77.958	238.318	130.204	173.147
AT1G26420	FOX5	-1.03351	2.48034	-1.25988	-0.186958	4.48487e-05	2.51152	8.19e-07	0.537175	0.491828	0.232016	10.1407	5.29498	6.49709	2.8788	5.50767	6.00767	4.52672	5.34446	3.48484	0.242695	0.510775	0.257838	1.10012	0.72891	6.47098	5.09249	7.35548	6.29947	4.34005	5.83105	0.537	0.492	0.232	10.141	5.295	6.497	2.879	5.508	6.008	4.527	5.344	3.485	0.243	0.511	0.258	1.1	0.729	6.471
AT2G32030		-0.507669	1.46535	-0.775125	-0.182558	4.56828e-05	3.2176	8.37e-07	1.00933	5.35194	1.99564	19.2968	17.6808	5.83053	9.96263	9.62655	9.20916	9.25179	8.36643	9.30905	0.634344	2.58215	3.49838	1.66078	6.10227	9.85558	7.60035	8.25959	8.23045	8.90674	10.0421	1.009	5.352	1.996	19.297	17.681	5.831	9.963	9.627	9.209	9.252	8.366	9.309	0.634	2.582	3.498	1.661	6.102	9.856
at4g134		0.194233	-0.7701	0.266594	0.309274	4.69841e-05	6.42161	8.64e-07	131.729	192.639	151.648	131.69	85.5564	94.6145	0.866822	0.475681	0.950572	0.414297	0	0	147.338	170.44	170.146	173.318	207.247	1.37368	0.829766	0.839577	0.452219	0.56589	0	131.729	192.639	151.648	131.69	85.556	94.614	0.867	0.476	0.951	0.414	0	0	147.338	170.44	170.146	173.318	207.247	1.374
AT4G08867		-1.51234	4.53703	-1.51234	-1.51234	4.81213e-05	1.55752	8.86e-07	0	0	0	6.42479	7.49727	8.46061	0	0	0	0	0.0957815	0.262908	0	0	0	0	0	0	0	0	0.270512	0.214343	0.116181	0	0	0	6.425	7.497	8.461	0	0	0	0	0.096	0.263	0	0	0	0	0	0
AT5G33370		0.218234	-1.1	0.344192	0.537575	4.91575e-05	3.33938	9.06e-07	16.2179	19.7312	16.7313	9.38801	9.75796	7.56669	0.0540359	0	0	0.0181699	0	0	19.0184	16.7099	20.2627	13.9959	34.4797	0	0.017004	0	0	0	0	16.218	19.731	16.731	9.388	9.758	7.567	0.054	0	0	0.018	0	0	19.018	16.71	20.263	13.996	34.48	0
AT1G29430	SAUR62	0.60511	-0.621352	0.419568	-0.403326	5.02518e-05	5.08334	9.28e-07	56.1052	91.5251	94.956	37.2486	48.0243	46.8431	0.0875468	0	0.105343	0.0912222	0.277458	0.0846692	55.026	74.9454	77.8216	31.9944	56.8899	0.0942158	0	0	0.174469	0.207385	0.112286	56.105	91.525	94.956	37.249	48.024	46.843	0.088	0	0.105	0.091	0.277	0.085	55.026	74.945	77.822	31.994	56.89	0.094
AT2G03730	ACR5	0.327461	-0.779016	0.50318	-0.0516259	5.25672e-05	5.06617	9.73e-07	25.4205	35.1004	28.4454	16.8723	15.115	20.4884	37.7337	42.7081	42.8123	27.3017	31.9805	34.4998	29.276	32.9722	35.6295	19.0937	31.2655	47.7716	40.7291	43.5371	30.1381	37.5296	30.9636	25.42	35.1	28.445	16.872	15.115	20.488	37.734	42.708	42.812	27.302	31.98	34.5	29.276	32.972	35.63	19.094	31.266	47.772
AT5G45630		-0.565016	1.91552	-0.704572	-0.645927	5.26857e-05	2.44917	9.76e-07	0.183168	1.57514	2.258	9.38796	10.2341	10.5117	5.22899	5.55138	2.44492	1.79713	1.81071	2.99697	0.330547	1.35414	1.84075	0.974658	1.81203	2.99904	2.94291	2.53092	2.42515	6.09809	5.54459	0.183	1.575	2.258	9.388	10.234	10.512	5.229	5.551	2.445	1.797	1.811	2.997	0.331	1.354	1.841	0.975	1.812	2.999
AT4G37295		-0.510883	1.76207	-0.202782	-1.0484	5.26857e-05	3.32806	9.78e-07	2.59429	1.31246	1.44555	3.89452	8.86857	21.5136	15.3154	18.9765	14.8409	14.0255	8.67995	13.968	2.07678	3.07293	1.36416	1.56206	1.09283	14.4621	13.9677	15.435	5.74826	2.44247	6.62263	2.594	1.312	1.446	3.895	8.869	21.514	15.315	18.977	14.841	14.026	8.68	13.968	2.077	3.073	1.364	1.562	1.093	14.462
AT2G25770		-1.6217	2.23454	-0.518799	-0.0940461	5.28138e-05	1.85645	9.82e-07	0.336875	0.474248	0.258715	9.22105	11.6808	3.46977	0.668082	0.474022	0.65086	1.62585	1.39938	0.93654	1.72936	0.326867	0.482063	1.67661	0.9697	0.130434	0.107186	0.54691	0.670842	0.873609	0.545329	0.337	0.474	0.259	9.221	11.681	3.47	0.668	0.474	0.651	1.626	1.399	0.937	1.729	0.327	0.482	1.677	0.97	0.13
AT1G13990		-0.756381	0.821616	-0.352216	0.286981	5.53385e-05	4.35335	1.03064e-06	10.0312	6.68012	4.93153	33.4055	21.6005	28.0075	20.7807	22.9975	22.0087	18.901	20.2974	19.018	12.7751	9.06277	6.13043	22.2032	10.8699	25.4617	22.333	22.3954	26.5309	26.8371	24.868	10.031	6.68	4.932	33.406	21.601	28.007	20.781	22.998	22.009	18.901	20.297	19.018	12.775	9.063	6.13	22.203	10.87	25.462
AT3G46900	COPT2	1.62632	-0.414763	0.403096	-1.61466	5.81811e-05	5.08462	1.08698e-06	4.10776	18.2264	23.402	3.46327	4.53906	5.93847	2.4473	20.1129	12.9883	84.3652	95.482	108.554	3.41423	6.87264	8.6706	0.936093	2.46103	52.2256	33.8373	25.282	96.0431	78.3664	100.011	4.108	18.226	23.402	3.463	4.539	5.938	2.447	20.113	12.988	84.365	95.482	108.554	3.414	6.873	8.671	0.936	2.461	52.226
AT3G05175		-1.33056	3.99168	-1.33056	-1.33056	5.81811e-05	1.35757	1.08715e-06	0	0	0	5.59616	4.65109	3.14761	0	0	0	0	0	0	0	0	0	0	0	0	0	0	0	0.503571	0.527301	0	0	0	5.596	4.651	3.148	0	0	0	0	0	0	0	0	0	0	0	0
AT4G19830	FKBP17-1	0.373088	-0.726784	0.379248	-0.0255521	5.83323e-05	4.20546	1.09176e-06	29.0721	34.6926	36.5516	20.0101	22.1861	17.2562	4.78716	4.30624	5.55528	4.44122	4.02853	4.0308	27.6998	34.5651	35.8188	26.836	29.1785	4.75494	5.16624	4.35422	3.43307	4.79486	3.45543	29.072	34.693	36.552	20.01	22.186	17.256	4.787	4.306	5.555	4.441	4.029	4.031	27.7	34.565	35.819	26.836	29.179	4.755
AT2G05710	ACO3	0.254787	-0.881965	0.309559	0.317619	5.87086e-05	6.03442	1.10241e-06	25.0008	30.6794	39.5486	21.6958	18.1225	15.1974	117.255	121.32	120.207	95.1789	92.9827	92.189	25.8779	32.3285	38.0926	32.6682	40.6335	104.503	109.611	107.208	90.308	93.0361	93.6799	25.001	30.679	39.549	21.696	18.123	15.197	117.255	121.32	120.207	95.179	92.983	92.189	25.878	32.329	38.093	32.668	40.634	104.503
AT1G47960	C/VIF1	-0.787986	0.799451	-0.650785	0.639321	6.10443e-05	3.8388	1.14814e-06	6.03072	4.61971	5.81741	24.3196	21.0613	18.3642	10.1639	13.1568	12.0015	18.6452	17.1534	12.2312	6.21222	6.72126	4.72481	19.7036	13.2606	10.3158	11.4343	9.76031	14.1567	14.9285	16.4314	6.031	4.62	5.817	24.32	21.061	18.364	10.164	13.157	12.001	18.645	17.153	12.231	6.212	6.721	4.725	19.704	13.261	10.316
AT1G23205		0.182054	1.51466	-0.712289	-0.984426	6.23453e-05	3.81327	1.17452e-06	2.85666	7.67273	21.9574	8.94639	38.4914	57.1643	7.48698	10.8323	13.2856	10.0693	7.57536	5.51208	1.66771	3.70047	11.5167	2.55489	8.00977	10.7194	11.3963	14.9736	8.32496	8.85586	8.80636	2.857	7.673	21.957	8.946	38.491	57.164	7.487	10.832	13.286	10.069	7.575	5.512	1.668	3.7	11.517	2.555	8.01	10.719
AT1G03020	GRXS1	1.3129	2.20416	0.965988	-4.48305	6.8466e-05	2.2132	1.29403e-06	3.02831	5.87705	5.79039	5.81976	11.7141	17.4837	0	0	0	0.225919	0.685534	0.208525	3.2017	3.02792	4.96792	0	0	0	0.167045	0.161815	0	0	0	3.028	5.877	5.79	5.82	11.714	17.484	0	0	0	0.226	0.686	0.209	3.202	3.028	4.968	0	0	0
AT4G08850	MIK2	-0.583676	0.793717	-0.116939	-0.0931025	6.86042e-05	4.95502	1.29875e-06	11.2044	25.3677	12.2505	61.3563	58.5491	42.5047	24.9982	29.9125	29.119	25.6705	30.1622	29.3233	9.66246	29.3163	26.7829	19.5484	31.1204	33.1237	31.5165	29.4287	28.9477	25.9325	32.8183	11.204	25.368	12.25	61.356	58.549	42.505	24.998	29.913	29.119	25.671	30.162	29.323	9.662	29.316	26.783	19.548	31.12	33.124
AT1G08550	VDE1	0.262315	-0.775242	0.399374	0.113553	7.22028e-05	4.08553	1.36909e-06	36.3059	28.5127	26.7714	20.5376	17.3842	18.7532	2.71594	2.08216	1.92999	2.61219	2.13507	1.53509	38.4726	27.4991	32.1103	37.2962	23.5494	2.8602	1.94416	1.6777	2.42845	2.08061	2.07419	36.306	28.513	26.771	20.538	17.384	18.753	2.716	2.082	1.93	2.612	2.135	1.535	38.473	27.499	32.11	37.296	23.549	2.86
AT3G10450	SCPL7	-0.715776	1.27387	-0.667092	0.108996	7.25057e-05	2.71599	1.37706e-06	2.53603	2.49878	4.29543	12.9351	14.9195	20.3789	1.90024	2.42083	2.36975	2.0297	2.59854	2.38963	2.35656	3.42494	3.62288	5.82189	6.50643	1.9238	1.92787	3.0542	2.52583	2.65067	2.70186	2.536	2.499	4.295	12.935	14.92	20.379	1.9	2.421	2.37	2.03	2.599	2.39	2.357	3.425	3.623	5.822	6.506	1.924
AT4G24350		0.230085	-0.793972	0.629499	-0.0656124	7.43722e-05	3.97658	1.41479e-06	23.0405	30.3401	23.3165	14.3352	17.4475	16.1098	1.61206	1.16038	0.825359	3.97253	1.22862	0.909172	23.1698	38.3692	36.9974	17.3743	28.6309	7.09195	2.88121	4.65512	6.99524	3.55094	3.78085	23.04	30.34	23.316	14.335	17.448	16.11	1.612	1.16	0.825	3.973	1.229	0.909	23.17	38.369	36.997	17.374	28.631	7.092
AT1G06283		-0.0345223	-0.64271	0.596476	0.0807567	7.44766e-05	5.66469	1.41906e-06	64.5616	57.4066	47.0169	49.0748	48.2104	43.7989	29.4792	19.3556	21.9837	37.5445	34.034	36.2871	74.8011	69.4857	110.344	63.7364	71.061	21.3535	33.4231	51.9319	31.3081	34.0046	25.8936	64.562	57.407	47.017	49.075	48.21	43.799	29.479	19.356	21.984	37.545	34.034	36.287	74.801	69.486	110.344	63.736	71.061	21.353
AT1G63840		-0.25825	1.05329	-0.620974	-0.174061	7.51452e-05	5.96546	1.4341e-06	6.00529	7.02362	11.7254	19.7676	23.3188	35.699	127.23	139.469	116.834	99.5732	96.5166	92.7146	5.5051	5.73247	7.44702	7.63351	11.7116	138.003	108.567	106.003	114.58	135.078	117.077	6.005	7.024	11.725	19.768	23.319	35.699	127.23	139.469	116.834	99.573	96.517	92.715	5.505	5.732	7.447	7.634	11.712	138.003
AT2G05380	GRP3S	-0.792026	1.34	-0.886882	0.338908	7.51694e-05	7.5149	1.43687e-06	245.132	92.8252	68.6661	872.142	495.385	892.621	2.92556	3.29713	1.78804	7.14537	6.25505	7.68668	215.425	97.231	57.9959	511.885	141.268	1.90056	1.52352	1.039	4.90311	4.60941	2.82267	245.132	92.825	68.666	872.142	495.385	892.621	2.926	3.297	1.788	7.145	6.255	7.687	215.425	97.231	57.996	511.885	141.268	1.901
AT1G23040		-0.494462	0.705549	-0.519615	0.308528	7.93905e-05	5.92984	1.5273e-06	13.2716	12.9989	18.3928	37.5341	43.3235	50.2952	81.0753	121.855	110.499	75.0676	88.8206	88.4504	15.6944	15.0589	11.9799	19.8914	37.6458	90.4833	90.8366	90.2616	117.062	110.855	119.369	13.272	12.999	18.393	37.534	43.324	50.295	81.075	121.855	110.499	75.068	88.821	88.45	15.694	15.059	11.98	19.891	37.646	90.483
AT5G22520		-0.795255	1.81765	-0.7213	-0.301096	8.28469e-05	2.84882	1.59634e-06	2.03504	6.04748	1.94016	45.5043	25.6558	9.186	0.190442	0.430332	0.465591	1.2113	0.407988	0.558306	0.410112	6.89221	2.97442	3.11086	7.39078	0.414093	0.897412	1.60159	1.69237	1.78123	0.983101	2.035	6.047	1.94	45.504	25.656	9.186	0.19	0.43	0.466	1.211	0.408	0.558	0.41	6.892	2.974	3.111	7.391	0.414
AT5G63180		0.637543	-1.0027	0.386194	-0.0210393	8.30731e-05	3.97679	1.60325e-06	29.0691	37.1077	46.6874	10.7845	16.2937	18.8388	0	0	0	0	0	0	26.4976	30.7852	35.0045	19.9241	32.7037	0.031223	0.0415923	0.0290754	0.0297891	0	0	29.069	37.108	46.687	10.785	16.294	18.839	0	0	0	0	0	0	26.498	30.785	35.005	19.924	32.704	0.031
AT1G66160	PUB20	-0.593206	1.18305	-0.181969	-0.407872	9.21184e-05	3.16808	1.78064e-06	3.67115	5.0299	4.14685	23.2911	23.8464	9.76977	5.22797	5.67071	6.77104	5.82615	5.55912	6.37941	4.52611	5.93974	6.25455	4.17128	6.61873	5.38582	4.60189	6.60389	4.89939	5.21238	5.30867	3.671	5.03	4.147	23.291	23.846	9.77	5.228	5.671	6.771	5.826	5.559	6.379	4.526	5.94	6.255	4.171	6.619	5.386
AT5G12470	RER4	0.43323	-0.639379	0.32179	-0.115641	9.21979e-05	6.36645	1.78501e-06	80.259	113.047	126.047	58.3217	66.7996	68.4109	75.731	75.7378	78.32	67.229	69.4419	66.125	69.1782	105.332	113.144	60.8297	100.091	71.0726	69.0579	66.4826	62.9391	66.6506	72.5192	80.259	113.047	126.047	58.322	66.8	68.411	75.731	75.738	78.32	67.229	69.442	66.125	69.178	105.332	113.144	60.83	100.091	71.073
AT5G17220	GSTF12	-0.945475	0.178587	-0.178032	0.944919	9.52622e-05	3.33869	1.84725e-06	2.01956	5.89565	11.9412	7.73255	18.6293	29.1822	1.40227	3.85117	4.36395	0.198376	0.891123	1.08625	1.62572	13.3394	18.1181	4.87096	49.8875	1.08553	3.98027	3.70948	0.354558	0.991131	1.50029	2.02	5.896	11.941	7.733	18.629	29.182	1.402	3.851	4.364	0.198	0.891	1.086	1.626	13.339	18.118	4.871	49.888	1.086
AT1G13520		-1.83421	2.93616	-1.16987	0.0679178	9.65592e-05	3.71737	1.87537e-06	0.158674	0.0788117	0	6.16756	4.54492	6.57384	10.1268	20.375	21.8075	14.8921	19.488	16.9755	0.325603	0.152708	0.0415642	0.469397	0.728077	19.3635	19.1125	25.097	22.8478	26.2055	36.2911	0.159	0.079	0	6.168	4.545	6.574	10.127	20.375	21.807	14.892	19.488	16.976	0.326	0.153	0.042	0.469	0.728	19.363
AT3G50350		0.366736	-1.43058	0.447399	0.616443	0.00010565	5.4716	2.0584e-06	13.9481	14.0232	11.6061	5.68849	4.79478	3.78183	84.9278	122.505	100.437	58.1243	62.16	58.3603	16.6326	13.3937	10.7461	12.5362	22.1635	82.6596	94.4023	80.5798	53.8984	59.666	62.6053	13.948	14.023	11.606	5.688	4.795	3.782	84.928	122.505	100.437	58.124	62.16	58.36	16.633	13.394	10.746	12.536	22.164	82.66
AT5G22060	ATJ2	-0.291305	0.745784	-0.263639	-0.19084	0.000107176	5.72891	2.09144e-06	15.0917	21.9588	28.4422	47.8564	54.9074	68.8701	69.3924	65.9563	73.6891	72.7364	79.2155	84.6931	13.8803	23.747	27.3549	18.3974	33.3575	60.7006	70.5413	73.5056	66.916	78.4457	86.7837	15.092	21.959	28.442	47.856	54.907	68.87	69.392	65.956	73.689	72.736	79.215	84.693	13.88	23.747	27.355	18.397	33.358	60.701
AT2G22820		-1.76427	1.92575	-1.41962	1.25814	0.000109593	4.25877	2.14196e-06	0	0.231904	1.01864	4.47513	5.96988	14.2024	23.0673	30.9865	25.8949	26.3095	29.7684	34.7828	0	1.61657	0	3.2679	5.6318	24.7304	33.7256	42.9474	32.2456	51.7497	27.3894	0	0.232	1.019	4.475	5.97	14.202	23.067	30.987	25.895	26.31	29.768	34.783	0	1.617	0	3.268	5.632	24.73
AT3G02540	RAD23C	0.242044	-0.751245	0.369336	0.139864	0.000110376	5.22992	2.16066e-06	52.391	42.4081	32.0593	31.956	26.7481	22.3041	34.1426	31.7698	32.3984	30.2406	29.0134	30.4773	59.7557	38.9793	36.2594	51.3115	35.7287	33.7802	33.1629	33.6461	30.8284	32.2158	29.5973	52.391	42.408	32.059	31.956	26.748	22.304	34.143	31.77	32.398	30.241	29.013	30.477	59.756	38.979	36.259	51.312	35.729	33.78
AT3G54400		-0.0988901	0.770258	-0.278723	-0.392645	0.000112256	5.03589	2.20089e-06	18.4649	18.8828	20.1319	52.8582	53.1102	28.1041	45.5088	36.1896	40.8047	46.8029	46.3493	48.9014	12.8962	18.5516	17.9143	17.1575	17.3525	30.4617	32.8355	33.2237	32.144	31.6728	32.5259	18.465	18.883	20.132	52.858	53.11	28.104	45.509	36.19	40.805	46.803	46.349	48.901	12.896	18.552	17.914	17.158	17.353	30.462
AT5G05340	PER52	-1.59906	3.32629	-1.3839	-0.343329	0.000117489	1.86965	2.30709e-06	0.0447245	0.0399248	0.0433678	8.41098	2.7447	3.89155	1.75592	1.17159	1.2384	3.95385	2.36193	0.751484	0.103181	0.0577191	0.0259781	0.118276	0.382485	1.26747	1.05297	1.80521	3.50926	2.38051	3.28953	0.045	0.04	0.043	8.411	2.745	3.892	1.756	1.172	1.238	3.954	2.362	0.751	0.103	0.058	0.026	0.118	0.382	1.267
AT5G44572		-0.601056	0.718546	-0.265965	0.148475	0.000122631	5.70361	2.41184e-06	71.5471	35.667	33.4146	159.674	130.692	156.213	27.2598	14.031	13.5434	13.0018	14.0851	12.4017	72.1996	60.2879	40.0017	96.3133	77.5039	20.1622	7.21868	9.29359	12.4288	6.92165	6.13445	71.547	35.667	33.415	159.674	130.692	156.213	27.26	14.031	13.543	13.002	14.085	12.402	72.2	60.288	40.002	96.313	77.504	20.162
AT5G48900		0.671131	-1.24969	0.479819	0.0987355	0.000124796	3.67177	2.45824e-06	21.0138	12.5074	13.3589	6.90604	4.30767	4.30944	15.1366	11.025	12.8308	9.80797	8.20228	8.00914	21.0359	10.081	8.8233	13.5063	9.65509	11.1102	10.5207	9.69261	9.39858	10.5216	9.37566	21.014	12.507	13.359	6.906	4.308	4.309	15.137	11.025	12.831	9.808	8.202	8.009	21.036	10.081	8.823	13.506	9.655	11.11
AT1G65481		-1.15844	2.36794	-1.99143	0.781923	0.000127181	4.87087	2.50912e-06	1.09199	0	0.353764	12.8739	5.0933	6.89916	30.5539	70.1887	56.5014	33.039	51.9723	62.4441	0.674905	0	0	3.94087	0.710227	42.6417	40.592	38.5815	58.6118	45.062	118.69	1.092	0	0.354	12.874	5.093	6.899	30.554	70.189	56.501	33.039	51.972	62.444	0.675	0	0	3.941	0.71	42.642
AT5G37260	RVE2	-0.0775159	1.34645	-0.746993	-0.52194	0.000129452	3.5637	2.55791e-06	1.85827	3.19457	8.10104	10.6828	12.141	22.7257	13.3492	14.1852	12.8096	13.864	14.7745	13.3001	1.56694	2.42895	3.9584	2.07036	4.99849	14.6353	11.2673	9.50401	12.9572	16.2319	14.5171	1.858	3.195	8.101	10.683	12.141	22.726	13.349	14.185	12.81	13.864	14.774	13.3	1.567	2.429	3.958	2.07	4.998	14.635
AT5G65870	PSK5	-1.08175	0.935557	-0.532239	0.678428	0.000129987	6.0137	2.57246e-06	12.3926	25.4837	36.6665	71.8196	121.57	192.458	61.947	67.1158	61.3565	52.84	52.5589	57.0518	10.9894	43.0853	51.9442	44.6774	141.971	47.9887	53.0678	63.6727	63.8724	48.3993	67.3274	12.393	25.484	36.666	71.82	121.57	192.458	61.947	67.116	61.356	52.84	52.559	57.052	10.989	43.085	51.944	44.677	141.971	47.989
AT4G13570	HTA4	0.227797	-1.78057	0.850354	0.70242	0.000130733	2.41758	2.59123e-06	8.12742	6.76121	5.40556	2.02769	1.40222	2.73923	0	0	0	0	0	0	14.8685	10.0649	5.62735	11.9004	8.95235	0	0	0	0	0	0	8.127	6.761	5.406	2.028	1.402	2.739	0	0	0	0	0	0	14.869	10.065	5.627	11.9	8.952	0
AT3G22275	JAZ13	0.446644	-2.12221	1.75547	-0.0799057	0.000135246	2.02975	2.68483e-06	0.139237	5.16941	5.81021	0	0.273995	1.83167	0.237245	0.133568	0.432428	0	0	0.115185	0.505689	8.49018	18.168	0.431468	5.20057	0.512714	0.292108	0.871507	0.117476	0.557349	0	0.139	5.169	5.81	0	0.274	1.832	0.237	0.134	0.432	0	0	0.115	0.506	8.49	18.168	0.431	5.201	0.513
AT1G79790		0.327204	-0.736536	0.387671	0.0216604	0.000137258	4.78578	2.729e-06	57.631	41.5973	34.2921	32.6802	24.9308	23.5605	12.879	10.0619	11.7749	11.9878	12.0211	12.5272	56.82	44.1655	34.5881	47.1929	32.3217	12.8835	10.2347	11.7106	10.2815	10.7635	11.2844	57.631	41.597	34.292	32.68	24.931	23.56	12.879	10.062	11.775	11.988	12.021	12.527	56.82	44.166	34.588	47.193	32.322	12.883
AT5G25610	RD22	0.36689	-1.07088	0.286188	0.417806	0.000137527	6.66992	2.73855e-06	134.189	236.288	242.791	73.7512	109.029	105.988	1.43503	1.40563	1.11789	1.28033	1.53229	1.77291	148.286	181.62	235.403	164.429	304.644	0.758443	1.17084	0.882934	1.39553	2.10337	1.44172	134.189	236.288	242.791	73.751	109.029	105.988	1.435	1.406	1.118	1.28	1.532	1.773	148.286	181.62	235.403	164.429	304.644	0.758
AT1G68190		0.332648	-1.34657	0.525296	0.488626	0.00013869	3.94505	2.76596e-06	42.1141	29.785	16.4776	15.98	11.2515	7.66224	0.317434	0.144711	0.109192	0.131895	0.270021	0.25092	48.3064	27.5845	22.6128	45.0502	27.4439	0.279604	0.176082	0.221013	0.247247	0.365896	0.263983	42.114	29.785	16.478	15.98	11.252	7.662	0.317	0.145	0.109	0.132	0.27	0.251	48.306	27.585	22.613	45.05	27.444	0.28
AT2G47240	LACS1	0.179059	-0.733215	0.141471	0.412685	0.000142237	4.27381	2.84108e-06	33.5333	32.8237	29.3252	23.6214	22.1439	18.8532	4.97048	5.99157	6.67406	2.93547	2.64517	2.17609	34.6231	28.4627	27.6652	36.8478	46.0693	6.24474	5.27341	5.28238	3.73586	3.56531	2.90627	33.533	32.824	29.325	23.621	22.144	18.853	4.97	5.992	6.674	2.935	2.645	2.176	34.623	28.463	27.665	36.848	46.069	6.245
AT1G32870	ANAC13	-0.518705	1.5901	-0.622124	-0.449269	0.000144885	3.0477	2.89841e-06	1.54341	1.73602	2.99981	12.6438	13.545	9.45915	7.06434	8.57131	9.17205	6.51755	8.03478	9.05023	1.22729	1.81784	2.6271	2.17306	2.69086	7.08516	8.04355	7.88828	7.05017	8.92472	10.069	1.543	1.736	3	12.644	13.545	9.459	7.064	8.571	9.172	6.518	8.035	9.05	1.227	1.818	2.627	2.173	2.691	7.085
AT4G38860		0.67834	-0.591448	0.176094	-0.262986	0.000148604	6.89769	2.97737e-06	316.795	218.009	328.5	168.602	111.9	175.206	8.80565	5.97973	1.67476	2.2849	2.09778	4.02185	250.668	151.732	191.268	179.538	151.062	8.52083	2.45713	2.39023	3.0946	2.97849	4.05379	316.795	218.009	328.5	168.602	111.9	175.206	8.806	5.98	1.675	2.285	2.098	4.022	250.668	151.732	191.268	179.538	151.062	8.521
AT3G56240	CCH	0.588354	-0.209398	0.396228	-0.775184	0.000149762	8.94551	3.00517e-06	469.625	441.771	369.579	339.63	318.585	280.594	790.239	1060.64	711.28	610.844	560.696	575.265	467.247	398.726	227.969	222.947	143.925	1026.08	677.336	614.792	516.755	434.745	503.097	469.625	441.771	369.579	339.63	318.585	280.594	790.239	1060.64	711.28	610.844	560.696	575.265	467.247	398.726	227.969	222.947	143.925	1026.08
AT5G39670	CML46	-0.705206	1.54107	-0.412185	-0.42368	0.000157908	2.78717	3.17347e-06	1.18921	2.00217	2.69819	13.0922	11.9279	11.8705	4.05063	4.54286	4.8963	3.4139	6.05538	3.43864	0.714911	3.23041	3.13895	1.36593	3.95077	6.1271	4.12146	5.9231	4.95303	4.40797	9.70245	1.189	2.002	2.698	13.092	11.928	11.87	4.051	4.543	4.896	3.414	6.055	3.439	0.715	3.23	3.139	1.366	3.951	6.127
AT5G40010	AATP1	-1.07615	3.70775	-1.46475	-1.16685	0.000159883	1.95675	3.21807e-06	0.0494352	0.044272	0.0240189	6.08759	3.38858	3.77246	1.97423	3.72585	3.68114	1.61724	1.15744	1.44027	0	0.0107856	0.0148105	0.0442051	0.0251434	2.88082	2.88689	3.74311	3.02965	2.70287	3.55658	0.049	0.044	0.024	6.088	3.389	3.772	1.974	3.726	3.681	1.617	1.157	1.44	0	0.011	0.015	0.044	0.025	2.881
AT4G16515	RGF6	0.257672	-0.708114	0.396438	0.0540048	0.000160843	5.25607	3.24232e-06	94.1357	66.2792	65.411	52.7258	46.9295	47.33	0	0	0	0	0	0	111.108	66.068	65.1389	72.4794	71.7623	0	0	0	0	0	0	94.136	66.279	65.411	52.726	46.93	47.33	0	0	0	0	0	0	111.108	66.068	65.139	72.479	71.762	0
ATCG00630	PSAJ	-0.235203	-1.15309	1.2212	0.167094	0.00016365	5.10853	3.30393e-06	39.9577	44.2669	42.1898	26.3279	24.6275	34.2048	2.13221	0	0	0.936308	0	0.506787	40.1324	72.507	223.845	80.782	42.6217	2.73888	0	2.65419	0	0	1.28145	39.958	44.267	42.19	26.328	24.628	34.205	2.132	0	0	0.936	0	0.507	40.132	72.507	223.845	80.782	42.622	2.739
AT2G30790	PSBP2	0.346812	-0.991574	0.355783	0.288979	0.000167594	3.67146	3.38869e-06	29.5182	20.9181	16.7704	12.5404	10.6858	10.4264	3.32142	2.27066	2.45043	1.37555	3.5393	2.53408	31.6056	20.1249	14.117	24.5937	22.9586	3.71717	0.876324	2.61452	3.17185	1.25404	1.6775	29.518	20.918	16.77	12.54	10.686	10.426	3.321	2.271	2.45	1.376	3.539	2.534	31.606	20.125	14.117	24.594	22.959	3.717
AT2G39870		-0.113602	0.718314	-0.131615	-0.473098	0.000169326	4.96113	3.42892e-06	34.2119	22.8948	18.5239	42.4625	65.7299	63.3788	29.2896	26.746	29.1131	34.0853	29.7824	24.7891	32.9218	20.3145	19.4872	23.5841	19.7785	25.3717	23.8821	22.6195	23.4884	24.3182	19.2841	34.212	22.895	18.524	42.463	65.73	63.379	29.29	26.746	29.113	34.085	29.782	24.789	32.922	20.315	19.487	23.584	19.779	25.372
AT4G33960		0.419104	-0.901609	0.426919	0.055585	0.000175841	6.6701	3.56625e-06	66.3722	104.237	78.7936	40.3706	56.3157	30.5304	178.173	179.434	158.234	139.821	143.565	155.961	63.3715	85.0504	95.8669	40.7055	102.227	146.02	138.127	160.804	67.8893	77.9526	61.7998	66.372	104.237	78.794	40.371	56.316	30.53	178.173	179.434	158.234	139.821	143.565	155.961	63.372	85.05	95.867	40.706	102.227	146.02
AT1G21910	ERF012	-0.30972	0.946032	-0.300908	-0.335403	0.000178872	5.50506	3.63319e-06	42.3287	60.3191	44.1151	103.201	217.229	126.087	8.3291	6.81963	7.96879	7.44485	10.128	9.50769	35.8824	46.2686	61.6127	30.2929	75.9768	6.20978	6.66333	6.47369	10.0189	11.8437	9.58286	42.329	60.319	44.115	103.201	217.229	126.087	8.329	6.82	7.969	7.445	10.128	9.508	35.882	46.269	61.613	30.293	75.977	6.21
AT5G02540		0.685903	-1.64996	0.721134	0.242928	0.000182672	2.62575	3.71598e-06	14.4186	9.07376	7.9392	3.25698	2.57817	1.82161	0.883979	0.956221	0.866227	0.788968	0.701163	0.96703	17.0142	7.19938	7.15309	7.33809	9.64161	0.879689	0.927596	0.484568	0.711452	0.855159	0.501953	14.419	9.074	7.939	3.257	2.578	1.822	0.884	0.956	0.866	0.789	0.701	0.967	17.014	7.199	7.153	7.338	9.642	0.88
AT2G37760	AKR4C8	-0.66872	1.00694	-0.471632	0.133416	0.000183667	4.77344	3.74186e-06	3.31427	3.90778	7.94028	19.0487	19.2144	24.2091	37.9948	37.4835	34.7875	43.9673	48.1058	42.6656	3.12341	4.71607	9.12129	7.01962	12.6056	39.6263	34.0176	37.1868	52.9141	51.4719	44.5985	3.314	3.908	7.94	19.049	19.214	24.209	37.995	37.484	34.787	43.967	48.106	42.666	3.123	4.716	9.121	7.02	12.606	39.626
AT5G47370	HAT2	0.37878	-0.653795	0.523456	-0.248441	0.000183851	4.91036	3.75126e-06	37.3637	35.8594	20.6027	21.4306	16.2294	20.61	30.3187	28.6587	25.0314	26.0961	26.7935	27.8934	44.5269	33.7314	22.8045	19.0745	25.6018	29.0399	30.6942	31.9235	29.4088	31.363	36.1015	37.364	35.859	20.603	21.431	16.229	20.61	30.319	28.659	25.031	26.096	26.793	27.893	44.527	33.731	22.805	19.075	25.602	29.04
AT1G01680	PUB54	0.0376654	2.35349	-1.26599	-1.12517	0.000186369	1.72162	3.80834e-06	0.911925	1.28464	0.977001	6.88332	4.60971	10.0063	0.54388	0.451915	0.265485	0.229103	0.328134	0.348155	0.110703	0.679708	0.305134	0.548748	0.38563	0.339489	0.891622	0.487338	0.299654	0.138478	0.611508	0.912	1.285	0.977	6.883	4.61	10.006	0.544	0.452	0.265	0.229	0.328	0.348	0.111	0.68	0.305	0.549	0.386	0.339
AT5G08240		-1.17095	1.60425	-0.899907	0.466606	0.000190119	4.68066	3.89082e-06	1.77316	1.24598	0.270925	15.0683	7.0597	8.5774	32.6732	41.4418	43.6199	41.7035	46.9484	40.0433	1.57697	1.42725	0.915129	4.55047	3.41027	49.7164	42.091	48.6086	49.1612	47.9584	54.9621	1.773	1.246	0.271	15.068	7.06	8.577	32.673	41.442	43.62	41.704	46.948	40.043	1.577	1.427	0.915	4.55	3.41	49.716
AT1G59590	ZCF37	-0.187331	0.852097	-0.26168	-0.403086	0.000199799	4.66268	4.09504e-06	6.50973	15.8998	13.4809	35.9562	26.6833	31.7259	31.134	35.125	36.2156	24.6184	22.4329	28.7913	7.69312	10.5514	14.9298	8.19566	14.5461	36.5821	30.1815	36.3527	25.1509	31.4784	32.5518	6.51	15.9	13.481	35.956	26.683	31.726	31.134	35.125	36.216	24.618	22.433	28.791	7.693	10.551	14.93	8.196	14.546	36.582
AT4G37150	MES9	-0.637427	1.52695	-0.584026	-0.305494	0.000200635	3.245	4.11833e-06	0.944434	2.26939	3.13752	6.03281	10.4629	20.9741	7.07594	12.0338	14.5488	9.21013	12.8066	17.1948	0.986499	2.80702	2.63291	1.20546	4.73561	6.09338	10.1335	12.6882	6.01364	6.82161	8.40784	0.944	2.269	3.138	6.033	10.463	20.974	7.076	12.034	14.549	9.21	12.807	17.195	0.986	2.807	2.633	1.205	4.736	6.093
AT3G62070		0.55053	-0.932412	0.67592	-0.294038	0.000200883	3.22644	4.1296e-06	13.3167	19.2504	15.3174	4.79393	5.42477	11.3887	3.90546	2.46102	2.15482	2.89813	2.30237	2.29995	17.3799	12.5131	20.9828	5.97164	13.5856	3.54373	2.06705	1.20417	2.13799	2.22145	1.94297	13.317	19.25	15.317	4.794	5.425	11.389	3.905	2.461	2.155	2.898	2.302	2.3	17.38	12.513	20.983	5.972	13.586	3.544
AT1G49000		-0.591016	1.91054	-1.05368	-0.265841	0.000209252	5.25697	4.30805e-06	2.34909	1.37377	0.30006	18.1226	7.31751	5.22338	21.5766	51.5444	54.4117	73.7255	97.1924	110.43	1.14754	0.999111	0.622939	2.49869	1.26403	63.5586	58.3233	63.0569	76.2241	102.169	100.743	2.349	1.374	0.3	18.123	7.318	5.223	21.577	51.544	54.412	73.726	97.192	110.43	1.148	0.999	0.623	2.499	1.264	63.559
AT5G46960	PMEI12	-1.39713	3.81223	-1.39713	-1.01796	0.000211871	1.62103	4.36847e-06	0	0	0	2.57777	5.05966	4.72339	0.560733	1.59995	1.46577	0.748684	0.762257	0.918157	0	0	0	0	0.0596808	0.421385	1.29547	1.73327	1.57899	1.41468	1.7266	0	0	0	2.578	5.06	4.723	0.561	1.6	1.466	0.749	0.762	0.918	0	0	0	0	0.06	0.421
AT3G05690	UNE8	-0.62276	-0.295775	-0.112346	1.03088	0.000215757	4.51853	4.45522e-06	6.0214	7.00774	8.85113	11.1175	13.416	10.5252	17.7756	26.6014	31.6896	29.4675	30.6634	25.3155	7.48404	10.7292	12.2418	21.8763	29.2664	26.72	28.0565	30.774	34.3336	39.6826	41.629	6.021	7.008	8.851	11.118	13.416	10.525	17.776	26.601	31.69	29.468	30.663	25.316	7.484	10.729	12.242	21.876	29.266	26.72
AT3G01830	CML40	-1.36262	1.82898	-0.840083	0.373721	0.000216119	2.04859	4.46933e-06	0.458232	0.880549	0.700958	11.1507	11.2651	4.12284	0.726774	1.89771	2.6177	0.671189	0.68114	0.936294	0.167652	2.44611	0.353338	0.738833	4.731	1.12918	1.52392	2.23875	0.403078	0.767196	0.724745	0.458	0.881	0.701	11.151	11.265	4.123	0.727	1.898	2.618	0.671	0.681	0.936	0.168	2.446	0.353	0.739	4.731	1.129
AT4G22880	LDOX	-0.883671	0.123078	-0.127446	0.88804	0.000223002	3.34374	4.62535e-06	1.27917	5.71437	15.4656	9.35494	20.9381	27.551	1.17637	2.14999	3.9746	0	0.0192872	0	1.78038	15.5003	19.8236	4.85853	52.1076	0.439378	2.85253	1.41817	0.019019	0.228685	0.0239985	1.279	5.714	15.466	9.355	20.938	27.551	1.176	2.15	3.975	0	0.019	0	1.78	15.5	19.824	4.859	52.108	0.439
AT3G57450		-0.430264	0.810037	-0.36193	-0.0178442	0.000223002	8.28985	4.62202e-06	174.725	231.991	189.823	764.047	587.013	451.345	306.53	383.934	396.165	240.742	282.527	245.297	148.988	251.319	208.091	158.102	426.915	320.611	290.617	305.196	225.552	270.152	281.998	174.725	231.991	189.823	764.047	587.013	451.345	306.53	383.934	396.165	240.742	282.527	245.297	148.988	251.319	208.091	158.102	426.915	320.611
AT2G01340	At17.1	0.327086	-1.06053	0.587312	0.14613	0.000224877	3.80068	4.67803e-06	15.2767	20.3248	12.8142	11.0366	6.8159	5.513	6.91944	6.95659	8.84319	10.2755	11.1338	8.62379	21.5049	20.1219	14.8783	16.473	14.9677	8.90828	7.58629	10.6867	12.1993	11.8988	12.7551	15.277	20.325	12.814	11.037	6.816	5.513	6.919	6.957	8.843	10.276	11.134	8.624	21.505	20.122	14.878	16.473	14.968	8.908
AT3G01600	anac044	-0.919963	2.75864	-1.12002	-0.718653	0.000224877	1.97416	4.67745e-06	0.336566	0.183822	0.29032	6.08398	7.17222	4.02431	2.37992	3.32258	3.21842	1.02112	1.30212	1.29551	0.224425	0.274906	0.153774	0.41422	0.302209	1.91844	2.80122	2.29966	1.42958	2.7638	3.62957	0.337	0.184	0.29	6.084	7.172	4.024	2.38	3.323	3.218	1.021	1.302	1.296	0.224	0.275	0.154	0.414	0.302	1.918
AT1G64860	SIGA	0.504904	-1.02123	0.453059	0.0632688	0.000226933	5.2818	4.72778e-06	50.0203	84.1495	101.32	23.9499	39.1501	40.9841	9.52173	11.3506	10.7516	5.33414	5.92866	5.92638	45.5507	74.537	100.949	43.6255	84.2654	9.43642	10.098	9.76456	5.68598	6.80015	6.47266	50.02	84.149	101.32	23.95	39.15	40.984	9.522	11.351	10.752	5.334	5.929	5.926	45.551	74.537	100.949	43.626	84.265	9.436
AT1G06475		-0.134272	1.17125	-0.625685	-0.41129	0.000230112	4.15429	4.80107e-06	5.1105	4.42382	7.35733	21.4259	15.5058	16.7723	23.6803	29.3093	25.4352	22.2476	16.1391	19.9505	5.55382	1.74386	4.3245	4.82837	5.40725	29.491	24.9372	24.9237	25.9624	18.1281	28.1463	5.11	4.424	7.357	21.426	15.506	16.772	23.68	29.309	25.435	22.248	16.139	19.951	5.554	1.744	4.325	4.828	5.407	29.491
AT3G03840		0.643555	-0.580304	0.388667	-0.451918	0.000231475	3.98774	4.83659e-06	23.7285	41.944	46.589	13.5585	23.5381	23.9963	0.260281	0	0	0	0	0.763403	31.2928	29.94	30.4529	16.2812	22.3669	0.851938	0.411171	0.198377	0	0.619887	0.339908	23.728	41.944	46.589	13.559	23.538	23.996	0.26	0	0	0	0	0.763	31.293	29.94	30.453	16.281	22.367	0.852
AT4G34590	BZIP11	-0.465544	0.901842	-0.594191	0.157893	0.000231747	4.9691	4.84939e-06	5.1752	7.37441	10.711	25.106	29.0929	22.8109	40.326	48.4538	57.6705	46.9834	58.2289	57.6687	4.94721	8.22533	7.51843	10.7201	15.7877	37.558	46.1075	39.7299	36.3777	46.3457	53.4409	5.175	7.374	10.711	25.106	29.093	22.811	40.326	48.454	57.67	46.983	58.229	57.669	4.947	8.225	7.518	10.72	15.788	37.558
AT4G37530	PER51	-0.839667	0.946231	-0.416635	0.310071	0.000246606	4.88697	5.16789e-06	7.26943	4.10529	3.63097	36.6253	18.741	11.4374	49.03	62.718	57.7019	31.2529	34.5315	35.3756	7.7999	7.23873	4.63602	14.9597	9.80829	53.0397	56.6584	54.89	37.0719	37.8968	37.0277	7.269	4.105	3.631	36.625	18.741	11.437	49.03	62.718	57.702	31.253	34.531	35.376	7.8	7.239	4.636	14.96	9.808	53.04
AT1G03430	AHP5	0.22724	-0.81302	0.308276	0.277505	0.000252107	4.80063	5.2909e-06	29.0179	28.5078	24.4767	22.3603	15.0386	13.2304	30.2464	26.3854	29.0517	31.9761	25.7547	28.7178	31.8788	27.1143	25.4711	33.5118	29.0503	31.3897	20.5478	20.6929	27.2594	25.5839	23.7691	29.018	28.508	24.477	22.36	15.039	13.23	30.246	26.385	29.052	31.976	25.755	28.718	31.879	27.114	25.471	33.512	29.05	31.39
AT1G54500		0.40403	-0.596021	0.267663	-0.0756731	0.000253813	6.63202	5.34228e-06	157.755	199.222	229.276	103.021	130.87	139.617	18.1346	17.5345	20.2613	9.35937	9.73427	10.2592	142.412	178.461	198.284	143.075	166.968	15.1514	14.5641	15.5037	9.24076	13.0396	9.2402	157.755	199.222	229.276	103.021	130.87	139.617	18.135	17.535	20.261	9.359	9.734	10.259	142.412	178.461	198.284	143.075	166.968	15.151
AT1G51890		-0.995755	2.74805	-1.17077	-0.581529	0.000270802	3.17148	5.7165e-06	0.460378	0.215505	0.0714055	7.75106	4.06687	5.19484	7.75865	11.4604	11.2332	12.5091	15.2637	13.7769	0.123409	0.393337	0.0977026	0.348898	0.450776	10.0265	10.4928	11.5546	14.3952	14.3633	17.8416	0.46	0.216	0.071	7.751	4.067	5.195	7.759	11.46	11.233	12.509	15.264	13.777	0.123	0.393	0.098	0.349	0.451	10.026
AT5G20230	BCB	-1.20296	1.18327	-0.555162	0.574853	0.000274693	7.48225	5.80705e-06	160.997	117.179	24.7354	1225.59	416.911	382.704	5.87083	5.17326	8.3837	5.95234	3.85865	3.21567	153.422	221.291	85.8318	508.142	256.541	8.18636	7.54853	12.1439	12.396	11.7815	7.65134	160.997	117.179	24.735	1225.59	416.911	382.704	5.871	5.173	8.384	5.952	3.859	3.216	153.422	221.291	85.832	508.142	256.541	8.186
AT5G13200		-0.733541	0.801782	-0.432805	0.364564	0.000274829	3.95262	5.81837e-06	6.31945	7.49697	5.45131	29.8458	21.1827	20.7836	11.2263	18.6093	17.3864	10.9618	11.7951	11.6642	6.17085	9.89299	7.1031	9.86228	20.7517	14.386	14.4075	16.8232	14.2518	14.806	17.0213	6.319	7.497	5.451	29.846	21.183	20.784	11.226	18.609	17.386	10.962	11.795	11.664	6.171	9.893	7.103	9.862	20.752	14.386
AT1G73805	SARD1	-0.819552	1.45405	-0.143856	-0.490642	0.000279394	2.26615	5.93215e-06	1.48014	3.96092	0.817483	18.5192	9.60633	11.7661	0.193865	0.291053	0.323262	0.529805	0.456985	0.451734	0.911577	6.62815	2.34906	1.94039	3.90244	0.414498	0.447586	0.359069	0.522757	0.340064	0.356034	1.48	3.961	0.817	18.519	9.606	11.766	0.194	0.291	0.323	0.53	0.457	0.452	0.912	6.628	2.349	1.94	3.902	0.414
AT1G35710		-0.759447	0.965957	-0.23042	0.0239092	0.000294045	2.92617	6.26127e-06	3.52923	7.65724	4.0593	27.0886	16.6925	21.2467	0.81031	0.878778	0.959472	0.856832	0.969583	1.03116	2.70869	11.3358	7.48921	9.06137	10.4133	0.624172	0.554583	0.505077	0.527791	0.527154	0.68216	3.529	7.657	4.059	27.089	16.693	21.247	0.81	0.879	0.959	0.857	0.97	1.031	2.709	11.336	7.489	9.061	10.413	0.624
AT3G56891	HIPP45	-1.15069	3.04158	-1.07578	-0.815118	0.000294539	2.59069	6.28083e-06	0.136484	0	0.26202	4.96921	4.55499	5.69216	5.71614	4.79745	4.46545	7.27967	6.76067	10.7821	0.187674	0.16536	0.0695983	0.226178	0.196284	6.13823	6.1218	5.91361	6.84891	7.36521	8.67239	0.136	0	0.262	4.969	4.555	5.692	5.716	4.797	4.465	7.28	6.761	10.782	0.188	0.165	0.07	0.226	0.196	6.138
AT5G24155		0.188866	1.00557	-0.116522	-1.07791	0.000304482	3.65493	6.5022e-06	1.83926	15.0469	38.4827	12.4713	49.6848	62.3027	0	0	0	0	0	0	3.05571	12.0098	28.4795	1.17775	15.6832	0	0	0	0	0	0	1.839	15.047	38.483	12.471	49.685	62.303	0	0	0	0	0	0	3.056	12.01	28.48	1.178	15.683	0
AT5G16030		0.410453	-1.0304	0.493769	0.126176	0.000313757	6.44254	6.70988e-06	241.569	170.083	122.337	92.338	84.2055	73.3571	2.08548	2.30915	2.4623	1.24743	1.37653	1.85357	276.582	144.55	130.976	213.102	109.56	2.06549	2.01908	2.20619	1.3568	1.82037	1.71237	241.569	170.083	122.337	92.338	84.206	73.357	2.085	2.309	2.462	1.247	1.377	1.854	276.582	144.55	130.976	213.102	109.56	2.065
AT4G27300	SD11	-0.0447507	-0.832179	0.537709	0.33922	0.000315081	3.49362	6.74787e-06	13.8367	19.1338	16.922	13.4821	12.6773	10.528	0.0626239	0.199902	0.0971852	0.118723	0.164676	0.0600519	16.3401	28.6664	27.8583	16.5632	31.4623	0.111499	0.240933	0.197441	0.0640515	0.0600298	0.0626389	13.837	19.134	16.922	13.482	12.677	10.528	0.063	0.2	0.097	0.119	0.165	0.06	16.34	28.666	27.858	16.563	31.462	0.111
AT5G05295		-0.610957	0.583888	2.94972	-2.92265	0.000323834	1.95637	6.94526e-06	0	0	1.06844	1.44413	1.32012	0.794949	3.8866	0	1.16763	0	2.50936	2.93858	4.17801	2.01779	8.91083	0	0	0	9.13492	6.06398	0	0	0	0	0	1.068	1.444	1.32	0.795	3.887	0	1.168	0	2.509	2.939	4.178	2.018	8.911	0	0	0
AT5G06320	NHL3	-0.681172	0.804244	-0.372217	0.249144	0.000356163	7.14393	7.68233e-06	64.4708	129.205	76.1601	372.641	300.424	295.413	70.387	81.8139	67.2514	70.0491	80.3618	75.0811	63.6918	138.033	123.85	101.786	278.161	95.3205	81.4446	72.9312	131.648	147.92	189.698	64.471	129.205	76.16	372.641	300.424	295.413	70.387	81.814	67.251	70.049	80.362	75.081	63.692	138.033	123.85	101.786	278.161	95.32
AT2G20260	PSAE2	0.264218	-0.800095	0.375416	0.160461	0.000370914	9.63144	8.01189e-06	1775.88	1349.17	1107.17	1025.55	875.427	675.011	43.5576	30.7546	28.9696	22.5949	24.6591	23.7805	1926.94	1419.94	1107.94	1766.24	1132.78	37.333	30.0654	29.4973	31.3538	33.9813	18.5088	1775.88	1349.17	1107.17	1025.55	875.427	675.011	43.558	30.755	28.97	22.595	24.659	23.781	1926.94	1419.94	1107.94	1766.24	1132.78	37.333
AT4G26530	FBA5	0.609853	-0.971921	0.610718	-0.248651	0.000371641	7.66268	8.03899e-06	235.861	453.786	642.297	157.397	219.901	190.654	0.0370733	0	0	0	0	0.0177922	290.734	436.707	570.362	228.082	314.646	0	0	0.0548679	0	0	0.0238239	235.861	453.786	642.297	157.397	219.901	190.654	0.037	0	0	0	0	0.018	290.734	436.707	570.362	228.082	314.646	0
AT5G62350		0.241146	-1.13721	0.429596	0.466464	0.000375544	6.8901	8.13495e-06	157.096	106.024	70.7919	79.0665	46.68	37.6375	147.682	158.408	167.519	163.292	153.455	134.811	174.418	115.055	81.367	213.839	73.5887	110.419	123.294	116.113	83.9295	80.4768	85.2681	157.096	106.024	70.792	79.067	46.68	37.637	147.682	158.408	167.519	163.292	153.455	134.811	174.418	115.055	81.367	213.839	73.589	110.419
AT4G14365	XBAT34	-1.15271	1.28497	-0.377833	0.245575	0.000377334	4.10804	8.18529e-06	7.21289	15.6108	4.79704	101.111	56.9372	35.4088	1.4613	2.06039	1.87084	1.33335	1.92189	1.41918	3.19469	30.3996	12.4683	22.2204	31.8953	1.35812	2.38378	1.72091	2.37545	2.3239	4.22601	7.213	15.611	4.797	101.111	56.937	35.409	1.461	2.06	1.871	1.333	1.922	1.419	3.195	30.4	12.468	22.22	31.895	1.358
AT3G09270	GSTU8	-0.762858	1.79321	-0.961795	-0.0685532	0.00038912	6.81191	8.45291e-06	1.48027	1.38321	0.903132	10.6549	7.69311	11.5588	231.139	313.486	286.956	218.453	245.877	273.768	1.00388	1.08018	1.07675	1.61032	3.00213	213.302	225.801	293.032	196.712	187.41	194.885	1.48	1.383	0.903	10.655	7.693	11.559	231.139	313.486	286.956	218.453	245.877	273.768	1.004	1.08	1.077	1.61	3.002	213.302
AT1G09750	AED3	0.507857	-1.18389	0.398072	0.277964	0.00039732	5.06067	8.64322e-06	100.509	51.2676	40.2362	33.9482	26.2588	15.0536	19.0749	11.5057	11.4252	4.80851	4.52317	3.64702	84.8831	46.8273	41.4482	78.7534	41.4737	13.7683	10.8259	8.28844	12.6145	12.4455	7.57128	100.509	51.268	40.236	33.948	26.259	15.054	19.075	11.506	11.425	4.809	4.523	3.647	84.883	46.827	41.448	78.753	41.474	13.768
AT4G00530		0.200463	-0.508506	0.640783	-0.33274	0.00040033	4.89108	8.72098e-06	23.7547	25.0515	22.3052	21.2423	14.7153	19.3423	27.3762	24.1288	30.2723	35.3871	34.3079	32.7711	35.5346	27.497	31.0099	20.1215	16.0202	42.0292	29.3388	35.2219	38.4077	34.9369	28.3845	23.755	25.051	22.305	21.242	14.715	19.342	27.376	24.129	30.272	35.387	34.308	32.771	35.535	27.497	31.01	20.122	16.02	42.029
AT4G20000		-1.14645	2.64513	-1.47245	-0.0262379	0.000403277	3.53907	8.79755e-06	0.353599	0.313379	0.0426485	5.69714	6.50544	4.73001	13.5942	22.7735	27.5121	11.6953	12.7854	14.6058	0.0812956	0.368645	0.0481311	0.718072	0.651417	18.076	24.4356	25.5717	14.2762	12.0576	16.9807	0.354	0.313	0.043	5.697	6.505	4.73	13.594	22.774	27.512	11.695	12.785	14.606	0.081	0.369	0.048	0.718	0.651	18.076
AT5G54530		0.37322	-1.1501	0.418835	0.358048	0.000428027	3.61525	9.35062e-06	22.3184	13.5184	10.7709	7.46321	6.82232	6.14998	7.32368	6.34703	5.69486	6.47692	3.4975	2.901	22.4572	13.8743	10.5103	15.7376	18.2378	12.7838	6.93426	7.40859	9.30917	12.1985	8.55361	22.318	13.518	10.771	7.463	6.822	6.15	7.324	6.347	5.695	6.477	3.497	2.901	22.457	13.874	10.51	15.738	18.238	12.784
AT2G28210	ATACA2	0.220138	-1.15665	0.318254	0.618261	0.000428481	4.05565	9.37367e-06	17.7903	20.2296	19.3199	5.99625	11.3215	10.6002	12.5276	10.1091	6.64471	18.1833	14.0136	8.31129	21.2837	20.5484	17.9695	14.1834	41.5174	12.5295	8.80178	10.648	12.7512	13.064	8.84905	17.79	20.23	19.32	5.996	11.322	10.6	12.528	10.109	6.645	18.183	14.014	8.311	21.284	20.548	17.97	14.183	41.517	12.529
AT3G11230		-0.40795	0.726202	-0.446869	0.128617	0.000434081	4.78588	9.5095e-06	14.7479	10.81	8.83284	38.4253	31.0798	27.085	35.5107	34.2134	37.5786	35.092	30.8729	33.0614	12.3952	10.8123	9.37601	23.8497	12.9905	36.6204	29.5727	31.0979	36.5833	35.9169	35.6898	14.748	10.81	8.833	38.425	31.08	27.085	35.511	34.213	37.579	35.092	30.873	33.061	12.395	10.812	9.376	23.85	12.991	36.62
AT1G69870	NPF2.13	-0.626648	0.728057	-0.529524	0.428115	0.000457085	3.35722	1.00275e-05	6.00351	8.43901	7.94276	29.3629	22.0042	22.1129	2.15346	3.42917	3.9128	3.09803	2.99925	3.69415	5.15647	9.72757	8.4455	20.4405	14.0328	2.26054	3.93394	3.77509	2.37507	2.88395	2.96421	6.004	8.439	7.943	29.363	22.004	22.113	2.153	3.429	3.913	3.098	2.999	3.694	5.156	9.728	8.446	20.441	14.033	2.261
AT3G26470		-0.710296	1.95455	-1.04246	-0.201799	0.000457323	5.18584	1.00467e-05	0.756989	1.1668	0.884978	10.3796	5.03143	9.1225	54.9338	68.9332	68.0088	73.5841	87.7823	91.4491	0.623273	0.835893	0.659059	1.33653	1.69109	55.3141	56.9045	65.0354	63.97	68.5197	80.6392	0.757	1.167	0.885	10.38	5.031	9.122	54.934	68.933	68.009	73.584	87.782	91.449	0.623	0.836	0.659	1.337	1.691	55.314
AT1G11850		0.576439	-0.734032	0.483484	-0.325891	0.00047112	5.44264	1.03643e-05	85.9737	114.57	103.717	50.1668	48.291	57.9286	0	0	0	0	0	0	67.5214	78.6462	131.428	54.0557	65.9602	0	0	0	0	0	0	85.974	114.57	103.717	50.167	48.291	57.929	0	0	0	0	0	0	67.521	78.646	131.428	54.056	65.96	0
AT2G31880	SOBIR1	-0.475262	0.695201	-0.103034	-0.116904	0.000475631	5.04962	1.04781e-05	23.8897	33.5497	15.5596	84.5511	69.2333	56.3243	18.5783	22.9576	23.387	20.5084	22.3169	21.0406	20.1585	42.0266	29.8201	25.0977	43.9304	22.6703	21.0838	22.2115	23.9322	23.6343	25.0045	23.89	33.55	15.56	84.551	69.233	56.324	18.578	22.958	23.387	20.508	22.317	21.041	20.159	42.027	29.82	25.098	43.93	22.67
AT1G78410	VQ10	-0.322887	1.01299	-0.291157	-0.398951	0.000477528	3.53508	1.05346e-05	4.28796	14.968	3.4777	34.0659	24.251	15.4042	7.0233	7.94119	11.0229	8.41816	5.7965	5.2787	2.9104	11.5983	8.12594	4.24607	11.64	13.3143	7.66146	9.42188	6.39797	3.99515	3.48823	4.288	14.968	3.478	34.066	24.251	15.404	7.023	7.941	11.023	8.418	5.796	5.279	2.91	11.598	8.126	4.246	11.64	13.314
AT3G02705		-0.277321	2.32447	-1.64324	-0.403911	0.000480515	1.83655	1.06152e-05	1.22091	1.09246	0	5.67537	4.47098	9.48803	0.7502	1.66785	2.15803	1.8906	0.383506	0.366636	0	0.713259	0	0.711315	0.833138	2.01976	0.977196	0.959947	0.384987	0.942551	1.49975	1.221	1.092	0	5.675	4.471	9.488	0.75	1.668	2.158	1.891	0.384	0.367	0	0.713	0	0.711	0.833	2.02
AT1G21240	WAK3	-1.22414	2.52907	-1.03977	-0.265154	0.000485221	1.53284	1.07489e-05	0.33046	0.339482	0.101838	6.33226	4.81856	6.39625	0.046447	0.111212	0.189272	0.0932676	0.111545	0.0148474	0.134078	0.530447	0.225053	0.7247	0.568012	0.264651	0.171022	0.297562	0.118732	0.0190732	0.219008	0.33	0.339	0.102	6.332	4.819	6.396	0.046	0.111	0.189	0.093	0.112	0.015	0.134	0.53	0.225	0.725	0.568	0.265
AT5G66052		-0.796207	0.856177	-0.456147	0.396177	0.000485221	6.69416	1.07365e-05	69.5764	22.9747	43.0478	195.19	154.383	191.8	91.0501	107.46	114.903	86.9665	85.2796	84.1711	103.323	31.3594	32.8311	168.31	59.4585	130.394	124.362	135.424	120.261	116.008	112.363	69.576	22.975	43.048	195.19	154.383	191.8	91.05	107.46	114.903	86.967	85.28	84.171	103.323	31.359	32.831	168.31	59.459	130.394
AT3G10720	PME25	-0.433217	0.714567	-0.126373	-0.154977	0.000485405	4.99963	1.07679e-05	28.4491	35.4182	18.3143	102.279	74.2116	56.3781	17.5165	13.8999	14.6507	19.1865	21.5431	17.3749	25.1989	39.6162	34.1669	27.8679	45.6136	14.9089	11.7689	11.8534	15.1705	14.2711	17.904	28.449	35.418	18.314	102.279	74.212	56.378	17.516	13.9	14.651	19.187	21.543	17.375	25.199	39.616	34.167	27.868	45.614	14.909
AT5G02580		-0.696098	2.76641	-1.92739	-0.142923	0.000486227	6.41737	1.08011e-05	1.00214	0	0	4.8215	3.65522	9.0368	61.1203	42.8398	47.8843	252.561	185.732	262.985	0	0.264768	0	0.540252	0.635426	184.227	91.4503	82.6786	338.137	285.62	337.343	1.002	0	0	4.822	3.655	9.037	61.12	42.84	47.884	252.561	185.732	262.985	0	0.265	0	0.54	0.635	184.227
AT1G74590	GSTU10	-0.475357	1.50586	-0.779896	-0.250605	0.000497952	5.05614	1.10768e-05	2.20629	2.15593	2.55894	10.5985	10.3637	14.868	38.5518	62.0286	70.5414	50.6726	58.0571	53.2817	2.13309	2.04558	1.22749	2.60476	3.38715	64.0138	64.5277	68.596	62.3339	60.308	72.9071	2.206	2.156	2.559	10.599	10.364	14.868	38.552	62.029	70.541	50.673	58.057	53.282	2.133	2.046	1.227	2.605	3.387	64.014
AT3G15534		-0.22774	3.1182	-2.37032	-0.520136	0.000500046	2.25832	1.11387e-05	0	0	0.920447	2.71645	5.26341	7.08706	2.7303	5.9529	6.2948	1.73048	3.16588	3.0973	0	0	0	0	0.517266	1.45126	6.94437	7.72449	3.84848	4.82927	3.09689	0	0	0.92	2.716	5.263	7.087	2.73	5.953	6.295	1.73	3.166	3.097	0	0	0	0	0.517	1.451
AT4G34588		-0.459298	0.757675	-0.422129	0.123752	0.000589156	7.04939	1.31599e-05	30.8698	31.407	47.3378	98.4914	132.723	93.6184	195.435	216.945	233.149	172.352	244.384	272.288	19.763	44.4129	45.0235	57.1576	63.9266	160.593	239.356	275.667	182.2	189.853	229.737	30.87	31.407	47.338	98.491	132.723	93.618	195.435	216.945	233.149	172.352	244.384	272.288	19.763	44.413	45.024	57.158	63.927	160.593
AT5G48380	BIR1	-0.632106	0.757501	-0.252649	0.127254	0.000602059	4.55926	1.34665e-05	13.3818	14.6087	5.09644	54.43	33.2556	23.4468	20.9749	26.0282	21.5204	21.8387	23.7986	20.2086	11.6844	18.2338	12.0531	20.8843	20.5196	24.3084	23.6854	23.2336	25.6508	24.9631	24.3358	13.382	14.609	5.096	54.43	33.256	23.447	20.975	26.028	21.52	21.839	23.799	20.209	11.684	18.234	12.053	20.884	20.52	24.308
AT4G30270	XTH24	-0.910769	0.854581	-0.358865	0.415052	0.000607345	7.41093	1.36034e-05	149.409	129.165	81.0336	868.871	479.296	214.836	40.6111	35.2071	24.1723	30.6729	21.3898	12.9331	221.993	181.496	110.728	397.618	266.754	42.918	36.855	37.9756	44.3864	46.8967	29.2023	149.409	129.165	81.034	868.871	479.296	214.836	40.611	35.207	24.172	30.673	21.39	12.933	221.993	181.496	110.728	397.618	266.754	42.918
AT5G48930	HST	0.662164	-0.471909	0.275667	-0.465923	0.000609297	7.21268	1.36658e-05	92.1916	127.588	166.336	64.991	68.0319	91.2888	134.131	181.244	165.157	152.514	173.205	199.2	71.9691	81.6478	133.846	50.6	79.5898	172.433	186.284	162.416	292.32	294.651	370.194	92.192	127.588	166.336	64.991	68.032	91.289	134.131	181.244	165.157	152.514	173.205	199.2	71.969	81.648	133.846	50.6	79.59	172.433
AT1G15520	ABCG40	-0.935864	2.28028	-0.915596	-0.428819	0.000631881	1.6704	1.42111e-05	0.507708	0.459452	0.432943	3.99841	8.72667	6.70072	0.410422	0.449063	0.463825	0.46465	0.441413	0.408037	0.469708	0.441545	0.474839	0.438189	1.1113	0.381483	0.41159	0.477219	0.536986	0.309644	0.449693	0.508	0.459	0.433	3.998	8.727	6.701	0.41	0.449	0.464	0.465	0.441	0.408	0.47	0.442	0.475	0.438	1.111	0.381
AT1G74670	GASA6	0.837049	-1.19739	0.707585	-0.347239	0.000664772	8.97573	1.5012e-05	1659.72	1202.56	682.586	523.574	359.642	218.795	6.15099	21.3744	13.0448	9.05534	13.3948	7.28925	1772.24	848.868	547.685	804.802	343.458	6.92013	20.9716	16.1335	1.30361	2.06616	1.99265	1659.72	1202.56	682.586	523.574	359.642	218.795	6.151	21.374	13.045	9.055	13.395	7.289	1772.24	848.868	547.685	804.802	343.458	6.92
AT1G17170	GSTU24	-1.23227	2.38577	-1.07193	-0.0815693	0.000669539	6.68983	1.51402e-05	0.28537	0.325534	0.354292	5.45728	8.2521	5.2596	258.67	293.408	216.33	187.578	176.25	210.596	0.412635	0.444174	0.224201	0.735492	1.08551	218.791	201.064	239.949	212.543	209.427	223.723	0.285	0.326	0.354	5.457	8.252	5.26	258.67	293.408	216.33	187.578	176.25	210.596	0.413	0.444	0.224	0.735	1.086	218.791
AT4G19210	ABCE2	0.33681	-0.750144	0.331237	0.0820964	0.000704907	5.07623	1.60049e-05	29.9135	28.1854	28.1216	18.882	17.2234	15.4299	45.3813	40.2315	41.7133	44.9783	42.6078	40.0921	27.632	28.1657	27.8181	25.3722	27.8349	39.2851	40.1156	36.0115	33.5955	34.9848	34.5222	29.913	28.185	28.122	18.882	17.223	15.43	45.381	40.232	41.713	44.978	42.608	40.092	27.632	28.166	27.818	25.372	27.835	39.285
AT3G28510		-0.538988	3.45326	-1.38767	-1.5266	0.000713364	1.9453	1.62188e-05	0.0476405	0.288029	0.0231491	6.96138	3.53	1.90586	0.843469	2.67203	3.11005	1.37559	0.85742	1.0278	0.0110066	0.0520037	0.014293	0.010657	0.0242426	1.40093	3.12277	2.17211	4.60931	4.03609	7.03436	0.048	0.288	0.023	6.961	3.53	1.906	0.843	2.672	3.11	1.376	0.857	1.028	0.011	0.052	0.014	0.011	0.024	1.401
AT1G58360	AAP1	-0.424519	0.602483	-0.133289	-0.0446753	0.000737166	4.60654	1.68273e-05	19.6845	15.4264	20.7481	37.7158	47.5119	60.1393	16.4906	21.8838	19.8451	11.0587	11.1983	10.762	23.801	19.9311	22.8722	28.2639	25.3414	17.4643	18.992	17.4415	15.0727	16.5081	15.8069	19.684	15.426	20.748	37.716	47.512	60.139	16.491	21.884	19.845	11.059	11.198	10.762	23.801	19.931	22.872	28.264	25.341	17.464
AT5G22580		0.449179	-0.652846	0.167191	0.0364751	0.000739985	6.08611	1.69149e-05	175.859	116.731	126.431	113.668	74.2394	60.5095	20.2654	11.0791	11.5924	11.4936	11.3981	9.89203	125.367	113.362	96.286	111.115	120.213	8.11472	5.13343	6.5768	11.1423	13.7729	4.28175	175.859	116.731	126.431	113.668	74.239	60.509	20.265	11.079	11.592	11.494	11.398	9.892	125.367	113.362	96.286	111.115	120.213	8.115
AT4G21120	CAT1	-1.19699	2.36102	-1.11553	-0.0484972	0.000747053	2.52838	1.70993e-05	0.405597	0.391424	0.161763	7.40907	4.68789	5.99257	5.77243	6.4807	5.20496	5.68133	5.40129	4.78128	0.5191	0.345863	0.137946	0.969899	0.837559	6.67983	6.19151	6.04962	6.48849	4.95595	5.38404	0.406	0.391	0.162	7.409	4.688	5.993	5.772	6.481	5.205	5.681	5.401	4.781	0.519	0.346	0.138	0.97	0.838	6.68
AT3G54150		-1.00464	2.21377	-0.945379	-0.263753	0.000756708	2.20625	1.73436e-05	0.898318	1.1026	0.0871049	20.152	5.01573	2.56613	2.54919	1.90592	1.64156	3.32664	1.8887	1.20332	0.642448	1.04325	0.443387	1.16787	1.53633	2.52281	2.73277	3.58309	2.68068	2.13051	2.02011	0.898	1.103	0.087	20.152	5.016	2.566	2.549	1.906	1.642	3.327	1.889	1.203	0.642	1.043	0.443	1.168	1.536	2.523
at4g061		0.856977	-2.38866	1.66569	-0.134013	0.000758835	1.76764	1.74156e-05	7.03573	2.60016	0.926732	0	0	1.11173	0	0	0	0	0	0	8.50812	2.73605	6.966	2.68844	1.12804	0	0	0	0	0	0	7.036	2.6	0.927	0	0	1.112	0	0	0	0	0	0	8.508	2.736	6.966	2.688	1.128	0
AT1G02220	NAC003	-0.840299	1.87085	-0.623483	-0.407073	0.000761966	4.64028	1.75342e-05	0.792372	0.87793	1.1036	6.78162	6.90417	11.3639	27.2048	37.4532	44.8468	41.3326	60.0998	56.21	0.906703	1.07486	1.19949	1.08602	1.74286	33.9274	38.5974	41.1758	54.2777	52.8919	47.0389	0.792	0.878	1.104	6.782	6.904	11.364	27.205	37.453	44.847	41.333	60.1	56.21	0.907	1.075	1.199	1.086	1.743	33.927
AT5G53486		-0.316765	0.953908	-0.486952	-0.15019	0.000761966	3.6281	1.75278e-05	7.89286	9.28318	20.9901	22.3289	35.604	59.7839	0.604479	0.911831	3.43557	1.70748	1.72714	1.972	4.32637	17.8348	10.78	15.732	15.8637	0.438152	1.57925	2.14718	0.795864	1.17987	0	7.893	9.283	20.99	22.329	35.604	59.784	0.604	0.912	3.436	1.707	1.727	1.972	4.326	17.835	10.78	15.732	15.864	0.438
AT3G01420	DOX1	-1.1309	1.42912	-0.162894	-0.135327	0.000797655	8.0682	1.83799e-05	2.92188	0.727522	1.5319	16.0395	11.133	13.4429	444.772	573.072	608.659	498.372	660.481	553.377	5.56991	1.84908	2.70159	3.5664	4.23835	460.258	602.667	638.866	727.489	686.879	742.809	2.922	0.728	1.532	16.04	11.133	13.443	444.772	573.072	608.659	498.372	660.481	553.377	5.57	1.849	2.702	3.566	4.238	460.258
AT2G34430	LHB1B1	0.81928	-2.38666	0.964645	0.602736	0.000799742	10.6847	1.84526e-05	5823.91	2992.03	1336.63	974.838	347.854	80.4456	1.00338	0.309265	0.0982385	0.0565342	0.0866775	0.053602	6397.03	2825.05	1732.31	4960.93	1455.45	0.477852	0.699268	0.0808634	0.0566381	0.169963	0	5823.91	2992.03	1336.63	974.838	347.854	80.446	1.003	0.309	0.098	0.057	0.087	0.054	6397.03	2825.05	1732.31	4960.93	1455.45	0.478
AT1G04873		-0.50196	-0.54285	0.575252	0.469558	0.000833315	3.37549	1.92528e-05	6.26587	10.4234	15.1732	11.0257	12.4582	15.9702	0	0.42952	0	1.15927	0	0.378265	5.55512	20.1238	40.0637	19.9709	26.2495	1.2479	2.05634	0	0.801554	0.98534	0	6.266	10.423	15.173	11.026	12.458	15.97	0	0.43	0	1.159	0	0.378	5.555	20.124	40.064	19.971	26.25	1.248
AT2G35930	PUB23	-0.548668	1.09187	-0.36543	-0.177774	0.000836776	5.07016	1.93584e-05	4.07883	8.52214	6.55807	24.547	34.6583	17.6428	17.0608	31.3096	36.897	38.9378	65.5113	67.067	3.81232	8.594	8.80568	4.10538	14.2108	43.8436	50.1098	47.4048	61.522	88.3129	91.9169	4.079	8.522	6.558	24.547	34.658	17.643	17.061	31.31	36.897	38.938	65.511	67.067	3.812	8.594	8.806	4.105	14.211	43.844
AT5G39050	PMAT1	-0.57453	1.27294	-0.516877	-0.181534	0.000860073	3.18494	1.99784e-05	3.27613	2.45001	3.10196	16.8697	10.9353	13.5672	8.35635	7.05277	5.82293	8.31799	10.0724	9.66375	2.32438	3.0698	3.56169	4.29255	4.30991	4.40282	4.58569	6.67181	8.70304	14.0748	13.5771	3.276	2.45	3.102	16.87	10.935	13.567	8.356	7.053	5.823	8.318	10.072	9.664	2.324	3.07	3.562	4.293	4.31	4.403
AT5G11425		-0.545339	-0.686411	0.931803	0.299948	0.000860073	3.62409	2.00029e-05	6.7434	5.00568	5.0008	7.67962	6.61129	5.03117	17.5329	9.83524	11.175	7.69824	7.17769	7.41339	11.9675	15.434	18.4651	10.6305	11.6979	10.0333	17.2102	19.21	8.55537	10.1814	12.7946	6.743	5.006	5.001	7.68	6.611	5.031	17.533	9.835	11.175	7.698	7.178	7.413	11.968	15.434	18.465	10.631	11.698	10.033
AT3G26210	CYP71B23	-0.830494	1.37234	-0.692847	0.151002	0.000875552	3.86093	2.03898e-05	2.40956	2.19188	1.12727	14.4959	8.37843	11.9681	17.3216	25.2497	26.1191	15.8815	18.457	17.3657	2.14405	2.32406	1.69378	5.85642	2.67039	24.1948	23.3228	27.1774	18.256	16.3891	18.0226	2.41	2.192	1.127	14.496	8.378	11.968	17.322	25.25	26.119	15.882	18.457	17.366	2.144	2.324	1.694	5.856	2.67	24.195
AT1G35320		-0.11018	0.928945	-0.483792	-0.334973	0.000910949	4.93837	2.12421e-05	8.6637	7.03834	10.6559	23.6483	23.0626	22.6665	46.2912	38.1903	45.192	70.0838	61.5903	54.992	6.0406	6.77132	6.93459	7.46631	9.12158	41.4629	38.0505	41.9944	45.785	43.8277	42.5764	8.664	7.038	10.656	23.648	23.063	22.666	46.291	38.19	45.192	70.084	61.59	54.992	6.041	6.771	6.935	7.466	9.122	41.463
AT1G14540	PER4	-1.41337	2.73329	-1.5775	0.257573	0.000951915	3.85855	2.22265e-05	0.162777	0.24902	0	9.76184	3.88268	1.38903	34.4817	42.4576	30.6809	14.104	11.7491	14.3275	0.0429125	0.259734	0.0269403	0.184255	1.21542	36.3303	26.0935	31.5849	14.1534	10.3981	21.9146	0.163	0.249	0	9.762	3.883	1.389	34.482	42.458	30.681	14.104	11.749	14.328	0.043	0.26	0.027	0.184	1.215	36.33
AT4G24120	YSL1	0.469569	-2.10219	0.995057	0.637567	0.000965186	2.12455	2.2566e-05	3.64194	4.91782	7.33666	0.775497	0.952417	1.39328	0.0431696	0.143142	0.100561	0.0346887	0.0355558	0.0496827	5.49529	8.70597	8.19084	5.74504	7.43699	0.0737999	0.157332	0.183024	0.0529529	0.0956817	0.0444097	3.642	4.918	7.337	0.775	0.952	1.393	0.043	0.143	0.101	0.035	0.036	0.05	5.495	8.706	8.191	5.745	7.437	0.074
AT5G63850	AAP4	0.235623	-0.790213	0.534296	0.0202943	0.000995799	4.98543	2.33429e-05	26.1112	20.4414	27.449	11.1168	15.8241	19.1708	26.0772	32.4651	37.9766	29.5971	37.4928	53.7146	30.4957	32.5391	25.6202	20.5985	26.3169	42.1836	34.5866	31.5533	38.9398	32.5521	46.5067	26.111	20.441	27.449	11.117	15.824	19.171	26.077	32.465	37.977	29.597	37.493	53.715	30.496	32.539	25.62	20.599	26.317	42.184
AT3G55970	JRG21	-1.56862	2.54975	-0.701536	-0.27959	0.00101399	1.55565	2.38005e-05	0.268467	0.137086	0.0744285	4.83853	3.51339	7.89052	0.0546156	0.10077	0.170302	0.440796	0.376031	0.0524207	0.177038	0.464049	0.427428	0.492447	0.658271	0.0778833	0.687234	1.36616	0.222552	0.200715	0.584958	0.268	0.137	0.074	4.839	3.513	7.891	0.055	0.101	0.17	0.441	0.376	0.052	0.177	0.464	0.427	0.492	0.658	0.078
AT3G30720	QQS	0.567001	-0.372365	0.296004	-0.49064	0.00104807	4.27607	2.46325e-05	46.787	29.8058	51.9079	29.6514	30.5048	24.9909	1.4662	5.70639	0.50046	2.31079	2.89563	0.480405	31.2612	31.7521	40.51	16.8974	28.4343	2.08147	0.523961	1.16188	1.02224	2.67447	0	46.787	29.806	51.908	29.651	30.505	24.991	1.466	5.706	0.5	2.311	2.896	0.48	31.261	31.752	40.51	16.897	28.434	2.081
AT4G28240		0.292486	-0.579696	0.422755	-0.135546	0.0010506	9.05908	2.47241e-05	688.599	693.635	462.214	485.017	389.478	410.715	541.032	485.203	428.823	443.685	462.12	391.43	861.864	679.424	430.053	510.792	499.422	547.031	442.035	371.239	403.731	515.769	483.452	688.599	693.635	462.214	485.017	389.478	410.715	541.032	485.203	428.823	443.685	462.12	391.43	861.864	679.424	430.053	510.792	499.422	547.031
AT4G13340	LRX3	-0.430756	0.695182	-0.0410473	-0.223378	0.00105824	6.09115	2.49363e-05	69.6598	68.3784	47.3554	217.314	202.329	96.6214	31.1134	37.0567	33.1532	22.4635	24.306	23.1966	68.4638	84.8937	82.911	62.1847	95.4347	29.3305	33.4586	36.9763	23.9815	28.6904	27.3236	69.66	68.378	47.355	217.314	202.329	96.621	31.113	37.057	33.153	22.464	24.306	23.197	68.464	84.894	82.911	62.185	95.435	29.33
AT1G26920		0.336749	-0.711103	0.332023	0.0423317	0.00106185	5.75972	2.50865e-05	80.6723	53.4363	42.4617	43.2794	35.1477	30.0864	59.5854	61.7206	68.5311	52.8325	53.489	56.5799	78.7067	54.0169	38.6757	64.7602	41.1533	50.4567	54.6101	50.9641	44.4074	42.4895	41.244	80.672	53.436	42.462	43.279	35.148	30.086	59.585	61.721	68.531	52.833	53.489	56.58	78.707	54.017	38.676	64.76	41.153	50.457
AT5G54510	GH3.6	-0.662677	0.509413	-0.274788	0.428052	0.00106185	4.09369	2.50731e-05	17.0008	9.26073	6.85347	30.1949	34.6547	30.6598	10.4295	11.7955	11.726	7.1612	9.06493	9.47685	13.1903	20.5048	8.57062	22.2804	29.9037	11.5768	11.5257	11.1049	9.21058	12.3376	10.2406	17.001	9.261	6.853	30.195	34.655	30.66	10.429	11.796	11.726	7.161	9.065	9.477	13.19	20.505	8.571	22.28	29.904	11.577
AT5G54490	PBP1	0.306479	0.94388	-0.496002	-0.754357	0.00107986	4.00833	2.55453e-05	4.38963	12.0767	15.0227	18.0882	21.7575	22.7675	18.7675	15.6099	10.3538	15.9185	26.1419	22.2957	3.62529	8.04188	5.80085	3.7247	7.29488	15.709	14.3497	16.4451	11.6084	22.7245	22.7945	4.39	12.077	15.023	18.088	21.758	22.767	18.767	15.61	10.354	15.919	26.142	22.296	3.625	8.042	5.801	3.725	7.295	15.709
AT3G23730	XTH16	-0.330015	0.786133	-0.305082	-0.151035	0.00108774	4.69401	2.57651e-05	27.2172	19.2552	19.085	74.9298	75.8817	30.5326	19.2948	19.7257	21.3267	15.3552	12.1534	13.8438	24.2397	21.8676	18.8027	31.3076	23.3636	14.0116	14.2646	16.8484	12.1117	9.36845	11.8753	27.217	19.255	19.085	74.93	75.882	30.533	19.295	19.726	21.327	15.355	12.153	13.844	24.24	21.868	18.803	31.308	23.364	14.012
AT2G17230	EXL5	-0.353266	0.942946	-0.262638	-0.327042	0.00110343	4.76274	2.61706e-05	50.3952	19.6719	15.0904	66.8993	127.659	70.5115	6.24438	4.19201	3.83178	7.7323	6.59934	4.61302	35.7439	29.318	22.9461	31.1091	32.4876	3.34898	4.1234	3.7929	4.46959	4.72795	3.88412	50.395	19.672	15.09	66.899	127.659	70.511	6.244	4.192	3.832	7.732	6.599	4.613	35.744	29.318	22.946	31.109	32.488	3.349
AT1G78995		0.404927	-0.786435	0.339788	0.0417197	0.00111816	3.75816	2.65541e-05	23.7009	25.3495	34.2177	6.71091	15.8892	23.6586	0.402589	0.29956	0.480587	0.277188	0.14082	0.129447	25.9041	22.9349	28.6452	25.9378	21.717	0.288353	0	0.238618	0.403449	0.320732	0.0860563	23.701	25.349	34.218	6.711	15.889	23.659	0.403	0.3	0.481	0.277	0.141	0.129	25.904	22.935	28.645	25.938	21.717	0.288
AT1G02920	GSTF7	-0.844184	1.31596	-0.576601	0.104821	0.00116738	7.66348	2.77948e-05	45.21	35.2576	5.51138	188.032	108.472	194.288	125.589	494.266	590.452	263.119	261.235	128.638	29.6733	50.5882	20.1817	58.2247	63.9755	634.307	547.727	896.579	189.146	90.5978	122.592	45.21	35.258	5.511	188.032	108.472	194.288	125.589	494.266	590.452	263.119	261.235	128.638	29.673	50.588	20.182	58.225	63.976	634.307
AT5G42050		-0.555514	0.633287	-0.227817	0.150045	0.00119007	6.76271	2.83714e-05	32.8814	57.2656	39.0547	147.085	115.067	114.846	103.068	141.746	137.829	120.991	143.441	143.746	32.1432	63.5895	62.132	57.5232	98.0754	125.188	137.94	139.783	159.706	176.644	228.027	32.881	57.266	39.055	147.085	115.067	114.846	103.068	141.746	137.829	120.991	143.441	143.746	32.143	63.59	62.132	57.523	98.075	125.188
AT5G40690		-0.412972	1.34948	-0.612344	-0.324167	0.00120258	6.00486	2.87066e-05	3.73823	3.23676	2.30719	13.9047	14.8872	12.1521	128.653	171.083	155.08	65.2351	71.8493	88.1013	3.31836	2.43156	2.08708	3.60887	3.67594	142.793	158.718	155.905	112.476	123.87	153.776	3.738	3.237	2.307	13.905	14.887	12.152	128.653	171.083	155.08	65.235	71.849	88.101	3.318	2.432	2.087	3.609	3.676	142.793
AT5G44430	PDF1.2C	0.304235	-2.21992	0.876646	1.03904	0.00120305	5.23678	2.87548e-05	89.1682	78.3584	23.46	19.2918	4.92222	17.9063	0	0	0	0	0	0	96.1745	138.857	41.185	26.0382	207.198	0	0	0	0	0	0	89.168	78.358	23.46	19.292	4.922	17.906	0	0	0	0	0	0	96.175	138.857	41.185	26.038	207.198	0
AT4G33420		-0.716838	1.28354	-0.163588	-0.40312	0.00120955	5.29405	2.89473e-05	2.51622	2.82272	2.61267	15.9026	15.8386	9.82805	54.5453	45.3855	54.114	98.3694	116.08	123.865	2.67135	5.57575	3.23443	4.10304	3.22646	49.9475	42.2472	44.7043	79.9098	86.198	74.2905	2.516	2.823	2.613	15.903	15.839	9.828	54.545	45.386	54.114	98.369	116.08	123.865	2.671	5.576	3.234	4.103	3.226	49.947
AT4G15690	GRXS5	0.58667	0.100578	0.307691	-0.994939	0.00121835	5.09667	2.91954e-05	83.0262	69.654	50.01	47.1601	54.8319	82.0192	8.9632	3.14235	3.88319	16.9439	17.3669	8.13249	57.1732	66.9927	38.2944	30.6193	19.1222	3.47995	3.84204	2.42722	13.072	13.7814	7.4603	83.026	69.654	50.01	47.16	54.832	82.019	8.963	3.142	3.883	16.944	17.367	8.132	57.173	66.993	38.294	30.619	19.122	3.48
AT3G45730		-0.83841	0.908327	-0.0786616	0.00874474	0.00122665	6.84072	2.94318e-05	115.587	89.8309	27.9599	462.628	349.824	186.14	45.4807	27.2219	31.3708	32.3778	35.5105	27.2637	156.377	149.977	78.4198	161.963	146.953	44.7787	33.3534	30.7698	70.7281	67.4956	47.9466	115.587	89.831	27.96	462.628	349.824	186.14	45.481	27.222	31.371	32.378	35.51	27.264	156.377	149.977	78.42	161.963	146.953	44.779
AT4G30650		-0.020509	-0.840308	0.160355	0.700462	0.00125024	7.92225	3.00744e-05	87.718	62.4965	65.556	80.334	38.8259	36.6107	536.649	490.87	337.239	512.396	377.631	371.693	106.847	68.126	63.4415	131.012	130.688	446.992	562.806	338.311	489.236	469.538	371.613	87.718	62.496	65.556	80.334	38.826	36.611	536.649	490.87	337.239	512.396	377.631	371.693	106.847	68.126	63.442	131.012	130.688	446.992
AT5G13210		-1.21747	1.9806	-0.786851	0.0237245	0.00125084	2.19563	3.01273e-05	0.629472	0.52403	0.410993	9.71567	7.31094	4.07558	2.71969	3.1205	3.05705	2.35883	1.81335	2.44273	0.872929	0.693954	0.57728	1.39788	1.59758	3.51472	3.16321	2.95454	2.69177	2.64719	3.89695	0.629	0.524	0.411	9.716	7.311	4.076	2.72	3.121	3.057	2.359	1.813	2.443	0.873	0.694	0.577	1.398	1.598	3.515
at5g044		-0.363289	-0.951455	1.02215	0.292588	0.00129056	6.09828	3.12029e-05	18.7372	22.0715	16.6743	18.717	15.4221	14.5389	166.369	87.3692	83.0491	84.5825	54.4992	67.5218	20.801	34.7334	90.5399	41.7415	25.2154	98.3259	164.078	222.114	97.3432	115.729	64.0416	18.737	22.071	16.674	18.717	15.422	14.539	166.369	87.369	83.049	84.583	54.499	67.522	20.801	34.733	90.54	41.742	25.215	98.326
AT2G41990		0.56109	-1.19831	0.737231	-0.100012	0.00129335	2.70544	3.13892e-05	17.6376	10.5239	6.636	6.03775	4.80178	2.01089	0.238284	0.105617	0.223417	0.241029	0.197234	0.16017	17.202	11.041	10.0671	10.0269	6.10766	0.153001	0.245069	0.185842	0.242272	0.203719	0.214318	17.638	10.524	6.636	6.038	4.802	2.011	0.238	0.106	0.223	0.241	0.197	0.16	17.202	11.041	10.067	10.027	6.108	0.153
AT3G61190	BAP1	-0.321313	1.56285	-0.475042	-0.766496	0.00130923	3.27	3.1855e-05	1.37891	2.30275	2.60784	12.6874	9.08894	8.73021	9.457	12.0833	10.9142	11.2029	12.4473	11.9402	1.50136	2.06739	1.90907	1.55743	1.79319	12.0545	13.2906	14.2805	9.16053	10.452	10.8157	1.379	2.303	2.608	12.687	9.089	8.73	9.457	12.083	10.914	11.203	12.447	11.94	1.501	2.067	1.909	1.557	1.793	12.054
AT1G44130		-0.979568	3.20322	-1.52189	-0.701765	0.00136412	1.57557	3.32323e-05	0.182879	0.0446056	0.0484221	4.37328	3.8513	4.05286	0.474838	0.910791	1.42371	0.366867	0.490012	0.364534	0	0.0432625	0.058976	0.10343	0.185158	1.08315	1.0048	1.33567	1.01668	0.912471	2.03455	0.183	0.045	0.048	4.373	3.851	4.053	0.475	0.911	1.424	0.367	0.49	0.365	0	0.043	0.059	0.103	0.185	1.083
AT1G01130		-0.345618	0.956082	-0.703141	0.0926767	0.0014016	3.52798	3.42746e-05	4.42017	6.63828	6.89209	15.2077	25.0998	16.5796	11.7623	9.55447	13.5721	12.1498	10.5978	9.06814	4.13733	4.81828	4.62693	6.83171	11.158	10.8781	9.13074	7.79144	7.2016	7.68326	9.82037	4.42	6.638	6.892	15.208	25.1	16.58	11.762	9.554	13.572	12.15	10.598	9.068	4.137	4.818	4.627	6.832	11.158	10.878
AT2G43000	JUB1	-1.1545	2.30033	-1.03774	-0.108089	0.0014064	2.55433	3.44351e-05	0.282608	0.478372	0.246297	4.89457	4.82727	7.77283	3.13453	8.62827	9.13226	4.19685	4.2364	4.15875	0.208466	0.554481	0.322494	0.642347	1.10186	9.09892	6.82397	11.2992	3.5077	2.8831	4.98233	0.283	0.478	0.246	4.895	4.827	7.773	3.135	8.628	9.132	4.197	4.236	4.159	0.208	0.554	0.322	0.642	1.102	9.099
AT3G11340	UGT76B1	-0.989436	3.11068	-1.55928	-0.561966	0.00141756	4.69381	3.47518e-05	0.308143	0	0.0142516	5.87627	3.48915	3.22496	50.8334	45.7965	39.2206	54.3564	49.9864	46.638	0.0271103	0.0638163	0.0349135	0.20924	0.178658	45.0494	42.1391	43.868	59.9609	51.9962	52.1204	0.308	0	0.014	5.876	3.489	3.225	50.833	45.797	39.221	54.356	49.986	46.638	0.027	0.064	0.035	0.209	0.179	45.049
AT5G41761		0.556619	-0.965655	0.188223	0.220813	0.00143534	4.27284	3.52316e-05	58.5997	49.8274	24.5463	23.6679	20.0086	15.062	0.659035	0.497079	0.798664	0	0.469994	1.07195	47.9364	29.2579	23.2016	42.1687	35.3664	0.954501	1.20329	0.166325	2.82448	0.25827	1.99265	58.6	49.827	24.546	23.668	20.009	15.062	0.659	0.497	0.799	0	0.47	1.072	47.936	29.258	23.202	42.169	35.366	0.955
AT4G13830	ATJ20	0.164969	-0.640183	0.382626	0.0925882	0.00144	6.65302	3.53902e-05	206.745	164.078	135.922	137.538	120.626	110.918	16.6966	16.9259	13.1774	13.3073	12.0323	12.5769	243.097	185.626	145.522	209.813	145.031	19.3969	16.026	14.5903	16.9874	16.5476	13.7898	206.745	164.078	135.922	137.538	120.626	110.918	16.697	16.926	13.177	13.307	12.032	12.577	243.097	185.626	145.522	209.813	145.031	19.397
AT5G10170	IPS3	0.585409	-1.77224	0.771972	0.414859	0.0014492	4.3939	3.56609e-05	7.79768	7.07238	7.48008	2.018	1.96188	1.30002	31.7883	28.015	28.2514	46.838	41.5803	34.8222	7.62061	9.36222	7.81661	9.1132	5.49458	27.1146	26.4825	24.7074	35.1723	35.2593	35.853	7.798	7.072	7.48	2.018	1.962	1.3	31.788	28.015	28.251	46.838	41.58	34.822	7.621	9.362	7.817	9.113	5.495	27.115
AT4G23600	CORI3	-0.7533	0.231549	-0.352628	0.874379	0.00146113	3.04437	3.59994e-05	8.29815	5.96969	5.91307	14.4381	13.9372	22.8505	0	0	0.0175558	0	0	0.028851	6.95055	7.19283	11.8769	18.1229	28.2338	0.0803661	0	0	0	0	0	8.298	5.97	5.913	14.438	13.937	22.85	0	0	0.018	0	0	0.029	6.951	7.193	11.877	18.123	28.234	0.08
AT5G18310		-0.620101	0.468253	-0.286383	0.438231	0.00148422	6.17653	3.66136e-05	24.5245	24.483	12.8064	84.8229	45.2465	38.0981	90.1303	110.041	102.547	133.445	142.864	134.686	24.7669	31.7061	19.4202	46.8892	48.1618	96.4559	99.8972	97.7875	116.787	94.641	114.052	24.524	24.483	12.806	84.823	45.247	38.098	90.13	110.041	102.547	133.445	142.864	134.686	24.767	31.706	19.42	46.889	48.162	96.456
AT3G44720	ADT4	-0.247834	0.86569	-0.373883	-0.243973	0.00150706	5.15353	3.72696e-05	7.38607	15.2914	17.9534	30.0799	34.0115	48.3969	28.2463	47.8712	52.5658	40.1515	50.1093	58.4813	5.28685	13.893	17.0353	9.65749	20.3755	41.5766	47.5506	45.6578	57.0374	56.4141	67.2406	7.386	15.291	17.953	30.08	34.012	48.397	28.246	47.871	52.566	40.152	50.109	58.481	5.287	13.893	17.035	9.657	20.376	41.577
AT5G15970	KIN2	-0.523514	-0.674274	0.363476	0.834312	0.00151102	9.90864	3.74139e-05	218.149	112.305	121.984	144.039	163.336	209.255	2017.33	2726.65	2816.57	652.043	842.614	1288.02	285.972	254.694	270.995	635.644	217.161	1580.73	3381.44	3136.01	1082.39	1415.4	1686.15	218.149	112.305	121.984	144.039	163.336	209.255	2017.33	2726.65	2816.57	652.043	842.614	1288.02	285.972	254.694	270.995	635.644	217.161	1580.73
AT1G08390		0.487781	-0.757108	0.39762	-0.128293	0.00152735	3.77931	3.7865e-05	23.7289	22.9993	19.7391	10.5209	11.2986	13.7164	7.69044	4.94434	6.56126	9.01622	7.24745	6.08317	24.024	20.9804	15.7699	16.1773	15.7024	4.74836	6.56606	5.2433	5.69317	5.65544	4.3335	23.729	22.999	19.739	10.521	11.299	13.716	7.69	4.944	6.561	9.016	7.247	6.083	24.024	20.98	15.77	16.177	15.702	4.748
AT1G15125		0.466014	-2.31596	1.06599	0.783951	0.0015423	5.1741	3.8283e-05	99.154	72.1851	14.4368	21.3103	7.65045	5.21899	2.32062	1.74801	1.95797	1.55497	0.530543	0.438198	136.276	97.0652	41.3903	119.638	50.8357	16.8868	2.65315	3.22447	18.1902	3.21421	1.85792	99.154	72.185	14.437	21.31	7.65	5.219	2.321	1.748	1.958	1.555	0.531	0.438	136.276	97.065	41.39	119.638	50.836	16.887
AT1G68840	RAV2	0.487926	-0.83004	0.459115	-0.117001	0.0015503	6.27878	3.85291e-05	70.0267	195.568	170.395	72.3426	84.3789	67.0036	18.0221	23.8353	25.6019	18.9912	20.3788	19.8819	87.3457	164.092	165.391	82.7564	129.367	26.31	24.2031	24.1908	26.2484	25.8742	24.4285	70.027	195.568	170.395	72.343	84.379	67.004	18.022	23.835	25.602	18.991	20.379	19.882	87.346	164.092	165.391	82.756	129.367	26.31
AT2G29670		0.339546	-1.0935	0.724295	0.0296641	0.00156492	6.46527	3.89657e-05	253.146	170.568	76.3279	105.898	69.4644	60.1103	3.94774	2.51218	2.87193	3.15564	3.37246	2.36279	330.005	168.084	139.065	192.122	104.464	3.07721	3.54395	3.58849	2.64178	2.73825	2.93554	253.146	170.568	76.328	105.898	69.464	60.11	3.948	2.512	2.872	3.156	3.372	2.363	330.005	168.084	139.065	192.122	104.464	3.077
AT5G44420	PDF1.2A	0.456838	-2.27706	1.27284	0.54738	0.00156492	6.72048	3.89886e-05	206.821	268.258	61.0768	46.7063	5.74259	50.6616	0	0	0	0	0	0	212.288	577.237	127.757	84.2626	336.19	0	0	0	0	0	0	206.821	268.258	61.077	46.706	5.743	50.662	0	0	0	0	0	0	212.288	577.237	127.757	84.263	336.19	0
AT1G49010		0.519463	-1.1038	0.384395	0.199946	0.0015714	3.25401	3.91981e-05	11.6787	18.5505	27.4218	4.44821	10.384	8.78704	0.331082	0.464567	0.723845	0.223082	0.47932	0.317889	11.9826	16.2731	22.8316	10.9795	23.0287	0.259786	0.393244	0.648127	0.314375	0.404756	0.482168	11.679	18.55	27.422	4.448	10.384	8.787	0.331	0.465	0.724	0.223	0.479	0.318	11.983	16.273	22.832	10.98	23.029	0.26
AT5G56840		-0.184329	-1.32996	0.394615	1.11967	0.00157209	3.12972	3.92638e-05	1.64321	5.54744	6.38849	2.18176	2.71039	2.7401	3.94505	7.36171	7.52681	5.53063	5.12061	3.59587	2.32008	7.63567	9.92155	10.4133	14.5796	6.99613	9.47731	7.0344	12.1295	11.8998	13.1039	1.643	5.547	6.388	2.182	2.71	2.74	3.945	7.362	7.527	5.531	5.121	3.596	2.32	7.636	9.922	10.413	14.58	6.996
AT5G17350		-0.266858	0.957561	-0.566438	-0.124265	0.00160384	3.36471	4.01059e-05	1.73438	6.12464	12.1715	15.0466	26.9368	18.1113	7.04222	8.40771	12.3429	4.07784	4.47565	4.56921	1.54084	4.82127	9.4331	3.76705	12.5435	7.99533	9.86959	8.20459	4.72895	4.1789	7.00656	1.734	6.125	12.171	15.047	26.937	18.111	7.042	8.408	12.343	4.078	4.476	4.569	1.541	4.821	9.433	3.767	12.544	7.995
AT2G14560	LURP1	-0.862111	1.40576	0.247126	-0.790779	0.00161359	4.85269	4.03991e-05	12.2148	39.6978	6.62289	143.731	97.1084	122.987	0	0	0.097157	0	0	0	13.9774	78.6267	30.6927	19.5044	26.1361	0	0	0	0	0	0	12.215	39.698	6.623	143.731	97.108	122.987	0	0	0.097	0	0	0	13.977	78.627	30.693	19.504	26.136	0
AT5G52640	HSP90-1	-0.774474	1.49952	-0.953637	0.228595	0.00162919	4.185	4.08398e-05	1.03154	1.67407	3.01789	6.83957	13.8632	15.8534	16.682	15.3051	19.6169	21.0537	37.8598	34.141	0.709385	1.83286	2.3475	1.28013	7.36766	10.7796	19.5408	27.077	26.2896	49.0403	61.5019	1.032	1.674	3.018	6.84	13.863	15.853	16.682	15.305	19.617	21.054	37.86	34.141	0.709	1.833	2.348	1.28	7.368	10.78
AT1G25440	COL16	0.282765	-0.747895	0.272313	0.192817	0.00164367	5.72508	4.12531e-05	84.0232	99.5149	127.291	61.9333	52.5955	79.4048	4.33346	2.71827	1.9068	1.52193	1.33818	0.9078	85.8153	75.7955	138.82	106.213	109.143	4.25808	2.27201	2.0174	3.29884	2.26533	1.11802	84.023	99.515	127.291	61.933	52.596	79.405	4.333	2.718	1.907	1.522	1.338	0.908	85.815	75.796	138.82	106.213	109.143	4.258
AT2G25510		-0.12556	0.884231	-0.0434772	-0.715194	0.00164553	9.49663	4.14009e-05	649.459	1076.4	1006.22	2609.44	2017.02	2415.15	0.207552	1.40944	2.52414	0.658703	0.444082	0.608483	528.932	1248.03	1034.35	449.119	890.999	1.35306	1.29942	1.10282	0.614232	0.242995	0.268333	649.459	1076.4	1006.22	2609.44	2017.02	2415.15	0.208	1.409	2.524	0.659	0.444	0.608	528.932	1248.03	1034.35	449.119	890.999	1.353
AT3G49110	PER33	-0.362214	-0.847795	0.322808	0.887201	0.00168402	3.15416	4.24725e-05	17.6272	6.83786	5.21323	10.7441	8.84639	7.2827	0.300987	0.020831	0.0660079	0.1899	0.136014	0.1625	17.6494	20.9387	7.96249	30.5054	21.6852	0.503107	0.0709408	0.296768	0.440649	0.184319	0.0725691	17.627	6.838	5.213	10.744	8.846	7.283	0.301	0.021	0.066	0.19	0.136	0.163	17.649	20.939	7.962	30.505	21.685	0.503
AT2G40080	ELF4	-1.43148	0.885397	-0.853678	1.39976	0.0017251	5.94012	4.36606e-05	1.58253	1.19287	1.12885	17.5356	3.88688	4.79283	167.937	143.841	128.533	144.996	101.158	86.9202	3.76102	0.732313	1.31448	13.833	7.8594	154.721	94.6394	73.6344	168.118	103.782	100.407	1.583	1.193	1.129	17.536	3.887	4.793	167.937	143.841	128.533	144.996	101.158	86.92	3.761	0.732	1.314	13.833	7.859	154.721
AT1G67265	DVL3	0.250485	-1.83148	0.667572	0.913427	0.0017251	3.00758	4.36674e-05	34.7534	1.31217	0	6.58036	3.38551	0.520584	1.09532	1.08697	0.554288	0.462917	0	0	38.7148	8.1994	0	36.1672	5.64948	0	0	0	0	0	0	34.753	1.312	0	6.58	3.386	0.521	1.095	1.087	0.554	0.463	0	0	38.715	8.199	0	36.167	5.649	0
AT4G01610	CATHB3	-0.510003	0.538926	-0.309203	0.280279	0.00173136	6.93201	4.38791e-05	29.2104	19.2489	18.1266	69.3385	52.0689	54.4736	192.894	238.333	230.763	190.956	206.841	197.857	31.0446	24.2432	19.2515	52.2285	32.7234	221.758	240.657	236.06	236.334	237.758	237.993	29.21	19.249	18.127	69.339	52.069	54.474	192.894	238.333	230.763	190.956	206.841	197.857	31.045	24.243	19.252	52.229	32.723	221.758
AT5G57560	XTH22	-0.393805	0.763402	0.0883437	-0.457941	0.00176344	7.55377	4.47461e-05	198.609	257.618	152.596	611.291	689.232	432.614	16.6188	9.67381	10.5037	6.49756	5.96214	4.82467	209.687	298.282	319.579	147.64	281.673	11.2701	9.0862	16.4413	11.2671	14.335	10.7896	198.609	257.618	152.596	611.291	689.232	432.614	16.619	9.674	10.504	6.498	5.962	4.825	209.687	298.282	319.579	147.64	281.673	11.27
AT4G22710	CYP706A2	-0.804187	1.71289	-0.550867	-0.357839	0.00177492	2.64099	4.50918e-05	1.42504	2.77624	0.667243	22.3767	12.6425	2.21867	4.77618	4.72646	3.33643	4.71067	3.5466	2.65139	0.902151	2.92597	1.87081	1.18621	3.77441	3.37052	3.54207	6.05244	3.92435	3.78637	3.81401	1.425	2.776	0.667	22.377	12.643	2.219	4.776	4.726	3.336	4.711	3.547	2.651	0.902	2.926	1.871	1.186	3.774	3.371
AT1G71697	CK1	-0.66965	0.698142	-0.383759	0.355267	0.0017775	4.9715	4.5212e-05	9.87543	7.707	6.68401	41.6882	22.9438	15.7449	42.4888	44.8999	41.9744	41.4211	41.5944	41.5667	10.0969	11.3065	7.45433	15.922	20.6555	53.9283	42.8673	40.9248	49.7205	53.3217	47.5805	9.875	7.707	6.684	41.688	22.944	15.745	42.489	44.9	41.974	41.421	41.594	41.567	10.097	11.307	7.454	15.922	20.656	53.928
AT5G12050		0.737867	-1.57159	0.709858	0.12386	0.00179003	4.07338	4.55856e-05	53.1975	27.586	13.8942	12.8821	7.45931	3.65658	6.81491	8.67715	7.96902	5.40086	5.92499	6.17281	62.172	16.2331	12.393	24.8976	20.4214	7.07379	7.84448	8.15303	4.07606	5.68475	6.17582	53.197	27.586	13.894	12.882	7.459	3.657	6.815	8.677	7.969	5.401	5.925	6.173	62.172	16.233	12.393	24.898	20.421	7.074
AT1G30730		-1.22142	1.88486	-1.31935	0.655899	0.00179532	4.1922	4.57753e-05	1.02163	0.699729	0.140164	12.9458	6.52351	3.5934	50.1914	37.2893	30.149	25.7259	16.0713	14.1222	0.466504	1.00746	0.201866	2.29037	3.27787	63.7967	30.863	30.8846	28.8561	22.1292	16.4228	1.022	0.7	0.14	12.946	6.524	3.593	50.191	37.289	30.149	25.726	16.071	14.122	0.467	1.007	0.202	2.29	3.278	63.797
AT3G07010		0.299524	-0.83384	0.40262	0.131696	0.00183218	4.6104	4.67715e-05	29.2555	22.3893	15.9736	18.8897	11.6031	8.59443	28.0838	28.2976	29.7789	20.215	20.3861	22.9836	31.0716	25.1036	14.558	26.579	17.7406	27.5072	28.1423	31.5961	21.8655	21.4252	22.4079	29.255	22.389	15.974	18.89	11.603	8.594	28.084	28.298	29.779	20.215	20.386	22.984	31.072	25.104	14.558	26.579	17.741	27.507
AT5G15600	SP1L4	0.712023	-0.892848	0.400268	-0.219443	0.00191241	5.77541	4.88782e-05	11.8387	30.5944	39.6397	7.67697	14.8108	11.7206	86.4443	110.933	109.198	56.2533	66.444	59.2712	10.1508	22.2157	31.9639	7.34594	24.3163	119.167	120.331	108.575	82.8367	76.7287	89.863	11.839	30.594	39.64	7.677	14.811	11.721	86.444	110.933	109.198	56.253	66.444	59.271	10.151	22.216	31.964	7.346	24.316	119.167
AT2G04040	DTX1	-1.0126	2.6145	-1.23821	-0.363685	0.00196992	1.61455	5.04086e-05	0.339329	0.133659	0.210977	8.31581	3.31028	3.04157	0.790916	0.745738	0.59001	1.00479	0.962472	1.02003	0.150487	0.283795	0.0972216	0.751192	0.151673	0.790002	0.543155	0.8811	0.608723	0.668982	0.85012	0.339	0.134	0.211	8.316	3.31	3.042	0.791	0.746	0.59	1.005	0.962	1.02	0.15	0.284	0.097	0.751	0.152	0.79
AT5G49700	AHL17	-0.527174	0.986338	-0.453952	-0.00521171	0.00199563	3.10447	5.11995e-05	4.38508	5.68515	4.7364	19.9982	20.4208	14.0817	4.88879	5.97607	5.95288	3.39872	4.05003	5.15236	5.36528	6.18784	3.62631	6.1938	9.55609	6.16638	5.09257	4.14926	3.11385	3.31955	3.66646	4.385	5.685	4.736	19.998	20.421	14.082	4.889	5.976	5.953	3.399	4.05	5.152	5.365	6.188	3.626	6.194	9.556	6.166
AT1G69490	NAC029	0.505145	-1.51398	0.95244	0.0563936	0.00199563	4.01187	5.125e-05	10.0437	41.5065	27.6921	3.68286	8.28985	12.8012	5.10043	5.22726	6.79626	3.29643	2.28491	2.11866	13.6185	39.5455	52.2396	9.43305	33.4882	7.20169	5.86682	6.5569	8.31459	5.91437	6.48121	10.044	41.506	27.692	3.683	8.29	12.801	5.1	5.227	6.796	3.296	2.285	2.119	13.619	39.546	52.24	9.433	33.488	7.202
AT2G30140	UGT87A2	-0.220937	1.06315	-0.371606	-0.470609	0.0020036	3.47735	5.15162e-05	3.21496	5.44638	7.98811	18.6206	14.9682	18.5667	7.49307	10.5619	9.76876	7.92995	10.6796	10.9482	2.95681	5.15829	6.46082	3.78802	6.49719	8.4642	9.9648	10.3591	11.9645	12.4311	12.4504	3.215	5.446	7.988	18.621	14.968	18.567	7.493	10.562	9.769	7.93	10.68	10.948	2.957	5.158	6.461	3.788	6.497	8.464
AT1G72240		-0.10353	1.31673	-0.566844	-0.646358	0.00201225	3.68345	5.18004e-05	2.19755	2.4345	6.10625	6.9464	12.3425	17.9054	15.0007	21.3879	29.326	13.9092	17.5792	17.8245	1.42266	2.5741	3.51398	0.963716	4.4044	17.9608	17.311	17.5591	12.4501	7.6162	12.4649	2.198	2.434	6.106	6.946	12.343	17.905	15.001	21.388	29.326	13.909	17.579	17.825	1.423	2.574	3.514	0.964	4.404	17.961
AT3G21600		-0.789527	1.56796	-0.537145	-0.241289	0.00202604	3.41868	5.22797e-05	1.60388	1.36765	1.09136	9.12557	7.09039	11.7304	13.7327	13.6498	12.2243	14.6979	14.8847	13.1969	1.7362	1.59497	1.43067	2.81085	1.6579	15.0797	15.7884	12.3338	13.0651	15.4123	14.3637	1.604	1.368	1.091	9.126	7.09	11.73	13.733	13.65	12.224	14.698	14.885	13.197	1.736	1.595	1.431	2.811	1.658	15.08
AT4G32480		-0.463935	1.07102	-0.0105319	-0.596555	0.00210949	4.80769	5.44977e-05	12.5035	17.2033	9.38692	46.7721	39.3581	59.0923	42.4975	21.167	13.3958	36.1275	27.7637	8.78669	11.4338	21.0888	19.6398	8.7467	17.5213	43.2104	28.6932	24.9632	39.0241	40.6714	24.7304	12.503	17.203	9.387	46.772	39.358	59.092	42.497	21.167	13.396	36.128	27.764	8.787	11.434	21.089	19.64	8.747	17.521	43.21
AT1G30520	AAE14	0.402737	-0.820524	0.438645	-0.0208579	0.00214337	3.43016	5.54387e-05	18.2766	20.2204	21.5256	9.66529	11.7043	11.1911	1.3351	1.1573	1.0832	1.11678	1.02334	1.00404	18.5924	19.9942	21.3288	14.4836	18.4346	1.19852	1.26583	1.10524	1.15644	1.06411	1.30464	18.277	20.22	21.526	9.665	11.704	11.191	1.335	1.157	1.083	1.117	1.023	1.004	18.592	19.994	21.329	14.484	18.435	1.199
AT2G03760	SOT12	-0.338207	0.790792	-0.138957	-0.313628	0.00214933	4.65907	5.56589e-05	14.7674	17.8946	9.86922	53.4393	44.4382	21.1546	30.6537	31.6733	30.506	17.7396	17.394	19.619	16.9019	15.3612	15.3352	16.736	15.151	29.517	27.5141	27.689	18.812	21.7889	33.8108	14.767	17.895	9.869	53.439	44.438	21.155	30.654	31.673	30.506	17.74	17.394	19.619	16.902	15.361	15.335	16.736	15.151	29.517
AT5G13330	ERF113	-1.05367	2.29671	-0.736912	-0.506127	0.00216223	3.47437	5.60593e-05	0.470356	0.341224	0.247631	5.85831	3.59757	7.46793	12.2623	15.8214	12.692	16.0003	23.2025	20.9972	0.590014	0.571772	0.187042	0.769322	0.462868	10.8551	11.6459	11.4355	18.6387	24.1958	23.2597	0.47	0.341	0.248	5.858	3.598	7.468	12.262	15.821	12.692	16	23.202	20.997	0.59	0.572	0.187	0.769	0.463	10.855
AT1G18330	RVE7	0.547231	-0.692525	0.343849	-0.198556	0.00223601	4.17401	5.81095e-05	25.8065	21.9826	20.2873	10.6662	11.7333	14.1324	19.5777	17.312	18.0166	13.4308	12.9824	13.2038	24.7354	14.6591	18.1335	16.2481	13.5802	16.0468	16.5678	16.2522	10.675	14.6968	11.9015	25.806	21.983	20.287	10.666	11.733	14.132	19.578	17.312	18.017	13.431	12.982	13.204	24.735	14.659	18.134	16.248	13.58	16.047
AT4G31970	CYP82C2	-2.2709	3.03003	-0.545857	-0.213276	0.00225944	4.226	5.87876e-05	0.036307	0.0325177	0	5.64688	3.91624	7.09612	5.90565	50.4773	68.608	14.9079	12.3634	6.94301	0.827611	0	0	0.346431	0.492572	56.0147	53.0097	92.7699	18.7895	5.06812	6.32817	0.036	0.033	0	5.647	3.916	7.096	5.906	50.477	68.608	14.908	12.363	6.943	0.828	0	0	0.346	0.493	56.015
AT3G26440		-1.20288	2.04022	-0.903657	0.0663221	0.00226523	5.12839	5.90079e-05	0.513395	0.397862	0.44854	6.12636	5.22204	7.96438	50.7559	68.8935	66.5707	48.5835	57.2763	65.3823	0.553126	0.712015	0.4243	1.29189	1.40269	59.7237	64.1343	67.3585	82.5172	79.5336	92.9533	0.513	0.398	0.449	6.126	5.222	7.964	50.756	68.894	66.571	48.584	57.276	65.382	0.553	0.712	0.424	1.292	1.403	59.724
AT1G09560	GLP4	-0.289058	0.774093	-0.318585	-0.16645	0.0023121	9.8931	6.02996e-05	39.6048	34.1364	31.9162	114.023	77.5576	90.3349	323.318	707.975	616.535	1994.5	2772.25	3073.53	32.609	36.906	31.1746	40.3316	44.3772	1492.38	1279.1	1110.82	3562.01	4328.69	4498.88	39.605	34.136	31.916	114.023	77.558	90.335	323.318	707.975	616.535	1994.5	2772.25	3073.53	32.609	36.906	31.175	40.332	44.377	1492.38
AT1G07600	MT1A	-0.767936	0.414998	0.0362411	0.316697	0.00233683	14.6877	6.10162e-05	3208.24	3164.24	3901.78	8248.13	9142.72	12315.9	25067.8	31974.2	27800.3	48010.9	58886.3	64228.8	3123.56	4601.09	9664.92	8043.3	8013.75	36889.9	51657.5	66677.4	79145.4	74145.3	69458.3	3208.24	3164.24	3901.78	8248.13	9142.72	12315.9	25067.8	31974.2	27800.3	48010.9	58886.3	64228.8	3123.56	4601.09	9664.92	8043.3	8013.75	36889.9
AT1G73602		0.696554	-0.794731	0.778739	-0.680562	0.00236781	3.28845	6.18977e-05	5.49582	17.6081	11.005	1.87719	7.1707	6.19315	10.816	13.547	8.05496	4.48625	5.02972	4.87677	3.98109	11.1155	20.0734	2.73549	6.8195	11.1025	5.57092	9.51107	5.02684	4.00674	5.97773	5.496	17.608	11.005	1.877	7.171	6.193	10.816	13.547	8.055	4.486	5.03	4.877	3.981	11.116	20.073	2.735	6.82	11.102
AT5G03350	LLP	-0.681628	0.746145	0.360061	-0.424578	0.00239128	3.61001	6.25848e-05	6.39311	16.5544	8.55672	23.2016	38.0267	47.3917	0.0534062	0	0	0	0.0276546	0.0512959	6.26149	37.5129	19.5427	7.52471	20.2784	0	0.049697	0.0258654	0	0	0.0343034	6.393	16.554	8.557	23.202	38.027	47.392	0.053	0	0	0	0.028	0.051	6.261	37.513	19.543	7.525	20.278	0
AT2G29500	HSP17.6B	-1.01736	1.50749	-1.52423	1.0341	0.00239975	3.94664	6.28878e-05	0.655325	0.574222	1.48997	5.35443	7.4034	8.81714	27.0775	27.7356	23.6021	26.8301	27.1727	18.7619	0.374977	0.845348	0.565205	3.26993	5.65962	22.9244	20.1395	22.6591	28.554	24.2892	22.3997	0.655	0.574	1.49	5.354	7.403	8.817	27.077	27.736	23.602	26.83	27.173	18.762	0.375	0.845	0.565	3.27	5.66	22.924
AT2G28110	IRX7	-0.939907	1.40838	-0.585224	0.116752	0.00241487	3.92819	6.34244e-05	1.60958	1.62374	1.23645	9.2119	9.02298	12.1716	24.6978	27.7236	24.3475	22.8718	19.64	18.0976	2.24389	1.5656	1.82808	2.06061	5.00356	28.4032	22.6387	23.2469	22.4631	20.879	18.3968	1.61	1.624	1.236	9.212	9.023	12.172	24.698	27.724	24.347	22.872	19.64	18.098	2.244	1.566	1.828	2.061	5.004	28.403
AT2G39210		-0.601077	0.857926	-0.151438	-0.10541	0.00248504	4.18213	6.542e-05	5.66224	8.44795	4.88637	25.9451	22.1057	19.0944	15.9226	27.6048	27.5509	11.8409	12.3476	10.8764	4.74083	12.7053	7.90738	8.90586	10.9084	21.6809	33.5487	30.6602	18.2686	21.0336	21.8647	5.662	8.448	4.886	25.945	22.106	19.094	15.923	27.605	27.551	11.841	12.348	10.876	4.741	12.705	7.907	8.906	10.908	21.681
AT4G23470		-0.439995	0.627374	-0.241993	0.0546138	0.00252705	6.53684	6.66034e-05	46.5565	40.5011	25.4957	151.492	81.4702	68.5554	127.753	130.614	133.105	126.846	133.708	130.326	43.9002	49.1506	32.6262	69.2174	47.6952	128.232	124.308	118.554	135.015	127.682	136.374	46.556	40.501	25.496	151.492	81.47	68.555	127.753	130.614	133.105	126.846	133.708	130.326	43.9	49.151	32.626	69.217	47.695	128.232
AT4G34710	ADC2	-0.125848	0.689599	-0.197862	-0.365888	0.002618	4.68686	6.90808e-05	12.8585	14.4144	19.3534	31.6015	34.5286	38.6828	32.3961	32.8719	32.3309	26.5614	27.5111	28.097	10.1479	14.6342	18.3886	13.2184	15.8365	21.977	28.7234	30.9548	23.6922	25.9752	27.4427	12.858	14.414	19.353	31.602	34.529	38.683	32.396	32.872	32.331	26.561	27.511	28.097	10.148	14.634	18.389	13.218	15.837	21.977
AT3G23170		0.649664	-0.885496	0.4743	-0.238468	0.00263427	5.4233	6.9591e-05	25.7508	61.1064	71.2191	16.3734	32.5184	20.5153	45.5446	90.2333	77.1874	24.3586	23.8251	20.6344	32.0862	43.1521	61.2205	17.2898	45.6992	45.0891	56.947	47.7133	23.5819	29.8728	29.6705	25.751	61.106	71.219	16.373	32.518	20.515	45.545	90.233	77.187	24.359	23.825	20.634	32.086	43.152	61.221	17.29	45.699	45.089
AT3G09922	IPS1	1.67222	-0.114465	-2.1769	0.619147	0.00268558	2.54476	7.10964e-05	8.25632	6.2471	5.66275	6.76904	0	0.436738	5.69474	7.16353	4.79679	6.09332	1.55596	0.74524	0.390953	0.726998	0	3.25478	3.80114	4.09066	6.3217	10.7979	2.74141	0.961035	5.07056	8.256	6.247	5.663	6.769	0	0.437	5.695	7.164	4.797	6.093	1.556	0.745	0.391	0.727	0	3.255	3.801	4.091
at4g135		0.248591	-1.88524	0.98883	0.647818	0.00268558	2.07986	7.11111e-05	5.81323	4.54975	3.16343	2.69268	0.468038	0.501163	0	0	0	0	0	0	8.80121	5.54793	7.82475	6.11657	7.08879	0	0	0	0	0	0	5.813	4.55	3.163	2.693	0.468	0.501	0	0	0	0	0	0	8.801	5.548	7.825	6.117	7.089	0
AT3G57280	FAX1	0.126967	-0.730575	0.255945	0.347663	0.0027049	5.24489	7.17057e-05	28.6735	29.1051	21.3622	27.6611	16.8563	10.993	51.3738	49.7943	53.0398	47.2486	45.9222	45.6168	29.5036	31.4404	23.3383	37.8478	30.1327	48.7428	48.8244	47.1629	42.8088	42.0951	42.0605	28.673	29.105	21.362	27.661	16.856	10.993	51.374	49.794	53.04	47.249	45.922	45.617	29.504	31.44	23.338	37.848	30.133	48.743
AT2G03750	SOT11	0.539076	-0.991144	0.49626	-0.0441916	0.00272484	4.10003	7.23178e-05	22.1011	45.006	48.2134	16.2023	16.936	17.6562	0.228257	0.105302	0.155748	0.0575916	0.078599	0.0912912	20.4756	35.5404	52.958	22.6327	34.1467	0.18311	0.10756	0.112481	0.0581158	0.139748	0.0244464	22.101	45.006	48.213	16.202	16.936	17.656	0.228	0.105	0.156	0.058	0.079	0.091	20.476	35.54	52.958	22.633	34.147	0.183
AT4G16880		0.642241	-0.721294	0.455111	-0.376057	0.00274662	4.04816	7.30645e-05	21.8715	50.5787	45.2479	15.2797	22.617	20.3214	0	0	0.522555	0	0	0.281077	21.3737	34.8543	44.4897	19.8198	23.0261	0	0.126266	0.320043	0.0728419	0	0	21.871	50.579	45.248	15.28	22.617	20.321	0	0	0.523	0	0	0.281	21.374	34.854	44.49	19.82	23.026	0
AT2G36800	UGT73C5	-0.249192	1.21343	-0.377424	-0.586808	0.00279894	2.56026	7.46281e-05	0.931502	4.61049	9.28943	13.0272	19.3643	20.2992	0.148408	0.109422	0.0865598	0.0622174	0.14023	0.2017	1.20739	4.17408	7.80574	2.70485	5.90525	0.171849	0.153225	0.111387	0.265125	0.151978	0.381603	0.932	4.61	9.289	13.027	19.364	20.299	0.148	0.109	0.087	0.062	0.14	0.202	1.207	4.174	7.806	2.705	5.905	0.172
AT1G78820		0.456297	-0.654084	0.326391	-0.128604	0.002898	3.74807	7.73583e-05	22.3038	35.4541	26.1134	15.3209	18.0782	15.9274	0.75354	0.757667	1.07121	0.344781	0.339034	0.381151	19.5176	23.6067	31.4855	16.2271	24.9119	0.278235	0.742475	0.765319	0.614998	0.622397	0.493443	22.304	35.454	26.113	15.321	18.078	15.927	0.754	0.758	1.071	0.345	0.339	0.381	19.518	23.607	31.486	16.227	24.912	0.278
AT3G21460	GRXS10	0.979877	-0.858848	0.424375	-0.545404	0.00291916	3.77745	7.80127e-05	10.8515	38.092	51.3897	6.82316	7.72632	21.0833	0.640229	3.14235	3.10655	0	0.457023	1.25115	9.1477	25.1696	32.0845	6.97654	18.6615	0.231997	3.3409	3.55993	4.63846	6.26427	9.11814	10.851	38.092	51.39	6.823	7.726	21.083	0.64	3.142	3.107	0	0.457	1.251	9.148	25.17	32.085	6.977	18.662	0.232
AT4G16563		-0.568006	1.01021	-0.38244	-0.0597657	0.00292445	3.74271	7.82437e-05	11.9016	5.4375	4.7053	28.2582	44.8853	11.1903	10.1906	12.2861	9.87238	8.2811	7.34775	8.61303	11.8615	7.19554	5.3811	11.6888	11.4624	10.7222	10.5079	10.3603	8.3652	7.54133	8.67672	11.902	5.437	4.705	28.258	44.885	11.19	10.191	12.286	9.872	8.281	7.348	8.613	11.862	7.196	5.381	11.689	11.462	10.722
AT2G32690	GRP23	0.0484433	-0.602547	0.442363	0.11174	0.00297904	7.5416	7.97957e-05	304.323	295.093	307.141	215.962	243.566	275.523	0.951392	0.480782	1.37954	1.14775	1.17085	1.04009	296.105	366.55	494.473	326.204	371.485	0.742099	1.33244	0.484839	1.70311	1.2025	1.11028	304.323	295.093	307.141	215.962	243.566	275.523	0.951	0.481	1.38	1.148	1.171	1.04	296.105	366.55	494.473	326.204	371.485	0.742
AT2G20750	EXPB1	1.04612	-1.9276	0.935511	-0.0540338	0.00301222	4.11037	8.08693e-05	6.12316	7.56356	5.08961	1.09845	1.07363	0.57375	25.1495	29.6575	40.1502	23.8008	26.1336	29.9417	3.64824	4.77567	8.4876	1.81637	4.53027	23.7563	22.9575	31.8196	25.0998	21.9617	25.8595	6.123	7.564	5.09	1.098	1.074	0.574	25.149	29.658	40.15	23.801	26.134	29.942	3.648	4.776	8.488	1.816	4.53	23.756
AT4G15110	CYP97B3	0.263454	-0.743404	0.304408	0.175542	0.00301222	4.0206	8.07906e-05	25.6398	25.332	24.2896	14.8395	15.6397	17.0688	7.05248	6.27839	7.80146	5.52282	5.76523	6.00756	22.8188	26.8368	25.7337	27.9679	24.1891	5.88245	5.6473	6.75214	5.09991	5.30927	4.71855	25.64	25.332	24.29	14.84	15.64	17.069	7.052	6.278	7.801	5.523	5.765	6.008	22.819	26.837	25.734	27.968	24.189	5.882
AT5G40330	MYB23	0.18797	-1.12426	0.25052	0.685774	0.00303151	3.00725	8.14802e-05	11.1654	11.5224	9.49282	4.8937	5.3516	6.06162	2.85126	1.75014	2.12278	3.28425	2.02778	2.30862	11.5769	10.8208	10.3322	11.0912	22.4679	1.88985	1.50955	1.73882	1.9361	1.68338	1.92692	11.165	11.522	9.493	4.894	5.352	6.062	2.851	1.75	2.123	3.284	2.028	2.309	11.577	10.821	10.332	11.091	22.468	1.89
AT1G70260		0.370833	-1.47632	0.3525	0.752991	0.00310809	3.63963	8.38246e-05	3.28839	9.77014	11.5709	1.41625	2.27507	4.78387	10.7355	17.332	12.7126	22.8685	26.4945	29.3355	2.17115	9.01267	12.4878	6.48201	17.2276	4.94708	9.66582	5.21424	8.94717	9.34858	11.1509	3.288	9.77	11.571	1.416	2.275	4.784	10.735	17.332	12.713	22.869	26.494	29.336	2.171	9.013	12.488	6.482	17.228	4.947
at5g145		2.51523	-2.55564	2.59606	-2.55564	0.00310842	1.66569	8.3929e-05	1.10481	5.48886	2.16634	0	0	0	2.09675	1.09005	0.534254	1.35835	0	0	3.86905	0.410995	4.79497	0	0	1.09826	1.59911	1.27443	0	1.74706	0	1.105	5.489	2.166	0	0	0	2.097	1.09	0.534	1.358	0	0	3.869	0.411	4.795	0	0	1.098
AT1G48750		-0.331604	0.746511	-0.540588	0.125681	0.00334404	8.10717	9.05985e-05	56.5411	69.4927	101.017	123.218	219.517	267.765	529.661	438.429	502.39	669.17	839.505	987.42	39.589	70.0534	81.1722	70.5183	159.155	371.058	338.953	309.737	277.864	280.362	285.49	56.541	69.493	101.017	123.218	219.517	267.765	529.661	438.429	502.39	669.17	839.505	987.42	39.589	70.053	81.172	70.518	159.155	371.058
AT4G14560	IAA1	0.398829	-0.974598	0.563501	0.0122681	0.00341045	4.83045	9.25023e-05	29.0756	63.177	48.1619	18.3731	18.1665	32.5559	14.2254	12.8479	13.0031	12.6024	12.4429	13.7672	36.2912	57.6202	59.5623	17.7324	61.5201	10.7629	11.9832	10.7174	7.47544	11.8749	10.7792	29.076	63.177	48.162	18.373	18.167	32.556	14.225	12.848	13.003	12.602	12.443	13.767	36.291	57.62	59.562	17.732	61.52	10.763
AT2G40100	LHCB4.3	0.395959	-1.29256	0.555197	0.341403	0.00343884	5.31612	9.33779e-05	33.0006	85.2772	113.728	22.023	33.1308	36.6006	3.69963	4.07193	5.33278	4.041	3.9132	3.24878	34.2911	96.2233	121.433	54.2941	110.794	4.55407	5.26478	5.4299	4.91237	4.44755	5.1602	33.001	85.277	113.728	22.023	33.131	36.601	3.7	4.072	5.333	4.041	3.913	3.249	34.291	96.223	121.433	54.294	110.794	4.554
AT2G40750	WRKY54	-0.939897	1.7929	-0.171346	-0.681653	0.0034509	2.9222	9.38112e-05	0.388474	1.71672	0.297508	9.70071	6.62594	5.96331	9.12966	11.4611	11.429	5.18497	4.86637	4.89348	0.471819	2.98096	0.716763	0.939777	1.21624	9.18501	11.6844	9.90671	9.39538	7.3089	8.71895	0.388	1.717	0.298	9.701	6.626	5.963	9.13	11.461	11.429	5.185	4.866	4.893	0.472	2.981	0.717	0.94	1.216	9.185
AT1G33950	IAN7	-1.11983	3.5953	-1.23773	-1.23773	0.00347445	1.23362	9.45581e-05	0	0	0.0229488	3.89415	3.11906	2.43083	0	0	0	0	0	0	0	0	0	0	0	0	0	0	0	0	0	0	0	0.023	3.894	3.119	2.431	0	0	0	0	0	0	0	0	0	0	0	0
AT4G32690	GLB3	0.438258	-1.43843	0.519953	0.480218	0.0035091	4.02575	9.56087e-05	7.94763	9.05354	10.1678	2.74438	3.78185	2.65064	24.8472	25.5188	26.354	17.4834	20.296	17.1506	7.57245	11.8584	8.5763	9.45577	11.1567	24.4709	24.4183	23.73	17.3507	15.53	19.7118	7.948	9.054	10.168	2.744	3.782	2.651	24.847	25.519	26.354	17.483	20.296	17.151	7.572	11.858	8.576	9.456	11.157	24.471
AT2G26010	PDF1.3	0.626716	-1.56706	1.20059	-0.260241	0.00356632	5.95814	9.72771e-05	134.038	178.31	70.3799	16.2457	8.2037	82.1068	0	0	0	0	0	0	167.231	276.934	110.947	45.9286	106.559	0	0	0	0	0	0	134.038	178.31	70.38	16.246	8.204	82.107	0	0	0	0	0	0	167.231	276.934	110.947	45.929	106.559	0
AT2G04495		-0.590735	2.10084	-1.26786	-0.242241	0.00368663	1.56703	0.000101011	0.279282	1.19545	0.448902	7.75676	6.52215	3.43037	0.257285	0.0476703	0	0	0	0.082504	0.128374	0.541799	0.402807	0.991831	0.866823	0.229944	0.0388819	0.0801888	0.0866145	0.311122	0.0550472	0.279	1.195	0.449	7.757	6.522	3.43	0.257	0.048	0	0	0	0.083	0.128	0.542	0.403	0.992	0.867	0.23
AT5G66053		-0.714532	0.918362	-0.415685	0.211855	0.00368883	7.17511	0.000101185	109.152	34.8316	49.4919	278.547	193.767	288.766	142.866	146.374	159.38	156.242	121.178	133.202	138.402	31.4971	62.0854	190.336	79.385	213.324	139.872	223.422	182.967	138.507	145.177	109.152	34.832	49.492	278.547	193.767	288.766	142.866	146.374	159.38	156.242	121.178	133.202	138.402	31.497	62.085	190.336	79.385	213.324
AT1G65390	PP2A5	-0.00894323	-1.62171	0.89228	0.738373	0.00372354	2.88031	0.000102365	9.52815	15.5996	2.12266	5.53732	4.51922	1.09732	0.279686	0.137549	0.054447	0.0313131	0	0.0298208	8.28765	24.437	16.9741	21.6294	12.3106	0.0498411	0.191484	0.185235	0.0633758	0.0381234	0	9.528	15.6	2.123	5.537	4.519	1.097	0.28	0.138	0.054	0.031	0	0.03	8.288	24.437	16.974	21.629	12.311	0.05
AT5G19875		0.0100179	1.27046	-0.797698	-0.482781	0.00385045	5.25159	0.000105972	3.2125	12.8329	27.5231	23.977	39.6325	70.0523	39.1884	75.7627	108.71	30.7425	52.2455	65.4148	3.57672	8.31909	12.2326	6.0823	16.7182	36.6025	52.5247	63.6053	33.1069	42.4417	53.5529	3.212	12.833	27.523	23.977	39.633	70.052	39.188	75.763	108.71	30.743	52.245	65.415	3.577	8.319	12.233	6.082	16.718	36.602
AT1G07890	APX1	0.346036	-0.851917	0.0357953	0.470086	0.00386204	9.11112	0.00010641	226.529	370.171	566.667	238.757	237.572	171.519	846.203	989.71	1071.56	655.51	672.516	755.231	196.734	328.203	387.691	308.514	626.796	779.806	854.957	913.553	674.105	755.781	789.004	226.529	370.171	566.667	238.757	237.572	171.519	846.203	989.71	1071.56	655.51	672.516	755.231	196.734	328.203	387.691	308.514	626.796	779.806
AT3G49120	PER34	-0.611485	0.542506	0.119051	-0.0500714	0.00386766	7.0165	0.000106683	39.8863	26.5476	19.2517	101.421	62.0585	79.9307	320.419	361.091	313.539	145.52	107.911	130.32	55.8317	46.9635	35.7573	41.1465	51.9592	259.033	319.918	297.975	135.951	131.416	124.942	39.886	26.548	19.252	101.421	62.059	79.931	320.419	361.091	313.539	145.52	107.911	130.32	55.832	46.964	35.757	41.147	51.959	259.033
AT5G46230		-0.458607	1.03465	-0.59202	0.0159802	0.00387725	4.97819	0.000107067	3.95576	4.96947	4.5165	23.5404	13.2877	12.0247	36.9268	43.726	51.9451	56.9457	57.135	73.3503	3.35278	4.59731	3.95729	5.26554	8.57196	44.4816	42.6402	42.9133	58.0275	64.0864	70.3854	3.956	4.969	4.516	23.54	13.288	12.025	36.927	43.726	51.945	56.946	57.135	73.35	3.353	4.597	3.957	5.266	8.572	44.482
AT1G34750		-0.678765	0.872032	-0.258482	0.0652159	0.00395623	4.5227	0.000109715	5.12025	5.89808	4.51113	25.3993	16.3673	16.8689	27.0885	42.552	41.4502	23.8682	29.7684	29.4616	5.37487	8.39929	6.5466	9.91861	9.37643	34.5621	35.6441	37.7484	28.3837	29.7364	33.7149	5.12	5.898	4.511	25.399	16.367	16.869	27.088	42.552	41.45	23.868	29.768	29.462	5.375	8.399	6.547	9.919	9.376	34.562
AT1G29640		-1.10564	1.86642	-0.309672	-0.451114	0.00403731	4.4	0.00011223	0.611132	0.266384	1.06988	5.17607	6.15076	10.4899	27.4233	39.7122	38.697	31.9289	37.175	37.3802	0.930832	0.632888	1.92094	0.569308	1.80277	36.1304	29.1643	29.1092	35.2934	64.827	34.6065	0.611	0.266	1.07	5.176	6.151	10.49	27.423	39.712	38.697	31.929	37.175	37.38	0.931	0.633	1.921	0.569	1.803	36.13
AT4G04745		-1.18355	1.1911	-0.514785	0.507229	0.00419886	5.22245	0.000117107	3.48256	1.36085	1.05144	23.9048	13.8997	2.62362	42.5567	75.3661	73.9743	53.0239	75.9471	82.862	4.94574	2.30222	2.03169	7.31444	7.1395	47.0783	57.4239	73.0394	76.1818	65.3076	91.3178	3.483	1.361	1.051	23.905	13.9	2.624	42.557	75.366	73.974	53.024	75.947	82.862	4.946	2.302	2.032	7.314	7.14	47.078
AT5G06510	NFYA10	-0.387622	-1.0629	0.335759	1.11476	0.0043926	3.15037	0.00012278	2.83281	3.22524	5.73964	2.88277	3.22719	3.17506	3.0712	7.02317	11.4263	6.11235	8.03894	6.76945	4.41563	6.24476	8.47409	7.75094	17.2372	4.16851	10.0166	10.6608	7.26779	10.0947	13.2097	2.833	3.225	5.74	2.883	3.227	3.175	3.071	7.023	11.426	6.112	8.039	6.769	4.416	6.245	8.474	7.751	17.237	4.169
AT5G03210		-1.78448	1.54181	0.549915	-0.307248	0.0043991	2.95668	0.000123097	0	0.887084	0.965169	4.57956	7.081	15.1054	5.66978	10.8957	9.80447	3.64559	4.26615	3.7765	1.41495	0.503107	8.23435	1.43697	2.71695	5.64013	9.19502	8.34067	7.05259	10.5217	16.2187	0	0.887	0.965	4.58	7.081	15.105	5.67	10.896	9.804	3.646	4.266	3.777	1.415	0.503	8.234	1.437	2.717	5.64
AT3G61060	AtPP2-A13	0.238735	-0.757116	0.635165	-0.116784	0.00443728	5.95612	0.000124302	88.6772	97.2037	52.8934	51.4563	37.2215	63.925	50.1127	45.8907	28.7422	47.0082	33.1617	19.4238	141.622	85.2658	80.4122	88.0355	49.6476	63.1571	41.8322	37.2764	43.8862	44.9865	27.5621	88.677	97.204	52.893	51.456	37.222	63.925	50.113	45.891	28.742	47.008	33.162	19.424	141.622	85.266	80.412	88.036	49.648	63.157
AT2G46400	WRKY46	-0.806336	1.06141	-0.523867	0.268788	0.00446982	2.48198	0.00012535	1.02058	4.27745	3.13993	11.9854	14.0316	14.1315	0.841876	0.613059	1.07136	0.82733	0.995564	0.923924	0.564833	5.63777	3.84574	4.92608	8.39107	0.592061	1.03413	1.14846	1.00262	1.35115	2.22516	1.021	4.277	3.14	11.985	14.032	14.131	0.842	0.613	1.071	0.827	0.996	0.924	0.565	5.638	3.846	4.926	8.391	0.592
AT3G26830	CYP71B15	-0.408698	2.50048	-1.5346	-0.557185	0.00467986	2.78774	0.000131671	1.11341	0.152465	0.0127267	4.46026	2.98369	7.02956	3.69323	10.814	10.4425	5.36648	3.51031	3.83142	0.0363098	0.125614	0.266235	0.351021	0.479294	12.9671	10.831	22.9067	5.91693	5.59958	5.47248	1.113	0.152	0.013	4.46	2.984	7.03	3.693	10.814	10.442	5.366	3.51	3.831	0.036	0.126	0.266	0.351	0.479	12.967
AT3G25760	AOC1	-0.00991979	-1.18498	0.655441	0.539455	0.00473189	4.08791	0.00013328	18.8631	28.8074	31.1061	15.3537	13.3084	15.7029	0.0298286	0.0330857	0.035051	0.090775	0.0309264	0	14.5065	44.4311	62.4455	29.9317	55.1773	0.0319431	0.0552367	0.172175	0	0.108952	0.114949	18.863	28.807	31.106	15.354	13.308	15.703	0.03	0.033	0.035	0.091	0.031	0	14.507	44.431	62.446	29.932	55.177	0.032
AT5G53200	TRY	1.00824	-0.402217	0.281634	-0.887662	0.00477105	3.74272	0.000134676	5.87902	29.4571	62.9474	3.58301	16.2858	27.0987	4.18972	2.58199	4.19032	2.01883	2.03994	2.79153	4.51123	19.3318	33.834	2.93803	16.424	3.51979	1.19655	2.18399	3.76083	3.78511	2.70353	5.879	29.457	62.947	3.583	16.286	27.099	4.19	2.582	4.19	2.019	2.04	2.792	4.511	19.332	33.834	2.938	16.424	3.52
AT2G23270		-0.268712	2.52659	-0.70336	-1.55452	0.00482652	3.28106	0.00013639	0.370613	0.328115	0.722773	2.39663	5.17334	7.04082	6.65885	11.9068	14.8409	9.92047	16.3183	7.14644	0	0.614586	0.341041	0.312411	0	20.247	15.337	20.2252	5.07199	6.92035	35.3207	0.371	0.328	0.723	2.397	5.173	7.041	6.659	11.907	14.841	9.92	16.318	7.146	0	0.615	0.341	0.312	0	20.247
AT5G25440		-0.850195	0.7201	-0.299374	0.429469	0.00486317	3.8255	0.000137575	10.5812	8.58366	3.25249	45.9155	25.2496	14.4559	5.76375	7.24453	6.95867	9.18662	10.5913	9.28027	11.2999	14.1267	6.65516	22.5495	17.8242	7.96993	8.70845	7.41921	8.97585	8.99714	11.8787	10.581	8.584	3.252	45.916	25.25	14.456	5.764	7.245	6.959	9.187	10.591	9.28	11.3	14.127	6.655	22.55	17.824	7.97
AT2G26020	PDF1.2B	1.05254	-1.67651	0.802123	-0.17816	0.00489162	4.24836	0.00013853	59.5725	78.1026	21.0331	6.43058	2.46111	21.4002	0	0	0	0	0	0	55.2215	46.2164	28.9976	8.67941	41.0167	0	0	0	0	0.961035	0	59.572	78.103	21.033	6.431	2.461	21.4	0	0	0	0	0	0	55.222	46.216	28.998	8.679	41.017	0
AT2G06255	EFL3	-0.362777	0.852603	-0.593456	0.10363	0.00490882	3.39768	0.000139168	7.09929	5.39045	7.36352	18.983	18.4571	21.7527	8.23553	6.53821	4.07619	15.6621	13.5236	11.47	5.66326	5.2556	5.51478	9.52858	10.7558	6.08964	2.62756	4.05515	4.32112	5.93511	2.71295	7.099	5.39	7.364	18.983	18.457	21.753	8.236	6.538	4.076	15.662	13.524	11.47	5.663	5.256	5.515	9.529	10.756	6.09
AT5G57685	GDU3	-0.462321	0.814037	-0.389424	0.0377083	0.00497624	7.0529	0.000141232	15.1592	10.0773	8.90435	35.2683	40.4551	30.027	276.44	309.047	271.122	355.189	288.729	228.799	14.4409	14.2458	6.28019	21.2929	14.346	332.566	237.856	228.249	258.501	234.297	206.938	15.159	10.077	8.904	35.268	40.455	30.027	276.44	309.047	271.122	355.189	288.729	228.799	14.441	14.246	6.28	21.293	14.346	332.566
AT3G19660		-0.447827	0.147186	-0.351954	0.652595	0.00497867	7.83161	0.000141453	39.1435	32.6996	42.2581	95.0158	54.4657	70.5652	309.075	423.105	397.697	347.437	433.239	435.82	33.3993	45.3284	39.8307	75.7189	104.573	389.02	478.325	501.672	524.35	527.732	487.109	39.143	32.7	42.258	95.016	54.466	70.565	309.075	423.105	397.697	347.437	433.239	435.82	33.399	45.328	39.831	75.719	104.573	389.02
AT4G35180	LHT7	-1.5024	2.52962	-0.0778368	-0.949375	0.00508377	1.5731	0.000144595	0.256563	0.205505	0.065592	10.325	4.31394	1.66217	0.296703	0.456585	0.195668	0.467377	0.332491	0.420795	0.212095	1.31769	0.290228	0.265207	0.397839	0.275787	0.307081	0.464171	0.539821	0.522983	0.530708	0.257	0.206	0.066	10.325	4.314	1.662	0.297	0.457	0.196	0.467	0.332	0.421	0.212	1.318	0.29	0.265	0.398	0.276
AT5G17330	GAD1	-1.36258	1.94344	-0.989179	0.408313	0.00511656	6.62691	0.000145685	0.623188	0.284712	0.308941	7.59739	5.99943	4.79175	209.332	213.672	196.366	201.523	201.687	202.045	0.822638	0.332804	0.456714	1.72774	1.81049	203.377	193.102	206.354	231.015	211.133	258.328	0.623	0.285	0.309	7.597	5.999	4.792	209.332	213.672	196.366	201.523	201.687	202.045	0.823	0.333	0.457	1.728	1.81	203.377
AT2G45760	BAP2	-1.09182	2.66132	-0.720149	-0.849347	0.00532479	1.77976	0.000151941	0.178295	0.276502	0.0430057	3.84192	4.55196	4.44531	2.26328	2.01233	2.4775	0.965155	0.856491	2.29572	0.0819787	0.185791	0.436389	0.0761891	0.394011	1.67667	2.39466	2.08552	0.956486	1.04595	1.58493	0.178	0.277	0.043	3.842	4.552	4.445	2.263	2.012	2.477	0.965	0.856	2.296	0.082	0.186	0.436	0.076	0.394	1.677
AT3G21080		-0.982889	2.28953	-1.12253	-0.18411	0.00544065	1.70463	0.000155581	0.411724	0.479136	0.0919318	5.91525	2.51216	6.6472	0.741371	0.559163	0.73173	0.902389	1.32201	1.13971	0.145945	0.376427	0.321969	0.743977	0.662433	0.984449	0.576771	0.82765	1.41425	1.37214	2.01895	0.412	0.479	0.092	5.915	2.512	6.647	0.741	0.559	0.732	0.902	1.322	1.14	0.146	0.376	0.322	0.744	0.662	0.984
AT2G38340	DREB2E	-1.038	3.03728	-1.44893	-0.55034	0.0055071	1.65744	0.000157819	0.10176	0.150804	0	4.82379	2.8256	3.2204	0.918867	1.23045	1.34141	0.772041	1.34773	1.67463	0.0624977	0.0574126	0	0.205938	0.13481	1.11992	1.28689	1.5482	1.86335	1.77278	2.07556	0.102	0.151	0	4.824	2.826	3.22	0.919	1.23	1.341	0.772	1.348	1.675	0.062	0.057	0	0.206	0.135	1.12
AT4G01060	ETC3	0.207996	-0.933709	0.597288	0.128425	0.0055071	4.107	0.000157664	27.3492	26.2444	30.7662	8.88857	18.0422	21.537	2.01127	4.00028	4.09043	1.98647	3.28493	3.90765	30.1192	30.1597	47.2645	15.1515	43.5798	3.42776	1.82992	6.91303	2.08733	3.6042	3.23172	27.349	26.244	30.766	8.889	18.042	21.537	2.011	4	4.09	1.986	3.285	3.908	30.119	30.16	47.265	15.152	43.58	3.428
AT3G07315		-0.378756	-0.493594	0.54608	0.32627	0.00551319	6.31845	0.000158163	41.4016	41.8879	29.0342	50.2711	45.921	36.0122	105.388	92.3277	93.1581	86.5721	74.769	96.6115	46.6113	69.0076	91.7297	72.776	62.3014	78.1177	149.762	168.315	113.969	104.205	100.622	41.402	41.888	29.034	50.271	45.921	36.012	105.388	92.328	93.158	86.572	74.769	96.612	46.611	69.008	91.73	72.776	62.301	78.118
AT1G49500		0.143121	-0.109785	0.650957	-0.684294	0.00551561	10.3804	0.000158401	1932.59	2054.58	1145.63	1573.51	1688.36	2226.75	888.711	562.1	395.095	734.198	638.584	567.028	1997.51	2260.25	2840.03	1007.45	1124.27	651.958	584.682	697.157	404.717	421.782	228.712	1932.59	2054.58	1145.63	1573.51	1688.36	2226.75	888.711	562.1	395.095	734.198	638.584	567.028	1997.51	2260.25	2840.03	1007.45	1124.27	651.958
AT3G02390		-0.668291	0.571668	-0.240838	0.337461	0.00556896	4.27604	0.000160104	14.2292	9.90426	5.63704	36.3326	36.6022	17.1141	16.4142	14.766	17.0886	18.8991	18.7167	18.4049	16.6866	11.076	11.3085	26.953	17.2849	17.0406	17.8015	15.117	17.1678	14.6936	18.1167	14.229	9.904	5.637	36.333	36.602	17.114	16.414	14.766	17.089	18.899	18.717	18.405	16.687	11.076	11.309	26.953	17.285	17.041
AT4G33666		0.163913	-0.750089	0.766326	-0.18015	0.00570036	7.09915	0.000164057	120.615	188.743	205.944	93.0134	104.876	151.131	29.4779	33.6856	24.579	33.9967	51.436	51.5128	125.489	246.079	388.563	101.64	197.849	37.4346	38.1119	57.9823	166.358	222.072	168.337	120.615	188.743	205.944	93.013	104.876	151.131	29.478	33.686	24.579	33.997	51.436	51.513	125.489	246.079	388.563	101.64	197.849	37.435
AT3G57930		-0.499362	0.561261	-0.160609	0.09871	0.0057909	5.59439	0.00016684	45.5045	39.6117	20.5394	122.468	98.4262	60.4164	41.2345	30.9963	29.3907	47.0706	45.1332	38.6938	43.1438	48.9519	37.9641	48.7938	69.0151	34.5772	25.7503	28.3984	33.5853	35.2555	29.9804	45.504	39.612	20.539	122.468	98.426	60.416	41.234	30.996	29.391	47.071	45.133	38.694	43.144	48.952	37.964	48.794	69.015	34.577
AT2G15020		0.999974	-0.242763	0.247926	-1.00514	0.00579546	3.15271	0.000167327	0.733172	12.4444	55.2245	2.42306	7.45165	26.7986	0	0.0254361	0.0804689	0	0	0.0220659	0.96633	6.76886	31.6497	1.79573	10.6286	0	0.0109772	0.0115327	0	0.0424202	0.0295745	0.733	12.444	55.224	2.423	7.452	26.799	0	0.025	0.08	0	0	0.022	0.966	6.769	31.65	1.796	10.629	0
AT1G54820		0.281625	-0.889285	0.3667	0.240961	0.00580126	3.27201	0.000167673	17.3818	19.4813	14.8372	9.43722	11.2749	8.35479	0.163065	0.360761	0.25375	0.150481	0.224204	0.299868	18.4648	16.9994	17.9429	20.1602	16.8643	0.188845	0.284327	0.298329	0.221854	0.166878	0.296979	17.382	19.481	14.837	9.437	11.275	8.355	0.163	0.361	0.254	0.15	0.224	0.3	18.465	16.999	17.943	20.16	16.864	0.189
AT2G24580		0.38353	-0.882265	0.481841	0.0168947	0.00585799	4.47036	0.000169492	9.81611	18.1213	20.3725	5.93564	9.06238	10.4011	33.4863	26.8751	23.9876	29.8522	29.5606	27.1985	11.2178	16.8473	22.3032	9.33122	18.2289	32.4654	28.2584	27.793	25.5176	20.8431	21.5422	9.816	18.121	20.372	5.936	9.062	10.401	33.486	26.875	23.988	29.852	29.561	27.199	11.218	16.847	22.303	9.331	18.229	32.465
AT2G37770	AKR4C9	-0.783483	2.47958	-1.62257	-0.0735246	0.0058964	1.74208	0.000170965	0.0930154	0.166013	0.608692	2.73256	3.71895	7.11575	2.57129	0.779038	1.20973	1.75467	1.52261	1.75138	0.0429125	0.259734	0.0538807	0.307092	0.864816	0.799502	0.638941	0.53789	2.34771	1.96141	1.15786	0.093	0.166	0.609	2.733	3.719	7.116	2.571	0.779	1.21	1.755	1.523	1.751	0.043	0.26	0.054	0.307	0.865	0.8
AT2G23680		-0.809348	0.741419	-0.355396	0.423325	0.00591225	3.70961	0.000171788	6.62636	5.90373	4.86385	36.1424	18.1908	11.3292	7.51013	9.42859	8.37929	15.4681	10.0939	9.96267	8.2611	8.54218	6.48941	17.476	12.9086	12.1904	9.26588	9.97048	13.0078	8.82485	9.82381	6.626	5.904	4.864	36.142	18.191	11.329	7.51	9.429	8.379	15.468	10.094	9.963	8.261	8.542	6.489	17.476	12.909	12.19
AT2G42360	ATL41	-1.95319	3.01084	-1.95319	0.895551	0.0059481	1.88965	0.000173012	0	0	0	5.07649	2.57301	2.72474	1.98305	3.25025	4.03721	1.69423	2.2626	1.74758	0	0	0	0.404747	0.82695	3.14352	2.03756	3.11662	2.85353	1.39543	2.5577	0	0	0	5.076	2.573	2.725	1.983	3.25	4.037	1.694	2.263	1.748	0	0	0	0.405	0.827	3.144
AT2G25900	ATCTH	0.509778	-0.937096	0.542487	-0.115168	0.00605368	6.51415	0.000176756	179.124	177.821	100.885	107.418	47.5278	59.5579	83.9517	37.126	32.7657	50.3523	31.134	21.4596	188.793	140.916	127.266	127.586	91.2264	82.6779	39.2845	40.9227	46.2164	50.1368	28.184	179.124	177.821	100.885	107.418	47.528	59.558	83.952	37.126	32.766	50.352	31.134	21.46	188.793	140.916	127.266	127.586	91.226	82.678
AT3G50260	ERF011	-0.647515	0.968878	-0.227947	-0.0934162	0.00605368	4.95436	0.000176826	9.58412	4.23489	1.01945	32.9102	17.8983	7.89344	60.0509	63.8488	50.1653	47.5555	43.2467	39.6318	8.77445	8.12834	2.50305	7.14046	8.99337	62.9052	50.4433	49.0946	49.1683	44.8482	42.6527	9.584	4.235	1.019	32.91	17.898	7.893	60.051	63.849	50.165	47.556	43.247	39.632	8.774	8.128	2.503	7.14	8.993	62.905
AT1G53690		1.42154	-1.05668	0.9393	-1.30416	0.00605368	2.32374	0.000176817	1.92178	5.36342	11.5387	0.418892	1.52773	2.07745	2.88602	3.64753	1.48884	1.81698	0	1.42043	4.69703	6.0553	2.29784	1.92899	0	4.6148	3.60244	5.09325	2.53225	5.27098	1.31159	1.922	5.363	11.539	0.419	1.528	2.077	2.886	3.648	1.489	1.817	0	1.42	4.697	6.055	2.298	1.929	0	4.615
AT2G22770	NAI1	0.228353	-1.26757	0.76916	0.270054	0.00605368	4.89623	0.000176782	6.39273	8.67064	8.60261	3.07938	3.43287	3.9584	48.4032	54.2593	63.404	53.0166	51.3123	59.2778	8.06121	11.2669	14.3073	5.39169	12.5608	45.4582	50.1546	65.5053	35.6375	32.516	37.4859	6.393	8.671	8.603	3.079	3.433	3.958	48.403	54.259	63.404	53.017	51.312	59.278	8.061	11.267	14.307	5.392	12.561	45.458
AT3G17580		0.654133	-1.68981	0.629428	0.406245	0.0061163	4.44009	0.000178843	17.7511	5.14467	6.8762	5.07678	1.23056	0.873476	44.7986	27.8114	35.7579	36.5599	40.066	33.5358	21.1115	3.63499	3.78229	11.2109	7.17994	48.6788	30.2776	22.2503	23.8894	24.0259	26.3669	17.751	5.145	6.876	5.077	1.231	0.873	44.799	27.811	35.758	36.56	40.066	33.536	21.112	3.635	3.782	11.211	7.18	48.679
AT4G39830		-1.61687	1.99318	-1.18934	0.813038	0.00616711	1.85839	0.000180517	0.319596	0.257737	0.207117	8.79318	4.00689	3.25409	1.00054	1.41091	1.07091	1.49829	1.31457	1.05763	0.374176	0.615115	0.128356	2.53064	1.45486	1.51653	1.61134	1.7148	1.85658	1.44449	2.1004	0.32	0.258	0.207	8.793	4.007	3.254	1.001	1.411	1.071	1.498	1.315	1.058	0.374	0.615	0.128	2.531	1.455	1.517
AT3G14760		0.866917	-0.751068	0.354655	-0.470504	0.00622203	2.73839	0.000182507	12.4419	15.1648	12.3918	5.05925	5.96709	5.34603	0.420159	1.73982	1.07169	0.308881	0.942648	0.751993	11.9548	8.45455	6.81491	5.85555	5.68566	1.41787	1.64371	1.40734	1.08514	0.935595	1.61688	12.442	15.165	12.392	5.059	5.967	5.346	0.42	1.74	1.072	0.309	0.943	0.752	11.955	8.455	6.815	5.856	5.686	1.418
AT5G17760		-0.879928	1.78475	-0.552251	-0.352573	0.00625927	2.90639	0.000183791	0.681822	0.893224	0.748392	8.7537	4.849	7.00313	7.19614	7.31731	7.81594	8.57559	8.51213	8.51351	0.466693	1.24468	1.19435	1.3092	1.24549	6.94301	7.1494	7.037	11.5996	10.7588	12.6204	0.682	0.893	0.748	8.754	4.849	7.003	7.196	7.317	7.816	8.576	8.512	8.514	0.467	1.245	1.194	1.309	1.245	6.943
AT4G05625		-1.39248	4.17743	-1.39248	-1.39248	0.00641467	1.41319	0.000188551	0	0	0	3.09991	4.02709	8.82092	0	0	0	0	0	0.283783	0	0	0	0	0	0	0	0	0.367593	0.0875466	0.0942223	0	0	0	3.1	4.027	8.821	0	0	0	0	0	0.284	0	0	0	0	0	0
AT5G04470	SIM	0.257692	-0.737008	0.0595049	0.419811	0.00645826	6.58274	0.00019003	30.5944	28.6391	30.8028	21.9793	19.5293	15.8968	216.111	223.401	222.814	154.756	146.322	130.794	29.1232	27.1413	20.1254	28.8664	45.3499	207.285	163.662	175.196	135.131	149.715	153.425	30.594	28.639	30.803	21.979	19.529	15.897	216.111	223.401	222.814	154.756	146.322	130.794	29.123	27.141	20.125	28.866	45.35	207.285
AT4G31000	CBP60F	-0.716672	0.717342	-0.320393	0.319723	0.00651887	3.51272	0.000192014	6.31813	6.55587	4.86761	28.693	22.9738	9.99801	5.79672	6.1974	6.43475	7.80599	9.02898	8.24356	8.57961	7.75664	6.47939	12.4041	14.6136	6.52448	7.34014	7.14941	8.19178	9.01394	9.80548	6.318	6.556	4.868	28.693	22.974	9.998	5.797	6.197	6.435	7.806	9.029	8.244	8.58	7.757	6.479	12.404	14.614	6.524
AT4G24510	CER2	0.223509	-0.741188	0.201813	0.315866	0.00655968	3.6543	0.00019382	21.4092	23.2426	24.7374	16.7173	15.86	12.5572	0.135701	0.200197	0.140865	0.197465	0.140003	0.375018	22.2297	20.7352	23.578	25.0893	29.4238	0.128967	0.220411	0.0749746	0.10764	0.259024	0.293372	21.409	23.243	24.737	16.717	15.86	12.557	0.136	0.2	0.141	0.197	0.14	0.375	22.23	20.735	23.578	25.089	29.424	0.129
AT4G15660	GRXS8	0.462871	0.229911	0.0861356	-0.778918	0.00659503	4.62551	0.000195066	37.8539	53.1111	45.4197	37.4252	52.838	57.5934	5.12183	2.41719	5.43647	10.3923	14.1677	7.29839	27.2144	43.4391	31.5657	18.2165	24.1908	2.55196	2.275	2.58904	6.11434	8.5194	7.4603	37.854	53.111	45.42	37.425	52.838	57.593	5.122	2.417	5.436	10.392	14.168	7.298	27.214	43.439	31.566	18.217	24.191	2.552
AT4G15990		1.06383	-1.94038	1.12725	-0.250696	0.00665014	4.03429	0.000196901	6.84388	7.60829	2.88503	0.53368	0.664878	1.25457	19.8357	19.6512	20.0844	45.6968	29.8761	16.0135	8.69761	6.90047	2.07181	2.21701	2.80039	35.0026	16.666	13.6761	34.4158	24.2273	31.9528	6.844	7.608	2.885	0.534	0.665	1.255	19.836	19.651	20.084	45.697	29.876	16.014	8.698	6.9	2.072	2.217	2.8	35.003
AT4G14680	APS3	0.289595	-0.903053	0.755023	-0.141566	0.00700795	3.81219	0.00020814	9.62568	24.6347	19.2164	8.36538	10.4601	10.8599	4.62882	4.86928	5.38615	7.39863	7.44126	7.35906	10.6225	29.0599	32.2664	8.01409	21.208	6.88744	7.61574	8.35122	9.1755	12.0258	10.924	9.626	24.635	19.216	8.365	10.46	10.86	4.629	4.869	5.386	7.399	7.441	7.359	10.623	29.06	32.266	8.014	21.208	6.887
AT1G42990	BZIP60	-0.425979	0.658505	-0.187844	-0.0446825	0.00705624	5.13611	0.000209791	13.4206	31.3301	18.6665	70.8587	59.4099	41.9138	26.7476	34.0115	36.9054	31.1952	32.2314	35.5018	14.4032	29.8933	28.5935	20.7567	40.2413	33.1554	30.8891	33.1881	34.945	34.1899	42.4016	13.421	31.33	18.666	70.859	59.41	41.914	26.748	34.012	36.905	31.195	32.231	35.502	14.403	29.893	28.594	20.757	40.241	33.155
AT5G67390		0.535132	-0.574268	0.147281	-0.108146	0.00709129	4.54	0.00021105	16.9226	31.1708	33.3538	14.2943	16.5847	17.0367	22.0593	27.6248	23.0668	24.161	27.5882	26.003	22.3479	19.1284	19.0646	20.1274	18.2193	21.4398	16.3138	18.1535	21.804	18.7311	20.5564	16.923	31.171	33.354	14.294	16.585	17.037	22.059	27.625	23.067	24.161	27.588	26.003	22.348	19.128	19.065	20.127	18.219	21.44
AT1G20450	ERD10	-0.061013	-0.85144	0.231646	0.680807	0.00721017	7.19657	0.00021481	62.0406	37.3017	31.389	54.9751	22.2293	19.0117	350.997	470.488	427.106	92.5914	110.956	137.703	68.0108	49.1586	38.7229	95.9619	64.9197	293.122	392.799	357.243	125.799	198.576	151.625	62.041	37.302	31.389	54.975	22.229	19.012	350.997	470.488	427.106	92.591	110.956	137.703	68.011	49.159	38.723	95.962	64.92	293.122
AT5G64905	PEP3	-1.01789	2.37323	-1.48676	0.131428	0.0072879	4.50865	0.000217349	0.296646	0.513255	0	7.54149	3.82323	2.72442	29.6152	46.9889	50.9704	38.8809	27.8205	31.4673	0.269905	0.227027	0	0.465006	1.1003	46.3136	35.0813	44.6441	42.1806	41.7235	61.6767	0.297	0.513	0	7.541	3.823	2.724	29.615	46.989	50.97	38.881	27.82	31.467	0.27	0.227	0	0.465	1.1	46.314
AT5G23940	DCR	0.20023	-0.753323	0.183381	0.369712	0.00731262	4.1141	0.000218311	27.7132	31.4426	34.4565	19.1918	22.8912	19.3507	1.42318	1.5319	1.42318	1.54724	1.37546	1.41413	29.2182	29.4494	31.4284	24.1897	53.3769	1.52125	1.5008	1.15627	1.43968	1.18653	1.51929	27.713	31.443	34.456	19.192	22.891	19.351	1.423	1.532	1.423	1.547	1.375	1.414	29.218	29.449	31.428	24.19	53.377	1.521
AT3G03635		-0.105979	-0.901252	0.250068	0.757163	0.00744214	6.46752	0.000222634	9.58039	17.3732	19.6	7.10935	16.9361	9.99713	215.973	264.458	198.259	71.8431	89.3089	88.6991	18.3255	21.5168	18.2999	14.0352	48.5162	245.866	205.074	168.93	130.603	156.567	162.597	9.58	17.373	19.6	7.109	16.936	9.997	215.973	264.458	198.259	71.843	89.309	88.699	18.326	21.517	18.3	14.035	48.516	245.866
AT1G10170	ATNFXL1	-0.279197	0.832356	-0.27388	-0.27928	0.00748214	3.80847	0.00022406	9.85599	8.84391	7.11911	36.2127	22.1812	13.1097	12.1392	10.9036	11.1465	11.5883	12.0976	11.9433	9.77574	7.70115	7.75433	9.17394	9.84572	11.3454	10.4988	10.5713	12.1102	12.5687	14.2143	9.856	8.844	7.119	36.213	22.181	13.11	12.139	10.904	11.146	11.588	12.098	11.943	9.776	7.701	7.754	9.174	9.846	11.345
AT4G16008		-0.298627	0.706974	-0.149527	-0.258819	0.0076496	5.83205	0.000229544	73.5002	45.2381	41.5684	128.012	154.332	126.804	16.5415	16.595	10.7725	88.8831	56.7695	45.0073	70.451	69.9339	32.5108	77.5818	43.6504	17.3116	17.715	13.6876	25.3914	26.6892	27.4196	73.5	45.238	41.568	128.012	154.332	126.804	16.541	16.595	10.772	88.883	56.769	45.007	70.451	69.934	32.511	77.582	43.65	17.312
AT4G20110	VSR7	-0.541443	1.35785	-0.62382	-0.192591	0.00766931	5.17086	0.000230371	2.41641	2.31432	1.38312	11.0164	8.75573	10.2256	51.8307	68.1531	63.4568	59.3185	70.0168	66.0014	1.67532	2.14236	1.7896	2.79861	2.99198	62.9239	61.5855	60.8995	78.1851	80.6059	82.6086	2.416	2.314	1.383	11.016	8.756	10.226	51.831	68.153	63.457	59.319	70.017	66.001	1.675	2.142	1.79	2.799	2.992	62.924
AT2G06355		0.865609	0.326191	-0.431956	-0.759843	0.00770836	3.7806	0.000232017	31.9897	52.1372	20.7771	46.4222	21.9404	23.9701	0	0	0	0	0	0	11.1382	16.052	14.2711	14.4292	10.5607	0	0	0	0	0	0	31.99	52.137	20.777	46.422	21.94	23.97	0	0	0	0	0	0	11.138	16.052	14.271	14.429	10.561	0
AT1G05000		-1.06994	1.53527	-0.811736	0.346412	0.00771248	3.61935	0.000232378	1.09811	1.24292	0.354055	10.4618	8.11654	4.06284	15.7077	25.3979	21.9783	14.7438	16.0023	16.05	0.919752	1.40934	0.860429	2.68642	2.94452	14.1913	18.9681	19.425	17.9802	16.3107	18.4181	1.098	1.243	0.354	10.462	8.117	4.063	15.708	25.398	21.978	14.744	16.002	16.05	0.92	1.409	0.86	2.686	2.945	14.191
AT5G25240		-0.543605	0.879384	-0.269529	-0.0662496	0.00771588	5.27161	0.000232717	56.9054	25.979	14.483	67.2898	153.631	109.681	18.9811	15.0963	16.5143	15.6339	12.1397	10.7829	56.9167	35.2143	22.4368	37.9315	61.4653	21.6083	13.2744	15.0172	11.3535	13.9651	9.70087	56.905	25.979	14.483	67.29	153.631	109.681	18.981	15.096	16.514	15.634	12.14	10.783	56.917	35.214	22.437	37.932	61.465	21.608
AT4G01870		-0.532999	1.37469	-0.596932	-0.244762	0.00777815	3.25839	0.000234834	2.02418	2.45005	1.41495	9.91795	11.3373	7.8447	13.3486	10.5093	7.90504	14.1112	12.4261	11.5917	1.6902	2.24845	1.53496	2.71438	2.62768	9.25987	7.65498	10.2136	15.3818	13.4469	10.2114	2.024	2.45	1.415	9.918	11.337	7.845	13.349	10.509	7.905	14.111	12.426	11.592	1.69	2.248	1.535	2.714	2.628	9.26
AT1G75250	ATRL6	0.385785	-0.553327	0.519701	-0.35216	0.00789902	3.4079	0.000238725	25.5757	18.2229	15.0994	15.0609	16.4784	7.43698	1.04514	0.39209	0.845966	0.856357	1.36061	1.69081	33.3795	18.4746	11.0901	19.8532	6.0844	0.12543	0.382225	0.570585	0.345094	0.682201	0.447671	25.576	18.223	15.099	15.061	16.478	7.437	1.045	0.392	0.846	0.856	1.361	1.691	33.38	18.475	11.09	19.853	6.084	0.125
AT3G12580	MED37C	-0.649279	1.35412	-0.844248	0.139411	0.0079107	5.04104	0.000239321	1.34803	2.59303	7.282	8.20933	24.3887	25.65	39.082	46.4162	69.8066	36.5719	67.3829	78.4991	1.28082	3.18352	5.03985	1.26948	13.1465	26.361	59.36	75.6751	33.4888	62.5042	77.381	1.348	2.593	7.282	8.209	24.389	25.65	39.082	46.416	69.807	36.572	67.383	78.499	1.281	3.184	5.04	1.269	13.147	26.361
AT3G59350		-0.902102	0.880772	-0.423246	0.444576	0.00792169	4.43512	0.000239897	13.6692	5.68552	3.16589	56.0525	30.6209	12.9275	25.7964	27.1747	21.9997	18.8837	15.0169	13.4081	18.3128	8.03001	4.34474	30.8025	11.6405	27.3813	23.3037	24.5443	24.8478	23.1798	23.6248	13.669	5.686	3.166	56.053	30.621	12.927	25.796	27.175	22	18.884	15.017	13.408	18.313	8.03	4.345	30.803	11.641	27.381
AT2G16700	ADF5	-0.323553	0.66752	-0.352633	0.00866674	0.00797584	5.55137	0.000241781	26.1466	21.394	18.066	80.1293	46.459	40.1151	68.4331	53.4956	50.4173	84.8016	70.5469	71.0581	30.6162	16.9573	15.0929	37.1685	23.7308	58.4276	49.4337	39.5618	69.0924	61.1734	46.5978	26.147	21.394	18.066	80.129	46.459	40.115	68.433	53.496	50.417	84.802	70.547	71.058	30.616	16.957	15.093	37.169	23.731	58.428
AT4G32280	IAA29	1.34113	-2.11695	1.07483	-0.299008	0.00805365	1.85363	0.000244387	11.9428	1.58792	0.816307	0.787045	0.293227	0.271021	1.09304	0.774655	0.535291	0.462111	0.913074	0.379267	10.7361	0.357778	0.47546	2.93324	0.322961	0.585296	0.533672	0.816891	0.831614	0.702158	0.624012	11.943	1.588	0.816	0.787	0.293	0.271	1.093	0.775	0.535	0.462	0.913	0.379	10.736	0.358	0.475	2.933	0.323	0.585
AT1G02710		-0.148019	0.6164	-0.500339	0.0319584	0.00807196	3.7458	0.000245438	10.9759	12.5747	20.4294	36.5291	24.9981	33.9038	5.31555	5.15732	6.71466	4.26092	3.78143	3.71662	12.9554	13.3946	7.13315	20.2278	16.5045	4.13514	4.78382	4.81078	3.28352	2.40135	4.28769	10.976	12.575	20.429	36.529	24.998	33.904	5.316	5.157	6.715	4.261	3.781	3.717	12.955	13.395	7.133	20.228	16.505	4.135
AT1G73040	JAL19	-1.79951	1.3959	-0.465197	0.868807	0.00809648	2.19572	0.00024668	0.241751	0.692686	0.639185	6.34765	6.27205	8.54953	1.86571	3.54477	2.86706	1.4643	2.35159	1.90266	0.887263	1.6762	1.69883	3.99514	4.43804	1.76702	2.34449	2.6005	1.2696	2.1765	2.32316	0.242	0.693	0.639	6.348	6.272	8.55	1.866	3.545	2.867	1.464	2.352	1.903	0.887	1.676	1.699	3.995	4.438	1.767
AT1G09970	LRR XI-23	-0.567713	0.546363	-0.165024	0.186374	0.00810691	5.72073	0.000247247	16.9113	17.6175	10.1152	60.5598	37.6824	25.3974	67.4504	69.6178	65.7681	81.624	84.365	79.2305	16.4671	24.4956	16.564	28.6968	26.9157	75.5204	73.4275	76.2347	90.086	99.5634	98.5005	16.911	17.617	10.115	60.56	37.682	25.397	67.45	69.618	65.768	81.624	84.365	79.231	16.467	24.496	16.564	28.697	26.916	75.52
AT2G41905		-0.635927	1.0697	-0.155199	-0.278573	0.00839862	5.00668	0.000256432	12.972	23.2415	37.5007	76.6573	85.5531	145.421	7.21504	5.21076	11.9107	8.63064	14.7305	7.57565	9.39406	32.2949	58.212	20.7366	48.9586	10.7679	12.3512	12.4502	11.1419	13.8363	7.21374	12.972	23.241	37.501	76.657	85.553	145.421	7.215	5.211	11.911	8.631	14.73	7.576	9.394	32.295	58.212	20.737	48.959	10.768
AT3G22910	ACA13	-0.8109	2.68573	-0.970972	-0.903855	0.00839862	1.43652	0.000256659	0.152769	0.233593	0.198217	4.43238	2.98687	4.52059	0.528917	0.337319	0.215649	0.262509	0.342088	0.365971	0.136067	0.179488	0.166249	0.107284	0.284124	0.279558	0.252388	0.388177	0.407343	0.464076	0.596098	0.153	0.234	0.198	4.432	2.987	4.521	0.529	0.337	0.216	0.263	0.342	0.366	0.136	0.179	0.166	0.107	0.284	0.28
AT5G65207		0.089798	-0.949636	0.559787	0.300052	0.00849148	9.54695	0.000259757	389.468	397.814	230.546	229.101	210.382	191.724	2272.39	1280.14	814.042	1060.66	789.631	507.081	400.251	484.692	486.026	406.762	460.797	2148.38	1164.67	1127.7	1438	1473.92	675.713	389.468	397.814	230.546	229.101	210.382	191.724	2272.39	1280.14	814.042	1060.66	789.631	507.081	400.251	484.692	486.026	406.762	460.797	2148.38
AT4G11650	OSM34	-0.716017	1.00886	0.0289955	-0.321842	0.00851993	7.57959	0.000260889	9.90467	1.62868	3.83832	26.1471	12.7322	26.6125	292.643	407.842	479.257	315.604	302.647	245.074	13.3433	4.44948	7.46026	5.20729	9.70631	502.166	569.391	595.084	449.613	430.207	345.194	9.905	1.629	3.838	26.147	12.732	26.612	292.643	407.842	479.257	315.604	302.647	245.074	13.343	4.449	7.46	5.207	9.706	502.166
AT3G28500	RPP2C	0.641774	-0.973962	0.238922	0.093266	0.00856321	2.99314	0.000262477	12.3131	18.2607	13.1869	7.74053	7.16896	3.05315	1.64961	2.87616	3.85262	1.59393	2.24638	0.876208	14.0143	12.1446	6.0013	8.00874	13.9714	1.29985	1.67782	0.707557	1.92199	2.45034	0.772164	12.313	18.261	13.187	7.741	7.169	3.053	1.65	2.876	3.853	1.594	2.246	0.876	14.014	12.145	6.001	8.009	13.971	1.3
AT3G03470	CYP89A9	-0.68042	0.955072	-0.378239	0.103587	0.0086025	2.91647	0.000263945	5.2774	3.95698	2.23751	16.2475	10.7899	19.1006	4.40472	4.56827	4.4846	3.46088	3.30046	3.33474	6.88947	4.09458	2.84813	9.21439	5.48173	4.52972	3.67884	3.87598	2.86849	2.92657	3.18357	5.277	3.957	2.238	16.248	10.79	19.101	4.405	4.568	4.485	3.461	3.3	3.335	6.889	4.095	2.848	9.214	5.482	4.53
AT4G31870	GPX7	-0.39199	1.42638	-0.550669	-0.483718	0.00863158	4.1613	0.000265102	3.68808	13.5609	33.1072	41.7777	80.1397	105.456	0.340091	0.151009	0.0800725	0.103699	0.0706292	0.0326898	3.46331	18.0731	22.2422	10.6027	24.2752	0	0.250226	0.129666	0.0344588	0.123957	0	3.688	13.561	33.107	41.778	80.14	105.456	0.34	0.151	0.08	0.104	0.071	0.033	3.463	18.073	22.242	10.603	24.275	0
AT5G02160		0.607605	-1.43395	0.698158	0.128187	0.00863428	9.72853	0.00026545	2983.53	1393	819.994	826.566	447.769	329.296	58.0571	31.181	23.6854	23.293	22.0464	13.7662	3380.36	1229.93	792.26	2028.29	706.551	48.8695	20.1672	17.9656	33.353	33.0131	19.2101	2983.53	1393	819.994	826.566	447.769	329.296	58.057	31.181	23.685	23.293	22.046	13.766	3380.36	1229.93	792.26	2028.29	706.551	48.869
AT4G33985		-1.28662	1.42184	-0.545514	0.410294	0.00872235	3.09135	0.00026896	0.887403	0.919377	0.849669	11.0665	8.65573	4.30239	12.9195	11.0653	12.9612	11.885	9.12892	7.89721	1.32962	2.05265	1.11667	4.34374	2.4463	9.25674	9.72583	8.2843	8.04641	7.53133	10.2166	0.887	0.919	0.85	11.067	8.656	4.302	12.919	11.065	12.961	11.885	9.129	7.897	1.33	2.053	1.117	4.344	2.446	9.257
AT1G26800	MPSR1	0.182505	-0.629482	0.421923	0.0250533	0.00885308	4.63651	0.000273263	29.5016	27.632	17.0734	18.7465	16.2986	18.6637	22.8579	21.6093	17.0323	21.0831	21.0285	15.0104	35.1568	25.3914	24.7948	23.3769	25.6185	27.4512	24.1937	22.4321	23.8148	30.7619	19.8693	29.502	27.632	17.073	18.747	16.299	18.664	22.858	21.609	17.032	21.083	21.028	15.01	35.157	25.391	24.795	23.377	25.619	27.451
AT4G17100		0.173529	-0.897461	0.370868	0.353064	0.00885826	4.98336	0.000273695	16.7365	15.6696	12.7375	11.327	8.73664	7.13597	47.329	51.8791	50.6802	39.5478	39.5336	40.8791	20.4568	15.9366	14.0389	21.3952	16.2968	48.2785	54.6868	50.8481	44.1986	43.5832	43.5496	16.736	15.67	12.737	11.327	8.737	7.136	47.329	51.879	50.68	39.548	39.534	40.879	20.457	15.937	14.039	21.395	16.297	48.278
AT3G63088	RTFL14	0.369608	-1.45937	0.634925	0.454838	0.00886197	2.75769	0.000274082	13.144	12.2137	4.41017	5.86415	2.7681	1.80104	1.56423	0.524637	0.512477	0	0	0	12.7974	12.1924	9.89767	15.8613	7.4245	0	2.79743	1.94845	2.13373	1.83049	0.656911	13.144	12.214	4.41	5.864	2.768	1.801	1.564	0.525	0.512	0	0	0	12.797	12.192	9.898	15.861	7.425	0
AT3G14280		-0.559199	1.04737	-0.546306	0.0581395	0.00900137	7.33233	0.000278669	3.30033	4.27528	5.25427	15.1695	12.7736	22.5541	328.913	469.457	463.509	160.733	189.689	214.467	3.74766	4.12472	4.73367	5.27933	9.32637	429.624	389.008	409.342	347.891	366.346	373.912	3.3	4.275	5.254	15.17	12.774	22.554	328.913	469.457	463.509	160.733	189.689	214.467	3.748	4.125	4.734	5.279	9.326	429.624
AT1G58420		-1.03584	1.52663	-1.21844	0.727648	0.00913903	2.47721	0.000283772	0.467451	0.927775	1.06797	8.53065	7.40771	4.28655	3.66793	6.86652	8.38991	1.90802	2.49908	3.22485	0.160881	1.00358	0.917341	1.71559	4.92113	4.50783	5.64545	5.39704	4.28041	3.58104	4.29689	0.467	0.928	1.068	8.531	7.408	4.287	3.668	6.867	8.39	1.908	2.499	3.225	0.161	1.004	0.917	1.716	4.921	4.508
AT1G01560	MPK11	-1.29194	1.59956	-0.427331	0.119713	0.00915221	1.96363	0.000284462	0.469123	1.37518	0.218515	13.0334	4.43957	4.23559	0.76638	1.67699	1.08354	0.575281	0.993832	0.615816	0.24255	3.03449	0.595126	1.52963	2.84313	1.3724	1.29597	1.30341	1.19849	0.939021	1.97003	0.469	1.375	0.219	13.033	4.44	4.236	0.766	1.677	1.084	0.575	0.994	0.616	0.243	3.034	0.595	1.53	2.843	1.372
AT1G23080	PIN7	0.298183	-0.742478	0.28574	0.158554	0.00930979	4.61213	0.000289931	34.4639	24.6897	20.8962	20.6169	16.799	11.9751	22.6774	22.1474	25.3369	19.6545	16.2283	15.652	37.4	23.2924	16.5988	33.2388	20.2648	21.6321	23.7562	24.0611	20.8424	23.8397	23.5624	34.464	24.69	20.896	20.617	16.799	11.975	22.677	22.147	25.337	19.655	16.228	15.652	37.4	23.292	16.599	33.239	20.265	21.632
AT5G35490	ATMRU1	0.401709	-1.15651	0.590875	0.163927	0.00939207	7.16965	0.000292782	182.534	299.547	368.739	92.609	153.379	122.233	0.48769	0	1.01001	0	0	0	166.959	261.019	514.994	188.507	344.001	0	0	0	0	1.99106	0	182.534	299.547	368.739	92.609	153.379	122.233	0.488	0	1.01	0	0	0	166.959	261.019	514.994	188.507	344.001	0
AT5G64310	AGP1	-0.50128	1.0176	-0.352713	-0.163603	0.00942154	7.07601	0.00029399	48.7412	115.744	67.6645	418.296	304.377	132.186	145.662	154.619	186.739	145.55	116.497	124.309	38.7211	102.67	109.2	45.6707	171.185	113.472	110.474	117.256	102.598	97.756	108.865	48.741	115.744	67.664	418.296	304.377	132.186	145.662	154.619	186.739	145.55	116.497	124.309	38.721	102.67	109.2	45.671	171.185	113.472
AT4G23493		-0.839615	0.962828	-0.984914	0.861701	0.00944555	5.39715	0.000295029	2.91198	1.60306	2.47634	4.09625	10.5504	17.2479	71.1841	85.8266	114.148	61.4059	93.0746	96.6774	2.02471	1.79166	2.31153	3.33458	13.8494	70.8346	83.837	75.6198	52.0262	64.826	80.9837	2.912	1.603	2.476	4.096	10.55	17.248	71.184	85.827	114.148	61.406	93.075	96.677	2.025	1.792	2.312	3.335	13.849	70.835
AT4G21850	MSRB9	0.0155565	0.832465	-0.379342	-0.468679	0.00950699	7.60129	0.000297239	19.7788	12.3816	12.6278	53.2917	25.4282	22.1766	435.668	380.066	433.284	528.643	428.021	437.155	10.5877	11.9831	10.4914	15.4869	8.03058	435.518	347.987	401.447	410.247	332.486	379.299	19.779	12.382	12.628	53.292	25.428	22.177	435.668	380.066	433.284	528.643	428.021	437.155	10.588	11.983	10.491	15.487	8.031	435.518
AT5G26200		0.934065	-1.33615	0.878383	-0.476297	0.00952536	2.32606	0.000298106	4.98471	7.40151	7.53474	1.83593	1.67214	1.48154	3.14933	2.5283	2.37211	2.46404	1.81007	2.4374	5.67449	5.26547	7.71025	2.55068	2.8469	2.46343	2.05683	1.8789	0.541116	0.3614	0.303554	4.985	7.402	7.535	1.836	1.672	1.482	3.149	2.528	2.372	2.464	1.81	2.437	5.674	5.265	7.71	2.551	2.847	2.463
AT1G60830		0.406435	2.22488	0.826911	-3.45823	0.00953503	1.8449	0.000298994	2.37457	0.21003	1.0718	2.96453	10.3911	3.94264	0	0.941282	2.28191	1.11832	3.46821	0.83222	4.66764	0.185557	0	0	0	4.17416	0	0	4.15e-07	0	0	2.375	0.21	1.072	2.965	10.391	3.943	0	0.941	2.282	1.118	3.468	0.832	4.668	0.186	0	0	0	4.174
AT4G35783	RTFL6	0.148154	-0.611821	0.833985	-0.370318	0.00953503	5.19125	0.00029889	49.4759	64.3136	50.6714	26.6447	52.6017	44.2744	4.25234	13.49	10.7849	6.37978	3.31811	4.24856	46.6932	93.5779	116.778	29.6975	54.8823	4.61465	13.7925	22.2418	7.55635	13.1521	8.43374	49.476	64.314	50.671	26.645	52.602	44.274	4.252	13.49	10.785	6.38	3.318	4.249	46.693	93.578	116.778	29.698	54.882	4.615
AT1G77760	NIA1	0.536384	-0.524067	0.281438	-0.293754	0.00956756	6.1068	0.000300307	29.2668	44.4017	37.6142	16.5066	16.4995	34.8751	175.132	145.367	122.646	136.566	138.325	141.759	23.0086	29.5765	38.1918	17.9845	28.0867	115.493	102.874	99.223	58.6682	54.9981	46.9898	29.267	44.402	37.614	16.507	16.5	34.875	175.132	145.367	122.646	136.566	138.325	141.759	23.009	29.577	38.192	17.985	28.087	115.493
AT1G26410	FOX4	-1.68036	2.83525	-1.07959	-0.0752986	0.00974796	2.54728	0.000306269	0.0794072	0.0304872	0	3.77227	2.92793	4.01356	1.92278	9.3567	11.461	4.41555	4.38732	2.20911	0.188714	0.109057	0	0.386026	0.265701	10.8549	9.23762	14.3017	5.80288	3.3534	3.93879	0.079	0.03	0	3.772	2.928	4.014	1.923	9.357	11.461	4.416	4.387	2.209	0.189	0.109	0	0.386	0.266	10.855
AT2G45210	SAUR36	-0.873001	1.39405	-0.726115	0.205067	0.0103186	4.67361	0.000324831	1.72659	1.20112	1.0351	15.1285	5.08448	5.4022	42.0964	36.8784	37.5016	60.7284	54.2307	48.5648	2.37355	1.27203	0.654141	3.08503	3.29918	42.8625	31.7255	30.6363	47.9144	58.7801	51.2575	1.727	1.201	1.035	15.129	5.084	5.402	42.096	36.878	37.502	60.728	54.231	48.565	2.374	1.272	0.654	3.085	3.299	42.862
AT1G21550	CML44	-0.687612	1.01426	-0.144566	-0.182087	0.0103777	3.1538	0.000327011	3.09986	4.1115	3.12066	10.9049	15.0855	17.6114	4.31768	6.879	9.13996	4.39397	5.80198	6.35312	5.67671	5.63222	3.4673	2.59698	8.29235	6.84709	6.89589	8.93631	6.52046	6.75571	10.9845	3.1	4.111	3.121	10.905	15.086	17.611	4.318	6.879	9.14	4.394	5.802	6.353	5.677	5.632	3.467	2.597	8.292	6.847
AT1G17620		-0.479742	0.588247	-0.297428	0.188924	0.0106395	6.2637	0.000336564	36.7688	30.7323	30.3282	127.744	85.3854	48.9358	93.8405	135.148	143.735	76.7759	86.4017	98.3727	37.1901	36.9361	33.9267	47.9636	66.599	89.1818	115.707	133.342	71.5493	82.5467	92.9239	36.769	30.732	30.328	127.744	85.385	48.936	93.84	135.148	143.735	76.776	86.402	98.373	37.19	36.936	33.927	47.964	66.599	89.182
AT1G72770	HAB1	-0.169296	0.768599	-0.320258	-0.279045	0.0111365	4.1058	0.000352628	6.31048	10.9235	18.3597	19.8693	28.518	38.8039	13.0356	16.0482	18.0911	14.0112	14.7478	15.7829	6.62493	9.31869	15.2397	8.93618	15.3564	12.4058	13.6367	16.3626	13.7955	15.3499	15.5964	6.31	10.923	18.36	19.869	28.518	38.804	13.036	16.048	18.091	14.011	14.748	15.783	6.625	9.319	15.24	8.936	15.356	12.406
AT2G20870		0.836593	-1.56339	0.118188	0.60861	0.0112145	2.15487	0.000355443	5.7039	12.6976	4.57129	2.10278	1.81498	1.35018	0.0890365	0.0997794	0.214388	0.0928167	0	0	4.84033	4.90488	3.74582	5.12377	9.2985	0.28751	0.0755551	0.152006	0.620738	0	0	5.704	12.698	4.571	2.103	1.815	1.35	0.089	0.1	0.214	0.093	0	0	4.84	4.905	3.746	5.124	9.299	0.288
AT3G19150	KRP6	-0.480359	0.600449	-0.325081	0.204991	0.0112448	4.33857	0.000357094	9.93018	10.1781	10.9461	29.6204	30.0428	24.416	18.6512	21.3962	19.0102	20.8563	24.4695	22.4228	11.475	11.4026	10.8214	15.8651	21.0461	19.6666	18.1981	16.1779	20.1891	19.6904	23.9974	9.93	10.178	10.946	29.62	30.043	24.416	18.651	21.396	19.01	20.856	24.469	22.423	11.475	11.403	10.821	15.865	21.046	19.667
AT5G50200	NRT3.1	-0.52696	0.707493	-0.537433	0.3569	0.011278	7.98864	0.000358492	12.2145	11.2516	7.34106	37.5813	24.4637	30.8547	483.915	879.12	694.851	460.741	465.662	434.865	10.4348	11.1779	8.15858	24.1459	17.9095	561.179	707.204	522.618	461.561	479.521	454.157	12.214	11.252	7.341	37.581	24.464	30.855	483.915	879.12	694.851	460.741	465.662	434.865	10.435	11.178	8.159	24.146	17.91	561.179
AT3G60966		-0.372074	2.66192	-1.03329	-1.25656	0.0115612	1.39429	0.000368206	0.415074	0.271261	0.198079	5.10688	2.36215	4.2303	0.181133	0.101519	0.327269	0.377966	0.191563	0.350544	0.189635	0.160903	0.0974737	0.165403	0.0965427	0.39009	0.153398	0	0.180341	0.321515	0.116181	0.415	0.271	0.198	5.107	2.362	4.23	0.181	0.102	0.327	0.378	0.192	0.351	0.19	0.161	0.097	0.165	0.097	0.39
AT5G02780	GSTL1	-1.15255	2.37824	-1.51003	0.284349	0.0115798	7.45389	0.000369152	0.532907	0.0947192	0.206091	7.37405	4.1703	4.37089	9.87191	70.4053	68.2557	325.423	567.597	630.405	0.196325	0.299978	0.0793551	1.01457	0.9866	175.622	155.103	130.908	610.579	878.603	1049.33	0.533	0.095	0.206	7.374	4.17	4.371	9.872	70.405	68.256	325.423	567.597	630.405	0.196	0.3	0.079	1.015	0.987	175.622
AT5G13370		-0.154634	1.24277	-0.538173	-0.549966	0.011647	2.32338	0.000371652	1.93056	3.25544	4.45988	7.75744	10.54	14.6403	0.517409	0.726002	0.614557	2.14006	2.72609	2.39551	1.65976	2.19831	3.27934	2.00117	3.35427	0.946319	0.552262	0.941258	1.65709	1.3835	1.70162	1.931	3.255	4.46	7.757	10.54	14.64	0.517	0.726	0.615	2.14	2.726	2.396	1.66	2.198	3.279	2.001	3.354	0.946
AT1G65480	FT	0.151917	1.2546	-0.726881	-0.679632	0.0119315	2.07976	0.000381463	1.95634	4.20343	5.1133	7.84108	11.3456	12.0541	0	0	0	0	0	0	0.785291	2.84003	2.22348	0.920021	3.65986	0	0	0	0	0	0	1.956	4.203	5.113	7.841	11.346	12.054	0	0	0	0	0	0	0.785	2.84	2.223	0.92	3.66	0
AT1G72790		-0.59253	1.01856	-0.232033	-0.193992	0.0120403	3.21527	0.00038531	7.27736	3.7584	2.1307	26.745	18.6356	6.58566	7.37565	6.50501	6.5104	7.36164	6.26988	5.19369	9.85246	4.00801	2.67738	8.32318	4.52248	6.43564	6.73381	6.37158	6.16209	6.85646	5.7284	7.277	3.758	2.131	26.745	18.636	6.586	7.376	6.505	6.51	7.362	6.27	5.194	9.852	4.008	2.677	8.323	4.522	6.436
AT3G10300		-0.905358	0.561416	-0.454297	0.798239	0.0120733	4.34711	0.000386736	8.97173	4.40631	2.54827	35.7493	12.1015	8.93869	24.4996	27.1313	24.4101	26.0677	24.5035	21.4214	10.725	7.15935	3.41013	27.9651	10.6932	28.9569	24.6604	23.682	27.5765	28.544	25.4791	8.972	4.406	2.548	35.749	12.102	8.939	24.5	27.131	24.41	26.068	24.503	21.421	10.725	7.159	3.41	27.965	10.693	28.957
AT1G04227		-1.02691	0.510505	-0.501403	1.0178	0.012133	3.50716	0.000389022	3.16951	3.03965	1.18165	9.89952	6.9096	11.1797	7.26133	8.62739	8.8387	14.1939	16.1836	10.6973	1.58886	2.83441	6.04942	6.65625	16.4297	12.0373	20.3122	9.94302	12.7327	17.4734	16.6774	3.17	3.04	1.182	9.9	6.91	11.18	7.261	8.627	8.839	14.194	16.184	10.697	1.589	2.834	6.049	6.656	16.43	12.037
at3g063		-0.453143	1.27476	-0.63157	-0.190049	0.0121977	2.76159	0.000391471	2.15631	2.58462	2.31553	8.11692	9.92491	12.535	4.03169	2.72743	4.2482	9.65424	9.76768	7.47421	3.12783	1.4024	1.50999	2.09621	4.18212	3.79015	3.59643	1.98489	6.40598	4.01261	6.56924	2.156	2.585	2.316	8.117	9.925	12.535	4.032	2.727	4.248	9.654	9.768	7.474	3.128	1.402	1.51	2.096	4.182	3.79
AT2G13790	SERK4	-0.752954	0.462647	-0.159649	0.449956	0.0122044	4.13358	0.000392058	14.1594	12.967	5.25102	48.3521	27.4204	20.5896	8.73016	10.8069	10.2304	9.93258	10.25	10.2768	14.7573	20.3794	12.5344	30.5222	24.649	10.6678	9.75902	10.1208	12.0602	12.1451	12.8663	14.159	12.967	5.251	48.352	27.42	20.59	8.73	10.807	10.23	9.933	10.25	10.277	14.757	20.379	12.534	30.522	24.649	10.668
AT4G26690	GDPDL3	-0.538003	0.703397	-0.120633	-0.0447613	0.0124627	5.42205	0.000401122	33.4045	27.3162	16.5202	119.688	82.4851	31.2743	38.2021	45.4299	40.1675	29.3049	31.1585	27.2413	32.6125	38.6438	29.1383	37.0781	43.0204	41.98	46.6339	44.2897	34.4573	36.9394	39.3987	33.404	27.316	16.52	119.688	82.485	31.274	38.202	45.43	40.167	29.305	31.158	27.241	32.613	38.644	29.138	37.078	43.02	41.98
AT1G67070	PMI2	-0.191485	1.51626	-0.6677	-0.657071	0.0124907	2.04895	0.000402406	1.20882	1.68261	2.73936	5.38213	7.87885	10.953	1.20995	1.05511	1.14662	1.04643	0.866235	1.06534	0.992584	1.2068	1.66762	1.32958	1.61977	1.18701	0.946649	1.234	1.48121	1.59022	1.82991	1.209	1.683	2.739	5.382	7.879	10.953	1.21	1.055	1.147	1.046	0.866	1.065	0.993	1.207	1.668	1.33	1.62	1.187
AT4G37610	BT5	0.697179	-0.572034	0.654987	-0.780132	0.0125248	5.87659	0.000403888	44.0298	126.513	144.845	54.1076	38.677	74.7525	41.1007	23.026	20.1373	25.2938	16.7517	13.6643	51.0657	87.0047	160.342	32.2845	51.4132	36.8982	26.5481	24.5124	39.5788	62.4759	28.4358	44.03	126.513	144.845	54.108	38.677	74.752	41.101	23.026	20.137	25.294	16.752	13.664	51.066	87.005	160.342	32.285	51.413	36.898
AT1G29290	CEP14	-1.32408	1.31475	-0.23102	0.240352	0.0125453	4.03817	0.000404936	1.10046	1.13863	0.840343	10.4511	9.53873	6.24378	22.402	21.3545	16.7504	34.3771	40.8997	30.2276	1.79364	3.2691	1.63013	1.51076	5.58767	27.3755	13.9819	12.4963	30.7114	33.1199	25.3635	1.1	1.139	0.84	10.451	9.539	6.244	22.402	21.355	16.75	34.377	40.9	30.228	1.794	3.269	1.63	1.511	5.588	27.375
AT1G27760	SAT32	-0.0404003	0.738139	-0.544388	-0.15335	0.0126681	4.73108	0.000409289	6.3426	9.81523	20.1321	21.6376	28.2676	29.658	28.2559	42.173	44.9675	30.5041	33.4014	38.9942	5.91415	7.94152	10.9814	10.0118	14.699	30.8622	38.4069	37.4028	29.1739	34.618	36.5982	6.343	9.815	20.132	21.638	28.268	29.658	28.256	42.173	44.967	30.504	33.401	38.994	5.914	7.942	10.981	10.012	14.699	30.862
AT4G16260		-0.828309	1.26927	-0.357662	-0.0833007	0.0128036	6.65006	0.000414057	3.70918	1.82214	0.999444	14.6897	7.90131	14.1596	144.168	153.666	163.575	246.606	202.212	122.19	5.34476	2.15056	1.42	3.47818	4.71535	290.957	249.347	294.593	264.777	216.413	168.863	3.709	1.822	0.999	14.69	7.901	14.16	144.168	153.666	163.575	246.606	202.212	122.19	5.345	2.151	1.42	3.478	4.715	290.957
AT1G15790		-0.65902	0.996179	-0.243434	-0.0937255	0.0129732	3.71242	0.000419943	4.26549	3.86573	2.47319	17.9519	12.424	12.92	13.6617	15.3313	16.906	18.3169	17.4936	15.5612	5.20181	4.25326	4.40324	6.9604	4.69487	13.98	14.1848	13.8573	16.4261	17.2657	13.6409	4.265	3.866	2.473	17.952	12.424	12.92	13.662	15.331	16.906	18.317	17.494	15.561	5.202	4.253	4.403	6.96	4.695	13.98
AT5G37540		-0.756603	1.14425	-0.519881	0.132235	0.0129751	3.52571	0.000420402	2.39591	2.5168	1.86541	13.3206	11.59	8.27984	15.6145	19.6887	17.6648	9.92031	10.3071	8.15843	2.07578	3.09274	2.6539	4.38871	5.0269	18.7266	17.9778	17.1303	10.3976	13.1745	12.4817	2.396	2.517	1.865	13.321	11.59	8.28	15.614	19.689	17.665	9.92	10.307	8.158	2.076	3.093	2.654	4.389	5.027	18.727
AT2G19810		-0.0681076	-0.714592	0.417171	0.365529	0.0131018	3.89853	0.000424907	21.1148	16.971	8.83673	15.8506	10.1278	12.0916	9.17928	7.95399	6.82527	7.2864	5.28406	5.72599	29.5714	20.2587	14.2333	25.7008	21.0561	12.9191	8.27567	8.45674	9.55719	11.311	8.18945	21.115	16.971	8.837	15.851	10.128	12.092	9.179	7.954	6.825	7.286	5.284	5.726	29.571	20.259	14.233	25.701	21.056	12.919
AT2G34500	CYP710A1	-1.48712	2.6638	-0.871677	-0.305	0.0131283	3.4391	0.000426575	0.116438	0.0695048	0.0502811	2.44983	3.20782	5.44579	24.5121	27.6702	23.2846	9.29528	7.48318	7.19	0.131498	0.112813	0.247612	0.173388	0.473472	24.7991	23.4317	22.228	10.7818	10.9272	10.8598	0.116	0.07	0.05	2.45	3.208	5.446	24.512	27.67	23.285	9.295	7.483	7.19	0.131	0.113	0.248	0.173	0.473	24.799
AT5G58310	MES18	0.81073	-1.51298	0.588237	0.114009	0.0131684	2.64964	0.000428281	5.83106	14.8485	17.9553	1.68626	3.91439	3.97753	0.0850116	0.0314228	0	0.172341	0.0587274	0.136106	4.70674	12.6455	14.8414	4.55677	12.96	0.121353	0.0525983	0.0546981	0.0862957	0.0690509	0	5.831	14.848	17.955	1.686	3.914	3.978	0.085	0.031	0	0.172	0.059	0.136	4.707	12.646	14.841	4.557	12.96	0.121
AT4G32800	ERF043	-0.487126	0.863578	-0.332863	-0.043589	0.0132872	3.14451	0.000432552	9.24324	4.91469	4.96357	22.1731	29.3899	11.0714	2.88379	3.49019	4.35723	1.61797	2.22851	2.73709	6.70935	7.79053	6.2391	10.1782	9.04537	1.90192	4.8055	5.3919	2.09549	2.28728	4.08282	9.243	4.915	4.964	22.173	29.39	11.071	2.884	3.49	4.357	1.618	2.229	2.737	6.709	7.791	6.239	10.178	9.045	1.902
AT4G36040	ATJ11	0.338253	-0.849562	0.469509	0.0418011	0.0133481	8.90744	0.000434942	785.3	775.548	533.79	566.446	238.781	370.574	334.339	247.826	217.887	323.374	253.603	217.827	997.806	749.858	493.101	853.255	405.338	322.757	183.729	180.548	258.559	286.587	185.412	785.3	775.548	533.79	566.446	238.781	370.574	334.339	247.826	217.887	323.374	253.603	217.827	997.806	749.858	493.101	853.255	405.338	322.757
AT3G13520	AGP12	-0.364892	0.65543	-0.0427109	-0.247827	0.0133875	11.1061	0.000436806	1018.87	1255.23	1317.32	3391.44	3541.7	2363.27	2547.54	3318.89	2618.45	1573.11	1748.91	2023.55	949.122	1265.6	2148.38	1115.65	1755.68	2522.28	3880.77	4709.03	2010.98	2656.15	2373.37	1018.87	1255.23	1317.32	3391.44	3541.7	2363.27	2547.54	3318.89	2618.45	1573.11	1748.91	2023.55	949.122	1265.6	2148.38	1115.65	1755.68	2522.28
at2g233		0.55705	-1.49801	1.39076	-0.4498	0.0133875	2.19531	0.000437049	5.79413	1.35176	2.89592	1.26699	0.509353	1.04187	2.40469	1.56075	2.48065	3.64339	0.957401	1.42055	5.16338	8.63238	3.83354	1.93184	1.64989	3.60988	2.06433	1.13796	1.01526	3.31256	3.91006	5.794	1.352	2.896	1.267	0.509	1.042	2.405	1.561	2.481	3.643	0.957	1.421	5.163	8.632	3.834	1.932	1.65	3.61
AT5G08330	TCP21	0.29086	-0.647739	0.444052	-0.0871723	0.0135287	5.7128	0.00044249	125.278	88.3591	55.9238	75.1434	68.3019	35.311	15.1082	21.0121	22.3145	13.2528	12.5913	13.8599	116.036	99.246	76.3661	91.6085	60.9397	13.6613	18.9561	18.5362	10.2755	7.55326	10.7106	125.278	88.359	55.924	75.143	68.302	35.311	15.108	21.012	22.314	13.253	12.591	13.86	116.036	99.246	76.366	91.609	60.94	13.661
AT3G52400	SYP122	-0.814581	0.678564	-0.140689	0.276707	0.0135343	5.71627	0.000443087	21.1023	34.4718	9.2433	116.103	72.2076	45.9557	49.0832	57.9616	53.5235	52.546	55.7802	44.9922	16.9947	53.3251	30.3473	33.3419	68.759	64.8479	55.0733	59.9393	60.5368	62.8832	72.2212	21.102	34.472	9.243	116.103	72.208	45.956	49.083	57.962	53.523	52.546	55.78	44.992	16.995	53.325	30.347	33.342	68.759	64.848
AT2G39400		0.076526	-0.816352	0.348949	0.390877	0.0136026	4.69248	0.000445741	56.4609	50.3999	18.9327	33.3785	26.8572	25.9206	2.6612	4.55847	4.32225	3.14213	3.00661	1.13804	67.1861	46.2662	34.7869	54.7613	60.4356	6.65224	4.96745	6.56237	3.04836	1.66744	2.64372	56.461	50.4	18.933	33.379	26.857	25.921	2.661	4.558	4.322	3.142	3.007	1.138	67.186	46.266	34.787	54.761	60.436	6.652
AT4G04490	CRK36	-0.96267	2.08508	-1.05313	-0.0692809	0.0136086	1.55418	0.000446354	0.406104	0.397152	0.367963	5.73648	4.00306	5.09702	0.265779	0.362314	0.278627	0.373778	0.282771	0.348367	0.145054	0.485464	0.424494	0.953407	0.81964	0.388106	0.543588	0.446913	0.226378	0.436299	0.410115	0.406	0.397	0.368	5.736	4.003	5.097	0.266	0.362	0.279	0.374	0.283	0.348	0.145	0.485	0.424	0.953	0.82	0.388
AT1G09500		-0.992287	1.52984	-0.355927	-0.181626	0.0138013	1.78158	0.000453098	0.289476	1.01379	1.57624	4.78343	4.61492	13.3064	0.0421362	0.0233345	0.221981	0.0851314	0.0653358	0.0606785	0.719209	2.05019	1.73365	2.1006	1.77007	0.045079	0.0197879	0.0206677	0.0643223	0.103077	0.0541476	0.289	1.014	1.576	4.783	4.615	13.306	0.042	0.023	0.222	0.085	0.065	0.061	0.719	2.05	1.734	2.101	1.77	0.045
AT3G22968		-0.321197	-0.545184	0.148007	0.718375	0.0140472	7.86873	0.000462032	103.214	86.6321	77.5153	103.14	71.8849	116.636	423.811	392.952	290.339	271.482	239.434	296.296	89.714	83.3613	186.293	226.294	178.651	412.397	464.751	681.26	368.077	315.159	233.635	103.214	86.632	77.515	103.14	71.885	116.636	423.811	392.952	290.339	271.482	239.434	296.296	89.714	83.361	186.293	226.294	178.651	412.397
AT4G39250	RL1	0.573496	-0.946421	0.1959	0.177025	0.0141077	3.02037	0.000465067	16.7606	16.3031	17.8603	7.8293	11.8502	2.71962	0	0	0	0	0	0	10.6563	14.0744	13.3604	17.7029	10.7566	0	0	0	0	0	0	16.761	16.303	17.86	7.829	11.85	2.72	0	0	0	0	0	0	10.656	14.074	13.36	17.703	10.757	0
AT3G29370		0.484535	-0.84335	0.666621	-0.307805	0.0142977	3.40263	0.000472466	24.6326	4.69227	3.96708	10.4962	4.8739	1.32123	11.8626	5.21933	12.2462	8.59096	10.5749	5.57414	23.0283	9.94767	3.83146	7.19465	6.8834	12.6471	5.32886	8.98155	9.12525	5.16539	5.12396	24.633	4.692	3.967	10.496	4.874	1.321	11.863	5.219	12.246	8.591	10.575	5.574	23.028	9.948	3.831	7.195	6.883	12.647
AT5G16570	GLN1-4	-0.421498	-0.293253	-0.0782323	0.792983	0.0147324	5.20254	0.00048864	13.7363	12.6068	8.59202	18.8216	18.9968	10.8634	25.5441	36.7565	34.1772	47.0676	53.5027	60.5435	14.9152	17.098	11.2027	38.4154	21.5857	40.0832	38.9317	39.3219	92.1852	81.0003	109.673	13.736	12.607	8.592	18.822	18.997	10.863	25.544	36.757	34.177	47.068	53.503	60.544	14.915	17.098	11.203	38.415	21.586	40.083
AT1G77510	PDIL1-2	-0.35623	0.842731	-0.330724	-0.155777	0.0151422	4.50327	0.00050409	7.22067	6.26408	6.22452	24.372	16.9829	16.7431	30.7032	31.5811	33.0833	40.101	40.8502	32.5136	5.6066	8.02802	5.90061	8.33785	8.37631	26.999	32.8928	32.8179	28.0054	28.587	28.5307	7.221	6.264	6.225	24.372	16.983	16.743	30.703	31.581	33.083	40.101	40.85	32.514	5.607	8.028	5.901	8.338	8.376	26.999
AT2G22500	PUMP5	-0.646921	0.705523	-0.49666	0.438059	0.0151881	4.23022	0.000506085	5.95928	5.94576	4.98108	29.0513	16.0229	10.424	24.5181	36.2472	34.3	14.3849	14.9241	16.9855	3.91818	8.48407	5.86741	8.21858	18.3901	28.5826	29.1598	31.434	17.7036	15.9347	20.0827	5.959	5.946	4.981	29.051	16.023	10.424	24.518	36.247	34.3	14.385	14.924	16.986	3.918	8.484	5.867	8.219	18.39	28.583
AT5G62480	GSTU9	-0.851531	2.24177	-1.03395	-0.356285	0.0152109	5.66276	0.00050731	0.487482	0.278567	0.303031	6.77867	3.84332	3.59516	54.7181	104.533	106.723	68.0127	88.548	95.9303	0.288656	0.441449	0.155876	0.361949	0.829461	88.4038	107.418	96.3333	117.324	131.155	167.397	0.487	0.279	0.303	6.779	3.843	3.595	54.718	104.533	106.723	68.013	88.548	95.93	0.289	0.441	0.156	0.362	0.829	88.404
AT1G22882	SUN3	-0.44088	0.871536	-0.272173	-0.158483	0.0154708	3.37346	0.000516929	8.31434	4.2792	4.42694	21.1598	22.6356	10.5752	6.3654	9.19971	8.99815	7.02384	7.28103	8.23865	7.4654	5.66029	5.53305	8.40228	6.89114	7.13146	8.25293	7.86566	7.64317	6.27189	7.51542	8.314	4.279	4.427	21.16	22.636	10.575	6.365	9.2	8.998	7.024	7.281	8.239	7.465	5.66	5.533	8.402	6.891	7.131
AT5G59320	LTP3	-0.919515	0.89829	-1.3515	1.37273	0.01553	4.57068	0.000519382	1.96296	13.1968	7.26972	4.22211	65.3949	31.9682	33.4421	26.7314	27.1518	22.7931	16.206	19.7147	5.63793	4.75222	5.85127	1.35741	80.6169	22.0975	32.9571	17.8068	26.0207	26.4286	20.2693	1.963	13.197	7.27	4.222	65.395	31.968	33.442	26.731	27.152	22.793	16.206	19.715	5.638	4.752	5.851	1.357	80.617	22.097
AT2G30600		0.303569	-1.17978	0.74512	0.131096	0.0155889	5.51475	0.000521829	103.8	72.5952	30.5582	58.5942	20.7252	14.9622	27.3269	16.9628	13.6665	21.5367	15.4153	12.0011	136.014	79.8869	58.3127	101.481	33.69	27.6903	20.0709	16.3007	26.7184	22.7147	14.3222	103.8	72.595	30.558	58.594	20.725	14.962	27.327	16.963	13.666	21.537	15.415	12.001	136.014	79.887	58.313	101.481	33.69	27.69
AT5G64667	IDL2	0.202676	-0.675792	0.0386832	0.434432	0.0157028	3.60684	0.000526606	19.4695	23.2143	23.8769	12.8321	15.692	17.4519	0	0	0.313335	0	0	0	19.3849	19.6481	18.7793	19.3938	38.2219	0	0.411171	0.198377	0.26003	0	0	19.469	23.214	23.877	12.832	15.692	17.452	0	0	0.313	0	0	0	19.385	19.648	18.779	19.394	38.222	0
AT5G08050		0.51203	-0.682314	0.290862	-0.120578	0.0157656	7.41275	0.000529198	281.99	370.937	420.579	150.257	218.405	229.022	9.51729	19.6575	31.3343	6.04114	12.7738	22.6947	241.017	324.474	330.852	218.297	292.428	8.91122	15.4939	19.8515	6.5391	9.90746	10.8992	281.99	370.937	420.579	150.257	218.405	229.022	9.517	19.658	31.334	6.041	12.774	22.695	241.017	324.474	330.852	218.297	292.428	8.911
AT1G10550	XTH33	-0.655606	0.79225	-0.0717158	-0.0649281	0.0158762	3.52533	0.000533883	12.1281	3.88292	2.88153	31.621	30.2071	4.41008	8.82745	10.1029	8.28831	3.08802	3.90261	4.37816	19.0664	5.75755	2.88817	11.5902	9.4601	8.17181	10.3349	9.62119	5.4151	8.92262	7.73522	12.128	3.883	2.882	31.621	30.207	4.41	8.827	10.103	8.288	3.088	3.903	4.378	19.066	5.758	2.888	11.59	9.46	8.172
AT5G13320	PBS3	-0.0703333	1.90826	-0.524529	-1.3134	0.0159183	1.67546	0.000536277	0.56195	1.40402	1.67025	3.70841	3.7703	11.7917	0.372778	0.332	0.168968	0.0416362	0.0960011	0.0496621	0.229734	0.916858	1.3665	0.290552	0.726776	0.0885264	0.584236	0.301917	0.11636	0.0636932	0.492628	0.562	1.404	1.67	3.708	3.77	11.792	0.373	0.332	0.169	0.042	0.096	0.05	0.23	0.917	1.367	0.291	0.727	0.089
AT1G33730	CYP76C5	-0.919197	3.35412	-1.17403	-1.2609	0.0160394	1.20449	0.000540848	0	0.0168303	0.0551922	2.81158	2.0123	3.24745	0	0.0197988	0.041822	0	0	0	0	0.0162839	0	0	0	0.0382563	0	0.0883649	0.0182223	0	0	0	0.017	0.055	2.812	2.012	3.247	0	0.02	0.042	0	0	0	0	0.016	0	0	0	0.038
AT3G03341		-1.2062	1.26235	-1.12748	1.07132	0.0162421	2.27297	0.00054818	0	1.21942	1.77523	4.51344	5.0105	13.1565	2.62389	3.34305	5.70378	0	0	0.419442	0.427258	0.442411	2.22468	2.11993	9.33815	2.30818	3.37756	5.12829	0	3.43198	1.16943	0	1.219	1.775	4.513	5.011	13.156	2.624	3.343	5.704	0	0	0.419	0.427	0.442	2.225	2.12	9.338	2.308
AT1G19960		-0.139101	-0.586316	0.997103	-0.271686	0.0163501	7.06019	0.000552828	122.618	235.873	145.292	88.925	165.873	216.884	20.0154	10.6793	7.37386	21.1249	11.7473	12.2702	152.413	517.827	406.131	100.175	239.329	11.4564	20.5139	17.1512	15.5104	12.7935	12.8186	122.618	235.873	145.292	88.925	165.873	216.884	20.015	10.679	7.374	21.125	11.747	12.27	152.413	517.827	406.131	100.175	239.329	11.456
AT1G75390	BZIP44	-0.555875	0.963414	-0.517984	0.110445	0.0165708	4.75135	0.000561309	3.44218	3.30875	4.57095	12.2867	16.7935	12.9126	40.0827	41.8209	42.4529	46.5998	62.5026	53.03	2.92782	5.09113	3.30396	7.25941	6.09455	34.5102	33.6721	35.6749	44.1224	51.8181	49.9002	3.442	3.309	4.571	12.287	16.794	12.913	40.083	41.821	42.453	46.6	62.503	53.03	2.928	5.091	3.304	7.259	6.095	34.51
AT5G61412		0.260912	-1.72671	0.569517	0.896281	0.0172627	2.58844	0.000585804	2.56398	5.32496	5.47891	0	1.28873	2.7494	8.44732	1.7779	4.99942	1.98647	3.28493	1.56306	2.03508	6.65863	7.48745	7.76999	7.63769	6.42706	6.22174	2.18306	4.59213	3.6042	1.07724	2.564	5.325	5.479	0	1.289	2.749	8.447	1.778	4.999	1.986	3.285	1.563	2.035	6.659	7.487	7.77	7.638	6.427
AT2G36050	OFP15	0.260321	-0.877235	0.306358	0.310555	0.0173362	3.30106	0.00058883	25.7354	13.2783	8.69666	12.7065	8.37982	6.35401	2.14922	2.31975	1.91825	1.62687	1.66305	1.40394	24.3701	13.5141	10.0798	22.1323	14.2641	1.65676	1.54172	1.90697	1.04709	1.85013	1.1411	25.735	13.278	8.697	12.707	8.38	6.354	2.149	2.32	1.918	1.627	1.663	1.404	24.37	13.514	10.08	22.132	14.264	1.657
AT3G11900	ANT1	0.453907	-0.81565	0.483841	-0.122099	0.017485	3.91126	0.000594423	9.93986	15.2103	18.1455	6.58018	7.40622	8.69484	14.3685	18.9342	20.9194	8.29483	10.7548	13.4087	11.1904	15.2661	16.584	8.76879	12.5628	16.2359	17.136	19.5678	11.3645	12.1515	12.8207	9.94	15.21	18.145	6.58	7.406	8.695	14.368	18.934	20.919	8.295	10.755	13.409	11.19	15.266	16.584	8.769	12.563	16.236
AT2G44010		-1.06497	1.9437	-1.50395	0.62522	0.0177898	6.26503	0.000605874	0.518582	0.223441	0.495885	7.82069	3.33477	3.96369	161.024	192.867	167.453	184.357	178.598	162.936	0.234982	0.585157	0	2.19837	1.18679	179.208	119.985	113.933	152.087	163.485	162.259	0.519	0.223	0.496	7.821	3.335	3.964	161.024	192.867	167.453	184.357	178.598	162.936	0.235	0.585	0	2.198	1.187	179.208
AT3G16360	AHP4	-1.9369	1.40592	0.079894	0.451087	0.0178068	1.93603	0.000607	0.652418	0.651184	0.089087	6.37261	6.00557	8.76637	0.410147	0.459023	0.295608	0.682109	1.21133	1.03049	2.38672	2.55673	1.34296	4.20159	2.00955	0.79432	0.842955	0.850883	0.573046	1.65525	0.105163	0.652	0.651	0.089	6.373	6.006	8.766	0.41	0.459	0.296	0.682	1.211	1.03	2.387	2.557	1.343	4.202	2.01	0.794
AT1G25450	KCS5	0.0838716	-0.65717	0.143695	0.429603	0.0180438	3.88571	0.000615632	24.1127	19.7574	18.9195	18.3565	16.3159	13.057	6.04221	6.5172	6.33643	3.63525	3.19769	4.35048	24.2551	19.773	19.7011	23.7298	35.1087	4.91372	5.04529	6.40682	3.44638	3.12297	3.95615	24.113	19.757	18.919	18.357	16.316	13.057	6.042	6.517	6.336	3.635	3.198	4.35	24.255	19.773	19.701	23.73	35.109	4.914
AT3G46880		1.82805	-1.53761	1.08592	-1.37636	0.0183861	2.65247	0.000628439	3.11279	4.37844	4.31306	0.0652979	0.244068	0.839728	5.2408	3.41612	3.4837	10.928	16.1506	21.2213	2.17486	3.05626	1.53413	0.533866	0.232587	6.0245	4.35618	2.81638	4.22483	1.73494	3.26662	3.113	4.378	4.313	0.065	0.244	0.84	5.241	3.416	3.484	10.928	16.151	21.221	2.175	3.056	1.534	0.534	0.233	6.024
AT4G39950	CYP79B2	-0.836652	0.860602	-0.089106	0.0651563	0.0184604	5.31932	0.000631546	3.18391	5.55838	4.83358	21.0574	14.6439	21.2026	47.7676	74.8726	82.3199	67.5878	65.1508	74.4196	2.27667	11.4917	8.58404	8.051	10.8126	70.7626	86.6929	102.746	45.694	46.1542	66.9088	3.184	5.558	4.834	21.057	14.644	21.203	47.768	74.873	82.32	67.588	65.151	74.42	2.277	11.492	8.584	8.051	10.813	70.763
AT5G50310		0.763	0.672891	-1.13896	-0.296927	0.0186602	3.32485	0.000641246	8.06402	9.31821	10.2842	10.9588	10.732	11.4057	13.2026	11.3187	13.3221	14.7362	15.968	15.4025	2.78516	2.05892	2.17103	3.74507	5.92816	4.27585	4.33177	5.14973	5.74275	5.13177	4.71901	8.064	9.318	10.284	10.959	10.732	11.406	13.203	11.319	13.322	14.736	15.968	15.403	2.785	2.059	2.171	3.745	5.928	4.276
AT2G39250	SNZ	0.519506	-0.920532	0.359001	0.0420257	0.0186602	3.18695	0.000640627	10.7774	21.9258	22.7151	5.55961	8.62498	11.6489	0.105341	0.466689	0.49329	0.212829	0.130672	0.323619	10.3155	17.9918	19.9499	9.28582	20.0086	0.202855	0.435335	0.289348	0.0643223	0.180384	0.135369	10.777	21.926	22.715	5.56	8.625	11.649	0.105	0.467	0.493	0.213	0.131	0.324	10.316	17.992	19.95	9.286	20.009	0.203
AT1G24996		-1.1212	-0.0206696	0.620129	0.521736	0.018746	3.87919	0.000644766	1.20971	6.66164	4.00973	12.097	10.695	10.0799	10.8099	7.71674	7.23905	17.7256	24.7479	12.9489	5.71165	14.7213	18.8394	12.2083	15.5591	15.4275	26.1586	18.9004	12.6428	21.3692	13.7375	1.21	6.662	4.01	12.097	10.695	10.08	10.81	7.717	7.239	17.726	24.748	12.949	5.712	14.721	18.839	12.208	15.559	15.427
AT3G12830	SAUR72	-0.508813	0.693361	-0.411356	0.226809	0.0194847	5.01223	0.000672457	13.8398	4.659	3.97285	25.7748	21.8875	18.6503	39.388	50.6451	63.5144	29.9966	30.6737	34.1136	12.0582	6.47275	4.89191	13.9683	13.7222	48.595	53.2253	48.9562	62.8381	68.7619	68.3028	13.84	4.659	3.973	25.775	21.888	18.65	39.388	50.645	63.514	29.997	30.674	34.114	12.058	6.473	4.892	13.968	13.722	48.595
AT5G49525		-0.621577	-0.90231	0.479207	1.04468	0.019718	4.1176	0.000681224	6.60505	1.10243	1.21345	3.72297	1.64074	3.93064	22.779	35.3963	29.6529	31.2283	21.0055	21.612	7.42811	9.81448	1.68102	11.5726	9.71404	37.634	33.2721	24.868	20.7564	21.1428	14.1976	6.605	1.102	1.213	3.723	1.641	3.931	22.779	35.396	29.653	31.228	21.005	21.612	7.428	9.814	1.681	11.573	9.714	37.634
AT4G38060		0.0472644	0.647943	-0.304781	-0.390426	0.0198818	6.05757	0.000689016	18.2578	27.2694	40.7627	42.7381	51.1863	73.057	88.4128	118.504	142.585	66.5937	77.4608	93.5686	21.676	19.5737	24.5804	18.816	28.1039	119.846	88.1044	96.2956	98.5959	108.419	121.096	18.258	27.269	40.763	42.738	51.186	73.057	88.413	118.504	142.585	66.594	77.461	93.569	21.676	19.574	24.58	18.816	28.104	119.846
AT2G02010	GAD4	-1.00878	2.15573	-1.38363	0.236678	0.0198818	1.6797	0.000689258	0.40305	0.302673	0.21475	8.37899	2.73881	2.13432	0.919653	1.64937	0.913338	0.700257	0.602101	0.226531	0.024027	0.249395	0.357633	0.743384	1.1366	1.35494	1.10139	2.18857	1.12909	0.88575	1.23028	0.403	0.303	0.215	8.379	2.739	2.134	0.92	1.649	0.913	0.7	0.602	0.227	0.024	0.249	0.358	0.743	1.137	1.355
AT3G48020		-1.24277	1.46318	-0.611898	0.391488	0.0198818	4.71642	0.000689323	1.23414	0.195084	0.854824	6.671	5.31902	8.89604	38.6019	54.5868	56.2598	39.9974	46.0504	43.0481	1.6372	1.12133	0.828723	1.59625	4.045	46.1112	50.57	42.748	46.2099	50.6361	55.7925	1.234	0.195	0.855	6.671	5.319	8.896	38.602	54.587	56.26	39.997	46.05	43.048	1.637	1.121	0.829	1.596	4.045	46.111
AT2G19310	HSP18.5	-0.130861	0.713839	-0.403076	-0.179902	0.0202554	5.59073	0.000704761	30.2872	47.0331	68.1785	69.6027	129.976	133.501	22.856	29.6756	33.3433	29.5651	37.6433	34.3067	27.6255	41.341	48.261	35.2405	68.458	17.7553	26.0036	32.1364	19.619	29.4287	26.6638	30.287	47.033	68.178	69.603	129.976	133.501	22.856	29.676	33.343	29.565	37.643	34.307	27.626	41.341	48.261	35.241	68.458	17.755
AT2G37870		-1.23497	0.883191	-1.81004	2.16182	0.0203564	3.44692	0.000708903	0	0.460354	0.50719	2.39253	0.874263	3.23274	30.4428	26.9006	39.8104	14.5047	12.1946	5.84139	0	0.396018	0.150032	0.407224	8.99312	15.2733	9.82721	10.0237	3.10475	25.9036	5.21211	0	0.46	0.507	2.393	0.874	3.233	30.443	26.901	39.81	14.505	12.195	5.841	0	0.396	0.15	0.407	8.993	15.273
AT3G26200	CYP71B22	0.514906	-1.4443	0.659041	0.270352	0.0204086	2.43254	0.000711346	13.4957	8.83454	3.25343	3.24066	2.76954	2.11159	0.0610948	0.12162	0.156779	0.0491733	0.0251892	0	12.931	9.94267	4.68025	10.1647	5.70444	0.378749	0.267905	0.648299	0.174638	0.0750833	0.141385	13.496	8.835	3.253	3.241	2.77	2.112	0.061	0.122	0.157	0.049	0.025	0	12.931	9.943	4.68	10.165	5.704	0.379
AT1G55850	CSLE1	-0.498961	0.629014	-0.25719	0.127137	0.0206803	4.70716	0.000721451	10.0433	10.1395	9.32112	21.7738	31.365	29.414	36.7759	30.7692	23.788	37.5437	30.9462	28.1525	11.3042	11.7781	10.9301	13.5964	20.0571	41.3291	27.5472	32.2525	42.1731	33.8308	32.6503	10.043	10.139	9.321	21.774	31.365	29.414	36.776	30.769	23.788	37.544	30.946	28.153	11.304	11.778	10.93	13.596	20.057	41.329
AT1G26761		0.395145	-0.676608	0.418215	-0.136752	0.0212284	3.26185	0.000741875	11.6605	20.4319	22.8655	8.30569	13.3139	11.5145	0.197628	0.359182	0.329573	0.156361	0.145593	0.108356	12.8767	18.3897	23.1056	11.6694	16.2731	0.135821	0.10731	0.267324	0.115211	0.138646	0.0725879	11.66	20.432	22.865	8.306	13.314	11.514	0.198	0.359	0.33	0.156	0.146	0.108	12.877	18.39	23.106	11.669	16.273	0.136
AT2G07435		1.13246	-1.97054	0.845768	-0.0076813	0.0214051	2.11388	0.000748706	1.82519	5.71279	7.40469	0.542186	0.675014	0.695336	1.1532	2.1715	2.34883	1.01884	3.08823	2.63023	2.06995	3.05531	6.7534	1.56955	3.31676	3.76221	1.35839	0.881001	1.89855	0.449573	1.24158	1.825	5.713	7.405	0.542	0.675	0.695	1.153	2.172	2.349	1.019	3.088	2.63	2.07	3.055	6.753	1.57	3.317	3.762
AT1G58150		0.425858	-0.584889	0.262231	-0.1032	0.0215231	4.64525	0.000754155	29.7301	21.2201	32.3658	16.0717	16.6147	19.8114	29.396	20.4313	26.7181	27.3861	32.8127	20.822	32.6164	22.7701	17.0151	24.0412	18.4274	27.6818	18.6633	17.1214	25.8075	18.9478	19.5283	29.73	21.22	32.366	16.072	16.615	19.811	29.396	20.431	26.718	27.386	32.813	20.822	32.616	22.77	17.015	24.041	18.427	27.682
AT5G35480		0.330189	-1.024	0.729653	-0.0358419	0.0216419	7.2194	0.000759487	241.09	288.726	302.133	118.199	171.18	124.946	0.52848	0	0	0	0	0	157.648	240.205	666.418	214.83	261.172	0	0	0	0	0	0	241.09	288.726	302.133	118.199	171.18	124.946	0.528	0	0	0	0	0	157.648	240.205	666.418	214.83	261.172	0
at1g667		-0.257084	1.19309	-0.39682	-0.539189	0.0218186	6.48186	0.000767186	4.96204	10.3277	15.3768	11.1306	31.3043	64.8663	153.727	304.548	363.373	72.2121	123.006	163.212	4.67522	8.88182	13.5071	5.66745	12.9018	140.524	208.719	200.207	87.7433	105.683	142.242	4.962	10.328	15.377	11.131	31.304	64.866	153.727	304.548	363.373	72.212	123.006	163.212	4.675	8.882	13.507	5.667	12.902	140.524
AT2G35733		0.126106	0.769164	-0.569209	-0.32606	0.0221736	4.45433	0.000780348	9.99859	8.36626	11.0388	16.8005	20.6081	21.2912	24.8689	34.9705	30.6539	23.7561	29.3493	33.3002	2.81737	5.98214	8.77906	7.61779	8.16267	32.9016	29.3606	31.7636	24.635	28.5076	34.3393	9.999	8.366	11.039	16.801	20.608	21.291	24.869	34.971	30.654	23.756	29.349	33.3	2.817	5.982	8.779	7.618	8.163	32.902
AT2G30942		-0.712673	0.484767	-0.163619	0.391524	0.022297	4.94325	0.000785376	13.402	6.35151	8.38633	39.5537	20.3872	22.7534	44.6899	33.6155	32.0207	42.3975	32.9367	38.0635	16.5448	9.46877	14.1868	31.0948	13.6965	39.5835	40.5025	40.6362	51.4185	49.7128	50.6212	13.402	6.352	8.386	39.554	20.387	22.753	44.69	33.616	32.021	42.398	32.937	38.064	16.545	9.469	14.187	31.095	13.697	39.583
AT5G46050	NPF5.2	-1.24564	2.10772	-1.27101	0.408933	0.022695	1.89187	0.000801483	0.500701	0.210008	0.0517792	5.26724	3.86724	3.96101	2.30736	2.11072	1.51117	2.00114	1.97711	2.07609	0.196935	0.438036	0.0898495	1.41334	0.781716	2.06205	1.6797	1.46836	2.74316	2.22326	2.75677	0.501	0.21	0.052	5.267	3.867	3.961	2.307	2.111	1.511	2.001	1.977	2.076	0.197	0.438	0.09	1.413	0.782	2.062
AT2G44740	CYCU4-1	0.352365	-1.03868	0.342018	0.344301	0.022695	3.41499	0.000801388	18.1068	10.6354	6.37441	7.90665	5.12455	3.81689	11.149	7.67492	8.81413	7.13389	6.02746	6.68282	21.2246	6.92728	5.79035	17.3769	8.34887	8.27797	6.72657	6.89624	8.74807	6.74097	6.11024	18.107	10.635	6.374	7.907	5.125	3.817	11.149	7.675	8.814	7.134	6.027	6.683	21.225	6.927	5.79	17.377	8.349	8.278
AT3G25010	AtRLP41	-0.411181	2.2711	-1.20864	-0.651282	0.0226984	1.4577	0.000802299	0.457471	0.48183	0.375687	5.0464	3.52603	4.04296	0.38933	0.239757	0.311929	0.518735	0.4465	0.550804	0.085841	0.320869	0.218472	0.382583	0.407228	0.0954492	0.110607	0.122413	0.202408	0.165239	0.254455	0.457	0.482	0.376	5.046	3.526	4.043	0.389	0.24	0.312	0.519	0.446	0.551	0.086	0.321	0.218	0.383	0.407	0.095
AT5G64890	PEP2	-1.3294	3.25977	-0.600956	-1.3294	0.0227846	3.26709	0.000806044	0	0	0	2.31098	3.07618	2.5343	14.7188	21.9922	21.2391	8.39042	11.2697	12.4972	0	0	0.172337	0	0	19.601	11.7549	15.4096	10.1978	13.3028	16.9559	0	0	0	2.311	3.076	2.534	14.719	21.992	21.239	8.39	11.27	12.497	0	0	0.172	0	0	19.601
AT2G28190	CSD2	-0.921715	0.276065	-0.0767271	0.722377	0.0233225	8.52955	0.000826507	116.777	180.728	442.833	688.269	755.004	724.699	143.714	120.652	155.401	154.669	160.387	151.214	151.792	491.106	646.076	887.047	822.201	117.481	136.569	134.2	142.043	150.012	142.945	116.777	180.728	442.833	688.269	755.004	724.699	143.714	120.652	155.401	154.669	160.387	151.214	151.792	491.106	646.076	887.047	822.201	117.481
AT1G63220		0.24172	-0.665532	0.0813994	0.342412	0.0233406	6.50104	0.000827864	28.2992	31.0322	28.3602	25.6647	19.3061	14.4736	186.733	197.137	191.021	141.767	137.255	134.199	28.0379	23.9525	24.4059	28.8908	40.3982	177.628	171.212	171.369	145.24	136.793	151.681	28.299	31.032	28.36	25.665	19.306	14.474	186.733	197.137	191.021	141.767	137.255	134.199	28.038	23.953	24.406	28.891	40.398	177.628
AT5G13630	CHLH	0.397812	-0.731227	0.361732	-0.0283171	0.0234584	7.66921	0.000832763	279.314	426.292	498.607	173.431	257.254	271.356	9.76878	13.1413	17.2299	4.38822	8.20696	10.5274	258.077	383.977	500.666	252.45	408.92	8.01496	13.3933	13.9788	6.15802	8.46091	8.67936	279.314	426.292	498.607	173.431	257.254	271.356	9.769	13.141	17.23	4.388	8.207	10.527	258.077	383.977	500.666	252.45	408.92	8.015
AT2G46710	ROPGAP3	0.272574	-0.754073	0.274376	0.207122	0.0240279	4.22465	0.000857401	21.3565	19.1651	17.0218	13.5719	11.2081	11.0343	13.1231	12.8803	14.805	14.3705	15.1718	17.7038	23.8533	16.549	15.6906	24.0718	16.4324	14.4243	15.3445	15.402	19.2886	21.4306	24.9009	21.356	19.165	17.022	13.572	11.208	11.034	13.123	12.88	14.805	14.371	15.172	17.704	23.853	16.549	15.691	24.072	16.432	14.424
AT2G04032	ZIP7	0.170402	-1.45296	0.407004	0.875558	0.0240667	2.48961	0.000859524	5.97766	7.72357	8.6637	2.31686	3.04721	3.65707	0	0	0	0.018235	0	0	7.78603	7.80026	10.1212	7.48633	19.4926	0	0	0	0	0	0.0232323	5.978	7.724	8.664	2.317	3.047	3.657	0	0	0	0.018	0	0	7.786	7.8	10.121	7.486	19.493	0
AT1G68410		-0.331218	0.676765	-0.199736	-0.145812	0.0244331	4.37567	0.000874111	10.5367	10.1864	9.93876	35.769	25.6084	17.5405	24.5277	28.2221	26.5462	19.279	20.3115	21.3045	10.4742	11.1723	11.0783	11.5283	14.1859	23.3827	24.8163	28.5121	18.6879	19.3689	22.1958	10.537	10.186	9.939	35.769	25.608	17.54	24.528	28.222	26.546	19.279	20.311	21.305	10.474	11.172	11.078	11.528	14.186	23.383
AT3G20865	AGP40	-0.108999	0.665421	-0.0758076	-0.480615	0.0249786	3.34453	0.00089516	14.8908	6.20959	16.4079	31.6406	23.2661	27.0855	1.41745	0	1.96089	0	0.474016	0.944125	7.07473	13.0808	17.2173	7.18487	14.1281	1.02548	0	0.556045	0.503757	0.657607	1.2975	14.891	6.21	16.408	31.641	23.266	27.085	1.417	0	1.961	0	0.474	0.944	7.075	13.081	17.217	7.185	14.128	1.025
AT1G51860		-1.03528	2.56614	-1.21159	-0.319275	0.0255266	3.46217	0.000916362	0.137665	0.199981	0.089293	4.66447	2.40147	3.36134	10.8427	15.1311	13.5043	15.3942	21.5105	22.349	0.0666891	0.126919	0.144046	0.248275	0.395973	14.1682	13.3086	13.5862	20.5255	22.7898	24.7721	0.138	0.2	0.089	4.664	2.401	3.361	10.843	15.131	13.504	15.394	21.51	22.349	0.067	0.127	0.144	0.248	0.396	14.168
AT1G68945		-0.72648	-0.360637	0.536744	0.550373	0.02562	5.37594	0.000920502	24.002	14.9278	22.5409	33.5094	34.3244	33.019	40.1486	28.855	31.2611	38.9404	25.1224	38.7868	18.0112	43.1814	81.8807	71.1201	38.8358	33.0273	68.8168	68.8452	46.942	39.0505	40.0716	24.002	14.928	22.541	33.509	34.324	33.019	40.149	28.855	31.261	38.94	25.122	38.787	18.011	43.181	81.881	71.12	38.836	33.027
AT2G40475		0.662287	-0.750083	-0.0601978	0.147993	0.0260053	3.43605	0.000935968	11.937	15.5192	19.8848	9.72069	6.01838	6.7086	8.39691	6.76055	8.34291	8.06304	9.04358	8.88435	9.10818	6.98283	11.7384	12.5621	11.797	6.07159	5.73157	5.63969	6.64502	4.19961	5.95427	11.937	15.519	19.885	9.721	6.018	6.709	8.397	6.761	8.343	8.063	9.044	8.884	9.108	6.983	11.738	12.562	11.797	6.072
AT2G29679		0.929313	-2.02176	0.853624	0.238828	0.0260053	1.82824	0.000936739	3.25813	9.62261	1.8324	0	0.564252	1.56175	0	0	0	0	0	0	3.82369	5.46627	4.29243	4.3839	2.25979	0	0	0	0	0	0	3.258	9.623	1.832	0	0.564	1.562	0	0	0	0	0	0	3.824	5.466	4.292	4.384	2.26	0
AT4G28390	AAC3	-0.374957	1.24944	-0.424995	-0.449488	0.0260542	3.01351	0.000939302	2.19219	2.41306	2.61995	10.498	7.22386	11.3772	5.64814	6.76631	8.27237	9.06434	8.58691	8.99046	1.70631	2.47769	2.60149	2.42618	2.61876	7.99219	8.02497	8.28207	8.07227	8.84336	8.6762	2.192	2.413	2.62	10.498	7.224	11.377	5.648	6.766	8.272	9.064	8.587	8.99	1.706	2.478	2.601	2.426	2.619	7.992
AT4G34790		0.500171	-0.850384	0.419552	-0.0693386	0.0262246	4.21272	0.000946247	63.6763	37.6972	22.7074	22.5411	22.1422	16.923	0	0.610861	0	0	0	0	50.0589	43.3746	20.6682	36.7448	24.6381	0.195798	0.141879	0.415671	0	0	0.465098	63.676	37.697	22.707	22.541	22.142	16.923	0	0.611	0	0	0	0	50.059	43.375	20.668	36.745	24.638	0.196
AT1G43910		-1.06557	1.50311	-0.825431	0.387895	0.0263055	2.77386	0.000949975	0.762067	0.804021	0.766768	9.85216	4.26512	5.2112	4.49763	7.2608	7.96284	6.34513	8.34941	9.00422	0.792101	0.995806	0.942141	3.15817	1.89385	5.37741	5.81638	7.45594	6.99158	7.37746	10.5617	0.762	0.804	0.767	9.852	4.265	5.211	4.498	7.261	7.963	6.345	8.349	9.004	0.792	0.996	0.942	3.158	1.894	5.377
AT4G01720	WRKY47	-0.624971	0.886287	-0.532782	0.271466	0.0263083	3.29016	0.000950883	3.93952	3.37434	3.72546	16.1354	13.169	11.4273	7.01562	10.2022	8.14047	8.19596	9.79369	8.77742	3.10617	4.52174	3.84612	7.24877	8.06132	8.74653	9.23096	8.61214	9.10856	9.56109	8.90662	3.94	3.374	3.725	16.135	13.169	11.427	7.016	10.202	8.14	8.196	9.794	8.777	3.106	4.522	3.846	7.249	8.061	8.747
AT5G40980		-0.489693	0.659286	-0.191125	0.0215317	0.0264092	6.44167	0.00095571	8.54164	14.1828	17.7301	34.9423	41.0844	38.74	155.549	168.183	174.912	122.317	131.441	186.207	15.0702	16.8371	16.6186	24.8045	17.8011	139.033	180.707	198.659	152.095	130.562	174.86	8.542	14.183	17.73	34.942	41.084	38.74	155.549	168.183	174.912	122.317	131.441	186.207	15.07	16.837	16.619	24.805	17.801	139.033
AT5G35735		-0.749763	0.803838	-0.315318	0.261244	0.0264092	4.42531	0.000956349	8.65598	18.1671	4.56609	68.9616	31.0592	18.7861	17.4809	14.2668	15.4874	23.8412	18.5969	16.9123	7.51658	20.4832	13.3884	16.4816	30.4099	19.3368	14.5461	14.7996	24.9132	19.5911	17.5313	8.656	18.167	4.566	68.962	31.059	18.786	17.481	14.267	15.487	23.841	18.597	16.912	7.517	20.483	13.388	16.482	30.41	19.337
AT2G17740		-0.795275	1.89769	-0.976481	-0.125934	0.0265411	1.60983	0.000964184	0.826663	0.470544	0.319855	5.95994	4.54736	4.69326	0.0618308	1.16611	1.19937	0.251014	0.0320648	0.23765	0.517959	0.616383	0.223184	1.09108	0.92074	0.728419	0.771495	0.860425	0.219484	0.0752358	0.119131	0.827	0.471	0.32	5.96	4.547	4.693	0.062	1.166	1.199	0.251	0.032	0.238	0.518	0.616	0.223	1.091	0.921	0.728
AT5G02760		0.492998	-0.998257	0.556615	-0.0513559	0.0273005	3.15897	0.000993446	22.6621	19.2679	9.19952	8.45081	10.6736	3.80837	0.319691	0.412866	0.456808	0.680744	0.788608	0.323878	28.2948	14.7641	9.09465	11.9792	13.7694	0.493856	0.587081	0.351093	0.705742	0.58758	0.547859	22.662	19.268	9.2	8.451	10.674	3.808	0.32	0.413	0.457	0.681	0.789	0.324	28.295	14.764	9.095	11.979	13.769	0.494
AT3G48630		-1.68002	1.65679	-0.206238	0.229465	0.0274931	1.60441	0.0010013	0.390263	0.344713	0.370263	7.12904	5.03952	5.18621	0	0	0	0	0	0	0.472906	2.86576	0.116324	1.52059	2.08567	0	0	0	0	0	0	0.39	0.345	0.37	7.129	5.04	5.186	0	0	0	0	0	0	0.473	2.866	0.116	1.521	2.086	0
AT5G46871		-0.554055	0.538661	-0.224243	0.239637	0.0280765	3.33581	0.00102427	9.29312	12.0635	7.898	34.6262	23.6783	21.5836	0.393845	0	0	0.391556	1.20786	0	13.2851	9.93597	12.6431	21.1931	16.3138	0	0	0.350965	0	0	0.527301	9.293	12.063	7.898	34.626	23.678	21.584	0.394	0	0	0.392	1.208	0	13.285	9.936	12.643	21.193	16.314	0
AT2G35730		-1.29646	2.50354	-0.798099	-0.408985	0.0280884	3.93169	0.00102556	0.178451	0	0.169063	1.68884	2.27308	6.64508	32.8422	35.5291	27.5187	20.4023	19.736	17.0861	0.322167	0.264012	0	0	0.642365	42.0828	26.3657	25.8258	21.8811	21.3529	22.0067	0.178	0	0.169	1.689	2.273	6.645	32.842	35.529	27.519	20.402	19.736	17.086	0.322	0.264	0	0	0.642	42.083
AT2G44790	UCC2	-0.670058	0.925947	-0.546051	0.290162	0.028546	8.64232	0.00104315	6.28384	2.63824	2.19962	18.9235	9.73664	14.8811	1116.15	1209.63	1038.5	747.395	692.131	647.862	6.5471	3.21209	2.06439	9.00582	7.11707	1144.43	984.295	997.308	805.428	716.098	742.036	6.284	2.638	2.2	18.924	9.737	14.881	1116.15	1209.63	1038.5	747.395	692.131	647.862	6.547	3.212	2.064	9.006	7.117	1144.43
AT4G37220		0.409689	-1.67243	1.15615	0.106592	0.0286761	3.63001	0.00104878	9.2163	2.10235	0.808024	1.49889	1.35102	0.531466	9.04786	15.0638	16.2099	3.80766	1.65197	1.40257	15.7473	2.39939	1.86298	5.87164	1.32305	30.3526	32.3886	22.0519	23.819	15.1931	35.4504	9.216	2.102	0.808	1.499	1.351	0.531	9.048	15.064	16.21	3.808	1.652	1.403	15.747	2.399	1.863	5.872	1.323	30.353
AT3G50910		-0.521444	0.709717	-0.382856	0.194583	0.0288917	4.36189	0.00105844	4.91561	6.34234	8.05217	17.0805	20.0182	21.1242	24.0657	27.7071	28.0591	21.2013	26.6392	26.7712	5.39494	7.45374	7.873	8.90579	14.5904	23.8717	27.4496	28.152	25.7955	31.1805	33.2592	4.916	6.342	8.052	17.081	20.018	21.124	24.066	27.707	28.059	21.201	26.639	26.771	5.395	7.454	7.873	8.906	14.59	23.872
AT4G34980	SBT1.6	0.274762	-0.77321	0.319101	0.179347	0.0292744	4.19095	0.00107336	17.582	15.7341	19.2357	11.5042	10.4159	10.2876	18.3549	16.3654	18.0941	18.877	18.8746	17.5014	19.7607	16.3202	16.6869	18.1861	18.0394	15.7496	18.6807	16.9506	16.6894	15.1045	15.3898	17.582	15.734	19.236	11.504	10.416	10.288	18.355	16.365	18.094	18.877	18.875	17.501	19.761	16.32	16.687	18.186	18.039	15.75
AT2G44290	YLS3	-0.413863	0.698424	-0.190912	-0.0936487	0.0298037	4.1553	0.00109551	9.97562	22.978	21.7387	59.5208	45.2092	46.758	2.46778	3.02189	3.06212	3.83997	4.70195	4.58669	9.38087	26.885	25.888	17.4971	32.9291	1.8389	2.12731	2.31268	2.78907	2.88448	4.67167	9.976	22.978	21.739	59.521	45.209	46.758	2.468	3.022	3.062	3.84	4.702	4.587	9.381	26.885	25.888	17.497	32.929	1.839
AT4G11460	CRK30	0.557064	-1.5897	0.549505	0.483127	0.0319758	2.14541	0.00118026	4.75298	8.16896	5.55851	1.97912	2.19359	0.878871	0.14035	0.264607	0.163443	0.140947	0.144478	0.0554235	4.85532	7.2248	5.81646	5.66422	7.26059	0.238159	0.412005	0.191847	0.244765	0.355876	0.445893	4.753	8.169	5.559	1.979	2.194	0.879	0.14	0.265	0.163	0.141	0.144	0.055	4.855	7.225	5.816	5.664	7.261	0.238
AT2G43290	CML5	-0.577717	0.629531	-0.318782	0.266969	0.0319811	6.09282	0.00118143	23.8333	48.4982	48.1541	95.2915	122.561	137.825	49.3638	73.9459	75.3494	60.59	69.0535	72.9305	20.9289	49.7808	69.5391	45.7662	114.067	56.06	57.9028	64.5213	47.2331	53.6851	74.1483	23.833	48.498	48.154	95.292	122.561	137.825	49.364	73.946	75.349	60.59	69.053	72.931	20.929	49.781	69.539	45.766	114.067	56.06
AT1G74890	ARR15	0.883454	-0.829348	0.600762	-0.654869	0.0321194	2.58744	0.0011891	5.34969	8.48457	11.3627	2.28104	2.74535	4.52924	2.61361	2.58217	3.08571	2.53871	2.15884	3.83089	4.83655	5.80578	9.4768	2.11204	4.14878	2.71353	2.3751	2.95695	1.84449	3.81551	2.82281	5.35	8.485	11.363	2.281	2.745	4.529	2.614	2.582	3.086	2.539	2.159	3.831	4.837	5.806	9.477	2.112	4.149	2.714
AT1G72910		0.604597	0.534767	0.305102	-1.44447	0.0326942	3.15758	0.00121279	2.24057	11.788	35.7557	6.63499	22.4052	31.3798	0.0514856	0	0	0.0346113	0.035436	0.0164708	1.57074	8.87769	28.8332	1.68967	7.03665	0	0.0324491	0	0	0.0440231	0	2.241	11.788	35.756	6.635	22.405	31.38	0.051	0	0	0.035	0.035	0.016	1.571	8.878	28.833	1.69	7.037	0
AT2G28400		-0.387742	0.931681	-0.460162	-0.0837765	0.0329492	3.50016	0.00122326	5.75528	4.10908	3.45033	23.4694	9.02316	10.3604	11.1697	13.8294	13.784	12.3854	12.1867	10.2111	6.72507	3.70046	1.88974	5.69544	6.46089	11.1664	10.0842	13.7892	9.71238	11.1999	11.8414	5.755	4.109	3.45	23.469	9.023	10.36	11.17	13.829	13.784	12.385	12.187	10.211	6.725	3.7	1.89	5.695	6.461	11.166
AT3G17185	TASIR-ARF	-0.0693641	0.672708	-0.199028	-0.404316	0.0331129	4.56875	0.00123036	8.91261	20.6786	26.7007	31.4709	42.5846	46.2157	23.0895	26.4342	26.891	20.8569	24.3165	26.0718	8.48789	17.5062	24.075	10.7712	22.0967	18.6508	16.8876	22.2619	14.9647	13.0853	14.1986	8.913	20.679	26.701	31.471	42.585	46.216	23.089	26.434	26.891	20.857	24.316	26.072	8.488	17.506	24.075	10.771	22.097	18.651
AT5G44260	TZF5	0.720585	-1.7536	1.01806	0.0149475	0.0334425	2.59356	0.00124363	18.6768	6.22476	2.39249	3.24181	2.13786	0.566878	2.32617	1.00337	1.45936	1.53499	1.02417	0.656615	21.0501	6.66687	5.021	8.9217	3.27419	1.70108	0.873266	0.812701	1.84771	1.36275	1.40701	18.677	6.225	2.392	3.242	2.138	0.567	2.326	1.003	1.459	1.535	1.024	0.657	21.05	6.667	5.021	8.922	3.274	1.701
AT2G15390	FUT4	-0.807547	1.0156	-0.257248	0.0491989	0.0334458	3.87013	0.00124478	2.35531	4.40929	0.755373	19.2146	9.74726	5.81492	16.0739	23.1085	22.3562	12.9114	15.204	13.7432	1.28423	6.82993	2.72877	3.80474	6.38912	23.1543	27.7567	26.9152	18.1764	19.903	21.5218	2.355	4.409	0.755	19.215	9.747	5.815	16.074	23.109	22.356	12.911	15.204	13.743	1.284	6.83	2.729	3.805	6.389	23.154
AT4G27830	BGLU10	-0.511345	0.795897	-0.216249	-0.0683033	0.0335467	3.49245	0.00124956	4.48784	5.99631	6.60213	13.857	15.5623	24.9629	7.40905	7.23385	8.22592	9.21418	9.77749	11.2582	4.81889	7.49209	8.15874	7.23958	9.94448	8.57673	8.5086	7.97332	10.813	9.61623	10.6031	4.488	5.996	6.602	13.857	15.562	24.963	7.409	7.234	8.226	9.214	9.777	11.258	4.819	7.492	8.159	7.24	9.944	8.577
AT1G76960		-0.876955	0.781886	-0.0469473	0.142017	0.0336834	8.3621	0.00125569	170.016	365.96	241.087	1004.88	859.667	1280.13	0.520606	0.527832	0	0	0	0	167.255	491.991	684.049	417.639	747.317	1.60626	1.10789	0.629916	0	0.630219	0	170.016	365.96	241.087	1004.88	859.667	1280.13	0.521	0.528	0	0	0	0	167.255	491.991	684.049	417.639	747.317	1.606
AT2G40140	CZF1	0.0214536	0.714033	-0.105141	-0.630346	0.0337008	4.63442	0.00125737	4.45589	13.0818	14.8648	25.1988	22.5819	19.157	26.9293	31.2497	31.7627	30.2521	30.0434	30.3167	4.42454	9.37443	15.0749	6.11003	9.01177	35.7246	30.1443	30.5543	42.4715	43.4175	43.4836	4.456	13.082	14.865	25.199	22.582	19.157	26.929	31.25	31.763	30.252	30.043	30.317	4.425	9.374	15.075	6.11	9.012	35.725
AT2G17972		2.54176	2.07867	-2.30623	-2.31419	0.0340483	1.50667	0.00127242	0.000736146	3.14907	4.37602	2.88198	0.119103	3.87323	0	0	0	0.574892	1.58305	0.589855	0.000689455	2e-05	0.000742576	0	1.57e-07	2.34e-05	0.00290796	0	0.868712	0.593171	2.35422	0.001	3.149	4.376	2.882	0.119	3.873	0	0	0	0.575	1.583	0.59	0.001	0	0.001	0	0	0
AT4G37990	CAD8	-1.43173	3.05119	-0.99771	-0.62175	0.0344092	1.21564	0.00128697	0.0194606	0	0	2.69966	1.39085	3.79906	0.0184694	0	0	0.111812	0	0	0	0.117685	0	0.155032	0.0196419	0.0197539	0	0.12758	0.0564401	0.158355	0.0949502	0.019	0	0	2.7	1.391	3.799	0.018	0	0	0.112	0	0	0	0.118	0	0.155	0.02	0.02
AT4G04840	MSRB6	0.580759	-0.56855	0.546768	-0.558978	0.0344886	6.96985	0.00129417	170.303	299.528	280.114	89.4582	134.97	206.993	17.3238	39.692	51.3846	7.00897	12.4	24.1023	185.089	249.638	279.292	93.2931	158.004	21.1249	40.5314	46.2782	11.9461	18.6506	24.0796	170.303	299.528	280.114	89.458	134.97	206.993	17.324	39.692	51.385	7.009	12.4	24.102	185.089	249.638	279.292	93.293	158.004	21.125
ATCG00480	ATPB	0.509472	-0.942529	0.62345	-0.190393	0.0345117	2.58768	0.0012961	10.2355	9.56756	9.17152	3.95577	4.40111	4.91949	0.515671	0.556724	0.630156	0.654706	0.518878	0.624274	11.0005	10.1136	9.43519	6.9544	6.1106	0.708662	0.819214	0.786521	0.40109	0.618633	0.615622	10.235	9.568	9.172	3.956	4.401	4.919	0.516	0.557	0.63	0.655	0.519	0.624	11.001	10.114	9.435	6.954	6.111	0.709
AT4G23810	WRKY53	-0.320769	0.857722	-0.22201	-0.314943	0.0345597	3.19473	0.00129896	1.47591	13.1552	3.51279	12.9971	19.8428	19.9266	4.71771	6.79522	6.11767	4.08208	4.19899	3.75742	1.05244	7.38804	10.4952	4.98732	8.43717	6.51841	5.94031	6.97183	5.40383	4.81277	5.43724	1.476	13.155	3.513	12.997	19.843	19.927	4.718	6.795	6.118	4.082	4.199	3.757	1.052	7.388	10.495	4.987	8.437	6.518
AT4G12290		-0.85496	0.643628	-0.494272	0.705605	0.0346708	2.79547	0.00130526	3.59218	3.00477	2.96898	14.9374	9.89715	10.2333	1.37019	1.79651	1.39701	2.51045	1.28277	0.875998	4.25977	4.12334	3.64977	14.3998	6.77499	2.43975	2.00021	1.52696	10.4246	6.81868	6.18199	3.592	3.005	2.969	14.937	9.897	10.233	1.37	1.797	1.397	2.51	1.283	0.876	4.26	4.123	3.65	14.4	6.775	2.44
AT5G42800	DFRA	-1.18862	0.103599	-0.201778	1.2868	0.0346708	4.08214	0.00130467	4.07047	6.70055	20.2931	22.208	34.3782	40.8275	2.02859	3.83021	4.5227	0.0171888	0.0703948	0.049081	3.55987	24.3121	31.9927	16.6705	111.312	0.729195	4.23929	2.49776	0.173732	0.146271	0.131466	4.07	6.701	20.293	22.208	34.378	40.827	2.029	3.83	4.523	0.017	0.07	0.049	3.56	24.312	31.993	16.671	111.312	0.729
AT5G06585		-1.73852	1.66121	-0.646956	0.724265	0.0347757	3.41404	0.00131028	0.456995	0.430886	0	4.8023	6.33834	4.08002	20.3677	9.07809	14.1483	11.4568	21.0015	15.8498	0	1.45928	0.679578	1.86183	2.64017	17.7627	13.127	14.4271	10.4193	19.4114	20.2692	0.457	0.431	0	4.802	6.338	4.08	20.368	9.078	14.148	11.457	21.001	15.85	0	1.459	0.68	1.862	2.64	17.763
AT1G04133		0.177443	-1.79205	1.09406	0.520551	0.0349605	2.78866	0.00131831	20.4975	5.35985	1.56558	3.58026	3.34789	1.67208	0.0895346	0	0	0.0933714	0	0	36.1574	9.5457	5.01898	19.7096	5.82127	0.289181	0	0	0.178346	0.105991	0	20.497	5.36	1.566	3.58	3.348	1.672	0.09	0	0	0.093	0	0	36.157	9.546	5.019	19.71	5.821	0.289
AT2G41850	ADPG2	-1.71868	3.0866	-1.71868	0.350756	0.0350817	1.53656	0.00132396	0	0	0	6.39988	2.36927	0.51376	0.640658	1.15986	1.13901	0.190642	0.375487	0.307364	0	0	0	0.557539	0.077422	0.700505	0.718921	0.985832	1.23273	1.8944	3.25684	0	0	0	6.4	2.369	0.514	0.641	1.16	1.139	0.191	0.375	0.307	0	0	0	0.558	0.077	0.701
AT3G50740	UGT72E1	0.0417006	-0.96141	0.293192	0.626518	0.0351401	7.036	0.00132845	28.098	18.4923	10.2964	17.5247	10.6545	7.79053	52.1526	127.289	110.032	321.312	404.735	362.216	32.8151	22.0875	11.1365	40.0414	22.8552	205.579	176.816	178.672	387.305	417.428	414.911	28.098	18.492	10.296	17.525	10.655	7.791	52.153	127.289	110.032	321.312	404.735	362.216	32.815	22.088	11.137	40.041	22.855	205.579
AT5G39860	PRE1	1.07082	-1.49997	0.625819	-0.196672	0.0362625	4.34039	0.00137632	113.576	35.3924	28.6707	17.2894	7.46214	12.8378	0	0.320573	0	0	0	0	94.2217	19.5095	13.6737	37.1785	16.6883	0	0	0	0	0	0	113.576	35.392	28.671	17.289	7.462	12.838	0	0.321	0	0	0	0	94.222	19.51	13.674	37.179	16.688	0
AT1G07173		0.821547	-0.647758	-0.22438	0.0505909	0.0363498	3.67122	0.00138185	5.57774	14.5649	20.7674	3.56927	9.07722	5.96255	16.6131	18.7477	13.2372	2.79164	3.71539	3.14355	6.13653	5.92565	7.09711	6.26022	11.3234	27.5593	15.9272	18.0508	13.025	11.9413	12.4803	5.578	14.565	20.767	3.569	9.077	5.963	16.613	18.748	13.237	2.792	3.715	3.144	6.137	5.926	7.097	6.26	11.323	27.559
AT3G20100	CYP705A19	-0.339242	0.746318	-0.431392	0.0243156	0.036373	4.41485	0.00138385	4.97996	5.9242	10.5571	14.852	19.73	23.8354	26.4119	26.9018	29.4903	28.6064	32.9602	35.329	4.69344	5.99988	8.89158	7.79814	12.601	22.5051	28.3923	29.0866	28.2253	29.9169	28.0313	4.98	5.924	10.557	14.852	19.73	23.835	26.412	26.902	29.49	28.606	32.96	35.329	4.693	6	8.892	7.798	12.601	22.505
AT3G14990	DJ1A	-0.683712	0.232113	-0.204326	0.655925	0.0373115	7.46918	0.00142185	27.2574	15.581	10.4859	57.3543	31.9543	39.1604	289.794	245.055	252.738	467.155	405.835	413.942	32.6323	25.0614	14.7702	70.5994	29.0664	335.708	238.789	270.946	516.363	425.205	401.646	27.257	15.581	10.486	57.354	31.954	39.16	289.794	245.055	252.738	467.155	405.835	413.942	32.632	25.061	14.77	70.599	29.066	335.708
AT2G34600	TIFY 5B	-0.101438	-0.7407	1.03855	-0.196411	0.0374117	3.87327	0.00142681	5.67363	23.4879	22.6425	8.74654	14.0713	19.5947	1.80168	4.37992	6.29205	2.03197	2.14484	2.11781	4.70546	34.1481	72.3512	4.37328	31.4445	2.7791	6.26825	11.1091	1.4083	1.48938	1.60651	5.674	23.488	22.642	8.747	14.071	19.595	1.802	4.38	6.292	2.032	2.145	2.118	4.705	34.148	72.351	4.373	31.445	2.779
AT5G50450		0.102274	-1.10105	0.514388	0.484386	0.0376008	3.09538	0.00143518	10.0629	7.12431	5.38549	4.89917	3.42527	3.97166	5.92434	5.71265	4.59843	5.0462	4.5813	3.09505	14.6873	7.35119	7.29037	15.9467	5.78619	7.28595	6.76704	5.01169	6.85164	7.54576	5.25694	10.063	7.124	5.385	4.899	3.425	3.972	5.924	5.713	4.598	5.046	4.581	3.095	14.687	7.351	7.29	15.947	5.786	7.286
AT4G27350		-0.562289	0.639746	-0.31077	0.233313	0.0376925	4.04743	0.00143984	7.09197	7.11235	6.7611	27.5769	19.1716	15.1564	19.0142	20.0336	19.5141	14.8306	14.1636	13.1376	6.12951	9.54336	8.67585	11.0451	15.9115	20.5481	21.0957	19.2774	17.0847	16.4615	15.3218	7.092	7.112	6.761	27.577	19.172	15.156	19.014	20.034	19.514	14.831	14.164	13.138	6.13	9.543	8.676	11.045	15.912	20.548
AT3G55430		-0.56231	0.483146	-0.0637515	0.142916	0.0377871	5.36779	0.00144577	32.4523	30.0345	12.968	93.0612	69.102	36.8437	37.8574	39.6462	38.4848	34.4166	35.9699	35.4816	32.3249	41.9656	29.519	41.2301	49.4842	33.3266	37.9304	38.8599	34.4767	38.8752	34.9747	32.452	30.034	12.968	93.061	69.102	36.844	37.857	39.646	38.485	34.417	35.97	35.482	32.325	41.966	29.519	41.23	49.484	33.327
AT5G42650	CYP74A	0.0132441	-0.726005	0.423773	0.288988	0.0378175	5.13236	0.00144809	37.7099	59.2776	60.8685	34.0462	41.6297	44.8622	6.55924	7.7327	8.41427	8.02318	6.90461	6.9777	38.3776	65.7769	99.94	47.9938	92.9964	7.03555	8.14672	9.32094	6.54196	6.16264	6.61102	37.71	59.278	60.868	34.046	41.63	44.862	6.559	7.733	8.414	8.023	6.905	6.978	38.378	65.777	99.94	47.994	92.996	7.036
AT1G06447		0.247468	-2.0745	1.43036	0.396678	0.0378972	1.62188	0.00145347	2.90585	2.90083	0.290309	0.484261	0	0.794733	0	0	0	0	0	0	2.95002	4.56561	6.29114	3.03855	1.9644	0	0	0	0	0	0	2.906	2.901	0.29	0.484	0	0.795	0	0	0	0	0	0	2.95	4.566	6.291	3.039	1.964	0
AT3G56090	FER3	0.0808804	-0.673281	0.417648	0.174752	0.0381332	4.92089	0.00146369	20.9979	21.3334	30.5551	11.8546	18.7881	24.2582	45.8198	32.0445	42.4495	28.2991	24.9613	23.1928	32.0956	26.3604	31.2631	14.2209	43.0638	39.2854	37.5368	42.5958	23.6479	25.7686	20.8478	20.998	21.333	30.555	11.855	18.788	24.258	45.82	32.045	42.449	28.299	24.961	23.193	32.096	26.36	31.263	14.221	43.064	39.285
AT1G13610		-1.18341	2.61208	-1.21353	-0.21514	0.03842	1.82997	0.00147824	0.136731	0.0698105	0.0758075	1.23598	4.22735	3.95659	2.68781	2.0522	3.12166	1.79556	2.83359	3.09584	0.0360645	0.067492	0.160227	0.242033	0.354842	1.40765	2.11556	2.03011	1.71821	2.20225	2.50151	0.137	0.07	0.076	1.236	4.227	3.957	2.688	2.052	3.122	1.796	2.834	3.096	0.036	0.067	0.16	0.242	0.355	1.408
AT4G36850		0.823875	0.526951	0.456951	-1.80778	0.0392844	3.04527	0.00151511	36.8113	8.4959	3.14745	11.9494	8.13701	29.7437	0.379376	0.383355	0.404751	0.332553	0.340508	0.126636	21.8563	8.7294	5.83035	5.06481	0.491164	0.370402	0.343446	0.130805	0.319458	0.182023	0.275622	36.811	8.496	3.147	11.949	8.137	29.744	0.379	0.383	0.405	0.333	0.341	0.127	21.856	8.729	5.83	5.065	0.491	0.37
AT4G24800		0.0650353	-0.671782	0.422124	0.184624	0.039735	4.42644	0.00153371	31.3376	23.0521	12.1805	19.8452	17.1113	13.7814	19.9229	13.0875	14.8154	19.429	16.002	14.6397	38.7951	25.4759	18.8591	32.3661	20.915	18.3141	15.8432	14.4593	17.7766	15.6183	15.3548	31.338	23.052	12.18	19.845	17.111	13.781	19.923	13.088	14.815	19.429	16.002	14.64	38.795	25.476	18.859	32.366	20.915	18.314
AT5G08415	LIP1P	0.454451	-0.96015	0.430115	0.075583	0.0401374	3.67815	0.00155047	9.81853	11.0588	13.8619	5.53716	5.15211	5.70007	14.1924	13.2583	14.9553	12.0429	12.2128	13.274	10.5623	10.2261	12.4625	9.66708	9.96917	11.1806	13.6053	12.772	9.90665	11.3139	11.9651	9.819	11.059	13.862	5.537	5.152	5.7	14.192	13.258	14.955	12.043	12.213	13.274	10.562	10.226	12.463	9.667	9.969	11.181
AT5G62770		-0.794076	1.26322	-0.578436	0.10929	0.0405192	3.678	0.00156646	1.23344	1.98771	1.16568	9.50416	7.1098	7.73595	17.6999	22.6515	22.6866	17.0967	16.2514	14.9895	1.27251	2.22615	1.50306	2.64023	3.57754	18.624	20.2649	20.2837	16.8252	18.8856	15.1936	1.233	1.988	1.166	9.504	7.11	7.736	17.7	22.652	22.687	17.097	16.251	14.99	1.273	2.226	1.503	2.64	3.578	18.624
AT5G46115		0.149888	1.16592	-0.83561	-0.480194	0.0406037	4.35033	0.00157098	1.31214	1.98183	9.56759	5.54438	10.7757	17.1563	31.204	52.2778	31.145	36.7883	31.7026	41.8581	1.6835	2.95494	1.55617	0.820808	5.23098	28.635	36.7802	36.5829	20.2793	14.8861	28.9552	1.312	1.982	9.568	5.544	10.776	17.156	31.204	52.278	31.145	36.788	31.703	41.858	1.684	2.955	1.556	0.821	5.231	28.635
AT2G32160		0.248517	-0.566605	0.475333	-0.157245	0.0409128	3.40051	0.00158419	15.8431	22.9304	16.7131	17.4019	10.799	11.8336	0.281606	0.415332	0.422533	0.242979	0.497787	0.231585	17.5305	23.832	21.899	16.0621	14.7455	0.444383	0.433758	0.495331	0.355787	0.345862	0.189634	15.843	22.93	16.713	17.402	10.799	11.834	0.282	0.415	0.423	0.243	0.498	0.232	17.531	23.832	21.899	16.062	14.746	0.444
at4g318		-0.396268	1.22399	-1.17533	0.347607	0.0411531	2.33087	0.00159476	1.97859	3.34293	4.35978	6.6705	14.0583	17.8698	0	0	0	1.27261	1.33533	0	1.78389	2.88499	0.718013	1.72962	10.3436	0.494237	0	0.594496	0.47273	0.577494	1.17114	1.979	3.343	4.36	6.671	14.058	17.87	0	0	0	1.273	1.335	0	1.784	2.885	0.718	1.73	10.344	0.494
AT3G28340	GATL10	-0.567136	1.21911	-0.757048	0.105075	0.0412539	2.6487	0.00159993	1.63719	1.92239	2.08742	10.812	8.45168	6.39488	4.75397	6.1832	6.89014	3.48288	4.18146	4.82311	1.44121	1.51397	1.8321	1.92217	4.82508	4.13711	5.01638	5.85594	3.95926	4.53969	5.43636	1.637	1.922	2.087	10.812	8.452	6.395	4.754	6.183	6.89	3.483	4.181	4.823	1.441	1.514	1.832	1.922	4.825	4.137
AT3G07600	HIPP16	-0.68014	2.38551	-0.664623	-1.04074	0.0413684	4.24678	0.00160564	0.0771752	0.474001	0.221843	6.34467	2.53201	1.90137	35.3449	47.0014	38.3515	22.8604	21.1247	23.1338	0.0706848	0.308117	0.38476	0.252919	0.146719	47.0105	47.5845	40.8976	27.1213	24.8435	30.1311	0.077	0.474	0.222	6.345	2.532	1.901	35.345	47.001	38.351	22.86	21.125	23.134	0.071	0.308	0.385	0.253	0.147	47.01
AT1G21110	IGMT3	-0.848379	1.18277	-0.49196	0.157569	0.0414274	5.56211	0.0016092	2.05997	2.47885	0.538336	14.7194	8.3234	4.4677	117.507	132.622	113	74.9413	68.1232	57.3902	1.15782	4.11868	1.12457	2.20476	5.50685	138.131	119.299	119.263	65.4177	48.8684	45.1804	2.06	2.479	0.538	14.719	8.323	4.468	117.507	132.622	113	74.941	68.123	57.39	1.158	4.119	1.125	2.205	5.507	138.131
AT5G65310	ATHB-5	-0.0376729	-0.67553	0.137957	0.575245	0.04164	5.82061	0.00161996	28.6811	19.1364	15.6497	23.509	15.3834	12.9397	75.4791	103.151	115.638	82.7073	76.7683	82.0927	31.7901	23.4578	14.5933	51.5994	20.0097	88.1488	98.7845	99.3555	82.764	86.3865	91.4395	28.681	19.136	15.65	23.509	15.383	12.94	75.479	103.151	115.638	82.707	76.768	82.093	31.79	23.458	14.593	51.599	20.01	88.149
AT5G01100	FRB1	-1.44808	1.52687	-0.593658	0.514866	0.04164	2.29033	0.00162002	0.765481	0.911933	0.329738	17.1191	4.17287	1.25583	3.96943	4.23363	3.11911	2.22295	2.57506	1.99718	0.546395	2.56359	0.632365	2.15708	4.18164	3.6256	2.84982	3.40109	2.12802	2.28851	2.34288	0.765	0.912	0.33	17.119	4.173	1.256	3.969	4.234	3.119	2.223	2.575	1.997	0.546	2.564	0.632	2.157	4.182	3.626
[truncated: 25 more rows]
[truncated: 5 more columns]

## Sheet: Root Average Expression
Gene	Gene name	C_R1 (Col-0 root 1 Zn)	C_R100 (Col-0 root 100 Zn)	B_R1 (btsl1x2 root 1 Zn)	B_R100 (btsl1x2 root 100 Zn)	FDR	AveExpr	P value	C_S1_1	C_S1_2	C_S1_3	C_S100_1	C_S100_2	C_S100_3	C_R1_1	C_R1_2	C_R1_3	C_R100_1	C_R100_2	C_R100_3	B_S1_1	B_S1_2	B_S1_3	B_S100_1	B_S100_3	B_R1_1	B_R1_2	B_R1_3	B_R100_1	B_R100_2	B_R100_3	C_S1_1 CPM	C_S1_2 CPM	C_S1_3 CPM	C_S100_1 CPM	C_S100_2 CPM	C_S100_3 CPM	C_R1_1 CPM	C_R1_2 CPM	C_R1_3 CPM	C_R100_1 CPM	C_R100_2 CPM	C_R100_3 CPM	B_S1_1 CPM	B_S1_2 CPM	B_S1_3 CPM	B_S100_1 CPM	B_S100_3 CPM	B_R1_1 CPM
[truncated: 855 more rows]
[truncated: 5 more columns]

[truncated: 14 more sheets: BR1 v BR100, BS1 v BR1, BS1 v BS100, BS100 v BR100, CR1 v BR1, CR1 v BR100, CR1 v CR100, CR100 v BR100, CS1 v BS1, CS1 v BS100, CS1 v CR1, CS1 v CS100, CS100 v BS100, CS100 v CR100]
